# Supplementary material for: Origin, loss, and regain of self-incompatibility in angiosperms
Source: Plant Cell. 2021 Nov 4;34(1):579–96. doi: 10.1093/plcell/koab266 (PMC8774079; doi:10.1093/plcell/koab266)
Supplement: koab266_Supplementary_Data [file koab266_supplementary_data.zip]

Archive with 4 entries (4 files):
- TPC2021RA00601DR1 Supplemental Data Sets S1S13.xlsx
- TPC2021RA00601DR1 Supplemental Figures and Tables.pdf
- TPC2021RA00601DR1 Supplemental File S1.fas
- TPC2021RA00601DR1 Supplemental File S2.txt
