# Supplementary material for: Origin, loss, and regain of self-incompatibility in angiosperms
Source: Plant Cell. 2021 Nov 4;34(1):579–96. doi: 10.1093/plcell/koab266 (PMC8774079; doi:10.1093/plcell/koab266)
Supplement: koab266_Supplementary_Data [file koab266_supplementary_data.zip › TPC2021RA00601DR1 Supplemental Data Sets S1S13.xlsx]

## Sheet: Suppl. DS1
Supplemental Data, Zhao et al. (2022). Evolution of angiosperm self-incompatibility. Plant Cell
Supplemental Data Set S1. Accession numbers of T2 RNase sequences used in this study
Names	Accession numbersa
Actinidia chinensis RNase1	Achn197841
Actinidia chinensis RNase2	Achn280811
Actinidia chinensis RNase3	Achn365121
Amaranthus hypochondriacus RNase1	AH005053-RA
Amaranthus hypochondriacus RNase3	AH017870-RA
Amaranthus hypochondriacus RNase4	AH005054-RA
Amborella trichopoda RNase1	XP 006827258.2
Anacardium occidentale RNase1	Anaoc.0144s0001.1
Anacardium occidentale RNase2	Anaoc.0003s1724.1
Anacardium occidentale RNase3	Anaoc.0014s0226.1
Anacardium occidentale RNase4	Anaoc.0144s0001.1
Anacardium occidentale RNase5	Anaoc.0003s1809.1
Ananas comosus RNase1	XP 020105232.1
Ananas comosus RNase2	XP 020105230.1
Ananas comosus RNase3	XP 020108408.1
Ananas comosus RNase4	XP 020088437.1
Antirrhinum hispanicum S1-RNase	CCH50735.1
Antirrhinum hispanicum S2-RNase	CAC33020.1
Antirrhinum hispanicum S3-RNase	CAC41959.1
Antirrhinum hispanicum S4-RNase	Q38717.1
Antirrhinum hispanicum S5-RNase	CAA65318.1
Antirrhinum hispanicum S7-RNase	Ah08g6083273-6084097
Antirrhinum hispanicum Chr7 SRNL1	Ah07g752940-53605
Antirrhinum majus RNase 10	Am02g12300.P01
Antirrhinum majus RNase 13	Am04g12640.P01
Antirrhinum majus RNase 14	Am05g12900.P01
Antirrhinum majus RNase 15	Am03g31940.P01
Antirrhinum majus RNase 16	Am05g12480.P01
Antirrhinum majus RNase 17	Am05g12830.P01
Antirrhinum majus RNase 18	Am07g02830.P01
Antirrhinum majus RNase 19	Am01g13480.P01
Antirrhinum majus RNase 20	Am01g13490.P01
Antirrhinum majus RNase 23	Am05g12880.P02
Apostasia shenzhenica RNase1	PKA50715.1
Aquilegia coerulea RNase1	Aqcoe3G340000.1
Aquilegia coerulea RNase11	Aqcoe3G355000.1
Aquilegia coerulea RNase13	Aqcoe4G223400.1
Aquilegia coerulea RNase2	Aqcoe2G063900.1
Aquilegia coerulea RNase4	Aqcoe6G273700.1
Aquilegia coerulea RNase5	Aqcoe3G417000.1
Aquilegia coerulea RNase6	Aqcoe1G502900.1
Aquilegia coerulea RNase7	Aqcoe1G233300.1
Arabidopsis lyrata RNase1	XP 002875183.1
Arabidopsis lyrata RNase2	XP 002892796.1
Arabidopsis lyrata RNase3	XP 002890631.1
Arabidopsis lyrata RNase5	XP 002892795.1
Arachis hypogaea RNase1	XP 025639083.1
Arachis hypogaea RNase10	XP 025697560.1
Arachis hypogaea RNase11	XP 025672114.1
Arachis hypogaea RNase12	XP 025656633.1
Arachis hypogaea RNase13	XP 025656559.1
Arachis hypogaea RNase14	XP 025641215.1
Arachis hypogaea RNase16	XP 025637917.1
Arachis hypogaea RNase17	XP 025631557.1
Arachis hypogaea RNase19	XP 025656637.1
Arachis hypogaea RNase2	XP 025690775.1
Arachis hypogaea RNase21	XP 025653391.1
Arachis hypogaea RNase3	XP 025654863.1
Arachis hypogaea RNase4	XP 025700232.1
Arachis hypogaea RNase5	XP 025654864.1
Arachis hypogaea RNase6	XP 025697558.1
Arachis hypogaea RNase7	XP 025697557.1
Arachis hypogaea RNase8	XP 025651010.1
Arachis hypogaea RNase9	XP 025651012.1
Artemisia annua RNase1	PWA78373.1
Artemisia annua RNase2	PWA78091.1
Artemisia annua RNase3	PWA70272.1
Artemisia annua RNase4	PWA34202.1
Artemisia annua RNase7	PWA85625.1
Asparagus officinalis RNase1	XP 020255492.1
Asparagus officinalis RNase2	XP 020261451.1
Asparagus officinalis RNase3	XP 020255490.1
Asparagus officinalis RNase4	XP 020241997.1
Beta vulgaris RNase1	XP 010683181.1
Beta vulgaris RNase2	XP 010683182.1
Beta vulgaris RNase3	XP 010683386.1
Beta vulgaris RNase4	XP 010679023.1
Beta vulgaris RNase5	XP 010683175.1
Boechera stricta RNase1	Bostr.0556s0117.1
Boechera stricta RNase2	Bostr.12659s0314.1
Boechera stricta RNase3	Bostr.13671s0031.1
Boechera stricta RNase4	Bostr.23794s0089.1
Boechera stricta RNase5	Bostr.13671s0032.1
Brassica oleracea RNase1	Bol040308
Brassica oleracea RNase3	Bol007214
Brassica oleracea RNase4	Bol015183
Brassica oleracea RNase7	Bol043346
Brassica napus RNase2	XP 013676212.1
Brassica napus RNase3	XP 013712152.1
Brassica napus RNase4	XP 013664696.1
Brassica napus RNase5	XP 013664702.1
Brassica napus RNase6	XP 013705517.1
Brassica napus RNase7	XP 013698062.1
Brassica napus RNase8	XP 022548687.1
Brassica napus RNase9	XP 013651572.1
Brassica napus RNase10	XP 022552738.1
Brassica napus RNase12	XP 013710531.1
Brassica napus RNase15	XP 013690515.1
Brassica napus RNase16	XP 013651571.1
Brassica napus RNase17	XP 013655246.1
Brassica rapa RNase1	XP 009103113.1
Brassica rapa RNase3	XP 009117922.1
Brassica rapa RNase5	XP 009117927.1
Brassica rapa RNase6	XP 009129105.1
Brassica rapa RNase8	XP 009152222.1
Camelina sativa RNase1	XP 010502310.1
Camelina sativa RNase11	XP 010517341.1
Camelina sativa RNase13	XP 010462695.1
Camelina sativa RNase14	XP 010508972.1
Camelina sativa RNase16	XP 010476460.1
Camelina sativa RNase17	XP 010495828.1
Camelina sativa RNase18	XP 010458907.1
Camelina sativa RNase19	XP 019095262.1
Camelina sativa RNase2	XP 010425075.1
Camelina sativa RNase3	XP 010514069.1
Camelina sativa RNase4	XP 010477807.1
Camelina sativa RNase5	XP 010498993.1
Camelina sativa RNase6	XP 010458911.1
Camelina sativa RNase7	XP 010495851.1
Camelina sativa RNase8	XP 010476469.1
Camelina sativa RNase9	XP 010476468.1
Capsella rubella RNase1	XP 006291795.1
Capsella rubella RNase2	XP 023645894.1
Capsella rubella RNase3	XP 006303725.1
Capsella rubella RNase4	XP 006304136.1
Capsella rubella RNase5	XP 006294824.1
Carica papaya RNase1	evm.TU.supercontig 140.43
Carica papaya RNase3	evm.TU.supercontig 128.33
Carica papaya RNase4	evm.TU.supercontig 128.34
Carica papaya RNase5	evm.model.supercontig 128.31
Catharanthus roseus RNase1	cra locus 56616 iso 1 len 851 ver 3
Catharanthus roseus RNase18	cra locus 25656 iso 3 len 1100 ver 3
Catharanthus roseus RNase3	cra locus 12169 iso 1 len 722 ver 3
Catharanthus roseus RNase4	cra locus 156 iso 4 len 938 ver 3
Catharanthus roseus RNase6	cra locus 2346 iso 4 len 946 ver 3
Catharanthus roseus RNase9	cra locus 20044 iso 1 len 734 ver 3
Cephalotus follicularis RNase2	GAV76166.1
Cephalotus follicularis RNase3	GAV68395.1
Chenopodium quinoa RNase1	XP 021739910.1
Chenopodium quinoa RNase10	XP 021741130.1
Chenopodium quinoa RNase12	XP 021739875.1
Chenopodium quinoa RNase13	XP 021739871.1
Chenopodium quinoa RNase14	XP 021741123.1
Chenopodium quinoa RNase15	XP 021746783.1
Chenopodium quinoa RNase16	XP 021739872.1
Chenopodium quinoa RNase17	XP 021739913.1
Chenopodium quinoa RNase18	XP 021741114.1
Chenopodium quinoa RNase19	XP 021748646.1
Chenopodium quinoa RNase2	XP 021739876.1
Chenopodium quinoa RNase20	XP 021739912.1
Chenopodium quinoa RNase21	XP 021748668.1
Chenopodium quinoa RNase22	XP 021741102.1
Chenopodium quinoa RNase3	XP 021762756.1
Chenopodium quinoa RNase4	XP 021741136.1
Chenopodium quinoa RNase6	XP 021746771.1
Chenopodium quinoa RNase8	XP 021733451.1
Chenopodium quinoa RNase9	XP 021739873.1
Chrysanthemum nankingense RNase1	CHR00072296-RA
Chrysanthemum nankingense RNase2	CHR00062888-RA
Chrysanthemum nankingense RNase4	CHR00021349-RA
Chrysanthemum nankingense RNase7	CHR00032607-RA
Cinnamomum micranthum RNase1	RWR84014.1
Cinnamomum micranthum RNase2	RWR83907.1
Cinnamomum micranthum RNase3	RWR83908.1
Citrus clementina RNase2	Ciclev10027322m
Citrus clementina RNase3	Ciclev10003955m
Citrus clementina RNase4	Ciclev10003503m
Citrus clementina RNase6	Ciclev10032651m
Citrus clementina RNase7	Ciclev10032674m
Coffea congensis Chr1 RNase1	Cc01 g01910
Coffea congensisChr11 RNase1	Cc11 g12940
Coffea congensisChr11 RNase2	Cc11 g12950
Coffea congensisChr11 RNase3	Cc11 g12960
Coffea congensisChr11 RNase4	Cc11 g12970
Coffea congensis Chr2 RNase1	Cc02 g08300
Coffea congensis Chr3 RNase1	Cc03 g12450
Coffea congensis Chr5 RNase1	Cc05 g03730
Coffea congensis Chr11 RNase5	Cc11 g12930
Corchorus olitorius RNase1	OMO82516.1
Corchorus olitorius RNase2	OMO82517.1
Cucumis sativus RNase10	Cucsa.158310.1
Cucumis sativus RNase11	Cucsa.388260.1
Cucumis sativus RNase12	Cucsa.398190.1
Cucumis sativus RNase14	Cucsa.388260.2
Cucumis sativus RNase2	Cucsa.378920.1
Cucumis sativus RNase3	Cucsa.080950.1
Cucumis sativus RNase4	Cucsa.378780.1
Cucumis sativus RNase5	Cucsa.338800.1
Cucumis sativus RNase6	Cucsa.285050.1
Cucumis sativus RNase7	Cucsa.285040.1
Cucumis sativus RNase8	Cucsa.338820.1
Cucumis sativus RNase9	Cucsa.307310.1
Cucurbita pepo RNase1	XP 023514499.1
Cucurbita pepo RNase10	XP 023549036.1
Cucurbita pepo RNase12	XP 023529156.1
Cucurbita pepo RNase14	XP 023513829.1
Cucurbita pepo RNase15	XP 023551927.1
Cucurbita pepo RNase16	XP 023553229.1
Cucurbita pepo RNase17	XP 023551239.1
Cucurbita pepo RNase19	XP 023546908.1
Cucurbita pepo RNase2	XP 023547237.1
Cucurbita pepo RNase20	XP 023547522.1
Cucurbita pepo RNase3	XP 023551516.1
Cucurbita pepo RNase4	XP 023541878.1
Cucurbita pepo RNase5	XP 023522327.1
Cucurbita pepo RNase6	XP 023542447.1
Cucurbita pepo RNase7	XP 023528983.1
Cucurbita pepo RNase8	XP 023546907.1
Cucurbita pepo RNase9	XP 023528964.1
Cuscuta australis RNase1	RAL48418.1
Cuscuta australis RNase2	RAL37790.1
Cuscuta australis RNase3	RAL42276.1
Cuscuta australis RNase4	RAL47798.1
Daucus carota RNase1	XP 017226908.1
Daucus carota RNase2	XP 017235620.1
Daucus carota RNase3	XP 017226909.1
Daucus carota RNase4	XP 017249220.1
Dianthus caryophyllus RNase1	Dca40338.1
Dianthus caryophyllus RNase10	Dca28598.1
Dianthus caryophyllus RNase11	Dca24204.1
Dianthus caryophyllus RNase12	Dca44954.1
Dianthus caryophyllus RNase13	Dca6784.1
Dianthus caryophyllus RNase2	Dca41455.1
Dianthus caryophyllus RNase3	Dca33195.1
Dianthus caryophyllus RNase4	Dca46783.1
Dianthus caryophyllus RNase5	Dca53740.1
Dianthus caryophyllus RNase7	Dca33554.1
Dianthus caryophyllus RNase8	Dca46569.1
Dianthus caryophyllus RNase9	Dca2090.1
Eucalyptus grandis RNase1	XP 010066906.1
Eucalyptus grandis RNase2	XP 010066907.1
Eucalyptus grandis RNase3	XP 010066908.1
Eucalyptus grandis RNase4	XP 010069564.1
Eucalyptus grandis RNase5	XP 018717341.1
Eucommia ulmoides RNase1	FY897552.1
Eucommia ulmoides RNase2	FY908258.1
Euonymus alatus RNase1	HS251463.1
Eutrema salsugineum RNase1	XP 006395743.1
Eutrema salsugineum RNase2	XP 006415967.1
Eutrema salsugineum RNase3	XP 006417041.1
Eutrema salsugineum RNase4	XP 024005867.1
Eutrema salsugineum RNase5	XP 024005868.1
Fagus sylvatica RNase1	FSB016200601
Fagus sylvatica RNase3	FSB011795001
Fragaria vesca RNase1	XP 004297298.1
Fragaria vesca RNase10	XP 004301433.1
Fragaria vesca RNase2	XP 004297299.2
Fragaria vesca RNase3	XP 004304905.1
Fragaria vesca RNase4	XP 004290105.1
Fragaria vesca RNase5	XP 004302280.2
Fragaria vesca RNase7	XP 011465814.1
Fragaria vesca RNase9	XP 004298428.1
Gelsemium sempervirens RNase2	scaffold 8-processed-gene-8.29-mRNA-1
Gelsemium sempervirens RNase3	scaffold 8-augustus-gene-8.42-mRNA-1
Gelsemium sempervirens RNase4	scaffold 6-augustus-gene-3.45-mRNA-1
Gossypium raimondii RNase1	Gorai.007G161700.1
Gossypium raimondii RNase10	Gorai.011G213300
Gossypium raimondii RNase11	Gorai.011G276400.4
Gossypium raimondii RNase13	Gorai.011G276400.2
Gossypium raimondii RNase14	Gorai.011G276400.1
Gossypium raimondii RNase15	Gorai.011G136200
Gossypium raimondii RNase16	Gorai.011G281000
Gossypium raimondii RNase18	Gorai.008G180700
Gossypium raimondii RNase2	Gorai.010G215800
Gossypium raimondii RNase20	Gorai.001G226100.1
Gossypium raimondii RNase26	Gorai.001G226100.3
Gossypium raimondii RNase3	Gorai.007G161700.2
Gossypium raimondii RNase4	Gorai.013G086100
Gossypium raimondii RNase6	Gorai.011G277400
Gossypium raimondii RNase7	Gorai.011G276200
Gossypium raimondii RNase8	Gorai.011G276800
Gossypium raimondii RNase9	Gorai.011G281400
Handroanthus impetiginosus RNase1	PIN24073.1
Handroanthus impetiginosus RNase2	PIM98364.1
Handroanthus impetiginosus RNase3	PIN13780.1
Handroanthus impetiginosus RNase4	PIN13781.1
Handroanthus impetiginosus RNase5	PIN17166.1
Handroanthus impetiginosus RNase6	PIN17898.1
Handroanthus impetiginosus RNase7	PIN19795.1
Handroanthus impetiginosus RNase8	PIN01192.1
Helianthus annuus RNase1	HanXRQChr08g0210941
Helianthus annuus RNase2	HanXRQChr08g0210951
Helianthus annuus RNase3	HanXRQChr12g0380791
Helianthus annuus RNase4	HanXRQChr08g0231371
Helianthus annuus RNase5	HanXRQChr08g0231391
Helianthus annuus RNase6	HanXRQChr08g0231661
Helianthus annuus RNase7	HanXRQChr08g0231581
Helianthus annuus RNase8	HanXRQChr08g0231491
Helianthus annuus RNase9	HanXRQChr12g0380781
Hevea brasiliensis RNase1	XP 021652826.1
Hevea brasiliensis RNase2	XP 021655054.1
Hevea brasiliensis RNase9	XP 021645119.1
Ipomoea nil RNase1	XP 019165812.1
Ipomoea nil RNase10	XP 019162389.1
Ipomoea nil RNase11	XP 019163111.1
Ipomoea nil RNase13	XP 019186740.1
Ipomoea nil RNase14	XP 019166777.1
Ipomoea nil RNase15	XP 019186813.1
Ipomoea nil RNase16	XP 019188260.1
Ipomoea nil RNase17	XP 019188676.1
Ipomoea nil RNase18	XP 019188674.1
Ipomoea nil RNase2	XP 019170513.1
Ipomoea nil RNase3	XP 019165039.1
Ipomoea nil RNase4	XP 019165628.1
Ipomoea nil RNase5	XP 019165053.1
Ipomoea nil RNase6	XP 019186881.1
Ipomoea nil RNase8	XP 019186879.1
Jatropha curcas RNase1	XP 012067650.1
Jatropha curcas RNase2	XP 012067651.1
Jatropha curcas RNase3	XP 012084328.1
Juglans regia RNase1	XP 018817655.1
Juglans regia RNase11	XP 018859554.1
Juglans regia RNase12	XP 018817657.1
Juglans regia RNase13	XP 018845229.1
Juglans regia RNase14	XP 018858166.1
Juglans regia RNase17	XP 018829701.1
Juglans regia RNase18	XP 018839653.1
Juglans regia RNase2	XP 018817686.1
Juglans regia RNase3	XP 018859553.1
Juglans regia RNase6	XP 018849297.1
Juglans regia RNase7	XP 018817656.1
Kalanchoe edtschenkoi RNase1	Kaladp0071s0103.1
Kalanchoe edtschenkoi RNase2	Kaladp0101s0256.2
Kalanchoe laxiflora RNase3	Kalax.0009s0087.1
Lactuca sativa RNase1	Lsat 1 v5 gn 8 52620.1
Lactuca sativa RNase2	Lsat 1 v5 gn 8 52560.1
Lactuca sativa RNase3	Lsat 1 v5 gn 8 52600.3
Lactuca sativa RNase4	Lsat 1 v5 gn 4 9761.1
Lactuca sativa RNase6	Lsat 1 v5 gn 9 17140.2
Malus domestica RNase1	NP 001315669.1
Malus domestica RNase10	XP 008372666.1
Malus domestica RNase13	XP 008358499.1
Malus domestica RNase16	XP 008375347.2
Malus domestica RNase17	XP 008354519.1
Malus domestica RNase2	XP 008339895.1
Malus domestica RNase3	XP 008389464.1
Malus domestica RNase4	XP 008389461.1
Malus domestica RNase6	XP 008339897.1
Malus domestica RNase7	XP 017185236.1
Malus domestica RNase8	XP 008382535.1
Malus domestica RNase9	XP 008356274.1
Malus spectabilis S1-RNase	ADB85476.1
Malus spectabilis S2-RNase	ADB85480.1
Malus spectabilis S4-RNase	ADB85482.1
Malus spectabilis S5-RNase	ADB85484.1
Manihot esculenta RNase3	XP 021630513.1
Manihot esculenta RNase4	XP 021603315.1
Medicago truncatula RNase1	XP 003613789.1
Medicago truncatula RNase2	XP 003613791.1
Medicago truncatula RNase4	XP 013453789.1
Medicago truncatula RNase5	XP 013455969.1
Mimulus guttatus RNase1	Migut.L01288.1
Mimulus guttatus RNase2	Migut.L01287.1
Mimulus guttatus RNase3	Migut.D00765.2
Mimulus guttatus RNase5	Migut.N00684.1
Mimulus guttatus RNase6	Migut.H00903.1
Momordica charantia RNase1	XP 022159207.1
Momordica charantia RNase10	XP 022158909.1
Momordica charantia RNase11	XP 022151039.1
Momordica charantia RNase12	XP 022149793.1
Momordica charantia RNase13	XP 022159354.1
Momordica charantia RNase14	XP 022151194.1
Momordica charantia RNase15	XP 022156540.1
Momordica charantia RNase16	XP 022143545.1
Momordica charantia RNase19	XP 022140986.1
Momordica charantia RNase2	XP 022158516.1
Momordica charantia RNase20	XP 022140985.1
Momordica charantia RNase23	XP 022140987.1
Momordica charantia RNase3	XP 022158938.1
Momordica charantia RNase4	XP 022157616.1
Momordica charantia RNase5	XP 022159333.1
Momordica charantia RNase6	XP 022152675.1
Momordica charantia RNase7	XP 022158939.1
Momordica charantia RNase8	XP 022142280.1
Momordica charantia RNase9	XP 022155091.1
Morus notabilis RNase1	XP 010097616.1
Morus notabilis RNase2	XP 010108673.2
Morus notabilis RNase3	XP 024017679.1
Musa balbisiana RNase1	GSMUA Achr7T21030 001
Musa balbisiana RNase2	GSMUA Achr5T23330 001
Musa balbisiana RNase3	GSMUA Achr4T00460 001
Nymphaea colorata RNase1	NC2G0033800
Nelumbo nucifera RNase1	XP 010258337.1
Nelumbo nucifera RNase2	XP 010258336.1
Nelumbo nucifera RNase3	XP 010251385.1
Nelumbo nucifera RNase4	XP 010248021.1
Olea europaea RNase1	XP 022873940.1
Olea europaea RNase11	XP 022875189.1
Olea europaea RNase3	XP 022871506.1
Olea europaea RNase5	XP 022878305.1
Olea europaea RNase6	XP 022858719.1
Olea europaea RNase7	XP 022878307.1
Olea europaea RNase9	XP 022878308.1
Oryza sativa RNase1	LOC Os07g43670.1
Oryza sativa RNase2	LOC Os01g67180.1
Oryza sativa RNase3	LOC Os08g33710.1
Oryza sativa RNase4	LOC Os09g36680.1
Oryza sativa RNase5	LOC_Os09g36700.1
Oryza sativa RNase6	LOC Os01g67190.1
Oryza sativa RNase7	LOC Os07g43600.1
Oryza sativa RNase8	LOC Os07g43640.1
Petunia axillaris S-RNase	AAK15437.1
Panax notoginseng RNase1	PG08540-mRNA-1
Panax notoginseng RNase10	PG34139-mRNA-1
Panax notoginseng RNase13	PG12554-mRNA-1
Panax notoginseng RNase14	PG37030-mRNA-1
Panax notoginseng RNase15	PG12257-mRNA-1
Panax notoginseng RNase2	PG23407-mRNA-1
Panax notoginseng RNase20	PG01135-mRNA-1
Panax notoginseng RNase21	PG18158-mRNA-1
Panax notoginseng RNase22	PG18003-mRNA-1
Panax notoginseng RNase3	PG14615-mRNA-1
Panax notoginseng RNase4	PG38431-mRNA-1
Panax notoginseng RNase5	PG25385-mRNA-1
Panax notoginseng RNase6	PG38372-mRNA-1
Panax notoginseng RNase7	PG37279-mRNA-1
Panax notoginseng RNase8	PG36163-mRNA-1
Panax notoginseng RNase9	PG04769-mRNA-1
Papaver somniferum RNase1	XP 026453566.1
Papaver somniferum RNase12	XP 026431505.1
Papaver somniferum RNase13	XP 026459901.1
Papaver somniferum RNase14	XP 026442864.1
Papaver somniferum RNase15	XP 026424099.1
Papaver somniferum RNase16	XP 026429442.1
Papaver somniferum RNase18	XP 026452775.1
Papaver somniferum RNase2	XP 026453565.1
Papaver somniferum RNase20	XP 026444070.1
Papaver somniferum RNase21	XP 026437228.1
Papaver somniferum RNase3	XP 026436022.1
Papaver somniferum RNase4	XP 026383039.1
Papaver somniferum RNase5	XP 026436345.1
Papaver somniferum RNase6	XP 026386254.1
Papaver somniferum RNase8	XP 026422080.1
Papaver somniferum RNase9	XP 026436376.1
Parasponia andersonii RNase2	PON58322.1
Parasponia andersonii RNase3	PON39876.1
Parasponia andersonii RNase4	PON58321.1
Parasponia andersonii RNase5	PON75166.1
Petunia axillaris RNase1	Peaxi162Scf00336g00045.1
Petunia axillaris RNase2	Peaxi162Scf01298g00002.1
Petunia axillaris RNase3	Peaxi162Scf00222g00321.1
Petunia axillaris RNase4	Peaxi162Scf00023g00239.1
Petunia axillaris RNase5	Peaxi162Scf00222g00322.1
Petunia axillaris RNase6	Peaxi162Scf00222g00034.1
Petunia axillaris RNase7	Peaxi162Scf00023g00251.1
Petunia axillaris RNase8	Peaxi162Scf00018g00238.1
Petunia hybrida SB2-RNase	AB016523.1
Petunia hybrida Sx-RNase	AAA33729.1
Phalaenopsis equestris RNase1	XP 020595368.1
Phalaenopsis equestris RNase2	XP 020591938.1
Phalaenopsis equestris RNase3	XP 020589100.1
Phaseolus vulgaris RNase-1	Phvul.002G084500.1
Phaseolus vulgaris RNase-10	Phvul.006G112800.1
Phaseolus vulgaris RNase-11	Phvul.004G056000.1
Phaseolus vulgaris RNase-12	Phvul.004G056100.1
Phaseolus vulgaris RNase-2	Phvul.004G052000.1
Phaseolus vulgaris RNase-3	Phvul.002G170800.1
Phaseolus vulgaris RNase-4	Phvul.004G064100.1
Phaseolus vulgaris RNase-5	Phvul.002G084600.1
Phaseolus vulgaris RNase-6	Phvul.004G050200.1
Phaseolus vulgaris RNase-7	Phvul.006G112700.1
Phaseolus vulgaris RNase-8	Phvul.010G110200.1
Phaseolus vulgaris RNase-9	Phvul.006G112900.1
Picea glauca RNase4	EX371685.1
Picea glauca RNase5	DV982018.2
Picea glauca RNase6	EX390207.1
Populus trichocarpa RNase1	Potri.008G086700.3
Populus trichocarpa RNase2	Potri.010G168700.1
Populus trichocarpa RNase3	Potri.008G086800.1
Populus trichocarpa RNase4	Potri.014G174400.2
Populus trichocarpa RNase5	Potri.014G174400.1
Populus trichocarpa RNase6	Potri.013G134400.1
Populus trichocarpa RNase7	Potri.010G168600.1
Prunus armeniaca S1-RNase	AAT69244.1
Prunus armeniaca S4-RNase	AAT69248.1
Prunus avium S7-LIKE	XP 021814736.1
Prunus cerasus S33-RNase	ABW74346.1
Prunus cerasus S34-RNase	ABW74347.1
Prunus dulcis S23-RNase	BAI77869.1
Prunus dulcis S8-RNase	QCF59392.1
Prunus mume RNase1	XP 008228033.1
Prunus mume RNase2	XP 016650390.1
Prunus mume RNase3	XP 008245498.1
Prunus mume RNase4	XP 008235627.1
Prunus mume RNase5	XP 008221612.1
Prunus mume RNase6	XP 008235857.1
Prunus mume S1-LIKE	XP 016650390.1
Prunus mume S7-LIKE	XP 008228033.1
Prunus persica RNase1	XP 007207578.1
Prunus persica RNase2	XP 007223919.1
Prunus persica RNase3	XP 007223921.1
Prunus persica RNase5	XP 007201311.2
Prunus persica S2RNase	XP 020409186.1
Prunus webbii S-RNase	ABJ97523.1
Punica granatum RNase1	OWM75938.1
Punica granatum RNase2	OWM75936.1
Punica granatum RNase3	OWM62720.1
Pyrus bretschneideri RNase1	XP 009348284.1
Pyrus bretschneideri RNase2	XP 009370664.1
Pyrus bretschneideri RNase3	XP 009360333.1
Pyrus bretschneideri RNase4	XP 009360332.1
Pyrus bretschneideri RNase5	XP 009334944.1
Pyrus bretschneideri RNase7	XP 018503533.1
Pyrus bretschneideri RNase8	XP 009340635.1
Pyrus communis Sa-RNase	BAE92267.1
Pyrus communis Sb-RNase	BAE92266.1
Pyrus communis Sd-RNase	ABI48532.1
Pyrus communis Se-RNase	BAE92265.1
Quercus lobata RNase1	QlobV1.0 scaffold950 0000070-RA
Quercus lobata RNase2	QlobV1.0 scaffold4058 0000390-RA
Quercus lobata RNase3	QlobV1.0 scaffold12685 0000060-RA
Quercus lobata RNase5	QlobV1.0 scaffold1430 0000060-RA
Quercus lobata RNase6	QlobV1.0 scaffold3103 0000130-RA
Quercus lobata RNase7	QlobV1.0 scaffold5399 0000190-RA
Raphanus sativus RNase1	XP 018436961.1
Raphanus sativus RNase3	XP 018481142.1
Raphanus sativus RNase4	XP 018449838.1
Raphanus sativus RNase5	XP 018436841.1
Raphanus sativus RNase7	XP 018449913.1
Raphanus sativus RNase8	XP 018433891.1
Raphanus sativus RNase9	XP 018477456.1
Ricinus communis RNase2	30005.t000031
Ricinus communis RNase3	30131.t000212
Ricinus communis RNase4	30131.t000214
Ricinus communis RNase5	29813.t000047
Ricinus communis RNase6	29813.t000046
Salvia miltiorrhiza RNase1	SMil 00028089-mRNA-1:cds
Salvia miltiorrhiza RNase2	SMil 00028088-mRNA-1:cds
Salvia miltiorrhiza RNase4	SMil 00030155-mRNA-1:cds
Salvia miltiorrhiza RNase5	SMil 00018768-mRNA-1:cds
Salvia miltiorrhiza RNase6	SMil 00001815-mRNA-1:cds
Sesamum indicum RNase1	XP 011070994.1
Sesamum indicum RNase3	XP 011070992.1
Sesamum indicum RNase4	XP 011075505.1
Sesamum indicum RNase5	XP 011089580.1
Sesamum indicum RNase6	XP 011075506.1
Sesamum indicum RNase7	XP 011098593.1
Sesamum indicum RNase8	XP 011071277.1
Solanum lycopersicum RNase1	XP 004229063.1
Solanum lycopersicum RNase2	NP 001234195.1
Solanum lycopersicum RNase3	NP 001234551.2
Solanum lycopersicum RNase4	XP 004237041.1
Solanum lycopersicum RNase5	XP 004242665.1
Solanum lycopersicum RNase6	NP 001307144.1
Solanum lycopersicum RNase7	XP 010323108.1
Solanum peruvianum S22-RNase	BAC00930.1
Solanum peruvianum S24-RNase	BAC00932.1
Solanum peruvianum S7-RNase	CAA81333.1
Solanum peruvianum Sn-RNase	CAA81332.
Solanum peruvianum S-RNase	AAA77040.1
Solanum tuberosum RNase1	XP 006347247.1
Solanum tuberosum RNase2	XP 006355103.1
Solanum tuberosum RNase3	XP 006355102.1
Solanum tuberosum RNase4	XP 006344267.1
Solanum tuberosum RNase6	XP 006344344.1
Solanum tuberosum RNase7	XP 006367819.1
Solanum tuberosum RNase8	XP 006343700.1
Solanum tuberosum RNase9	XP 015162500.1
Spirodela polyrhiza RNase1	Spipo4G0023600
Spirodela polyrhiza RNase2	Spipo4G0024200
Spirodela polyrhiza RNase3	Spipo4G0085500
Taraxacum kok-saghyz RNase1	GWHPAAAA043428
Taraxacum kok-saghyz RNase2	GWHPAAAA037792
Taraxacum kok-saghyz RNase3	GWHPAAAA019164
Taraxacum kok-saghyz RNase5	GWHPAAAA026423
Taraxacum kok-saghyz RNase6	GWHPAAAA040113
Tarenaya hassleriana RNase 1	XP 010527909.1
Tarenaya hassleriana RNase 2	XP 010527911.1
Tarenaya hassleriana RNase 3	XP 010552574.1
Tarenaya hassleriana RNase 4	XP 010542069.1
Theobroma cacao RNase1	Thecc1EG045357t1
Theobroma cacao RNase10	Thecc1EG011699t1
Theobroma cacao RNase11	Thecc1EG011700t1
Theobroma cacao RNase12	Thecc1EG015271t1
Theobroma cacao RNase13	Thecc1EG046327t1
Theobroma cacao RNase14	Thecc1EG041352
Theobroma cacao RNase2	Thecc1EG015270t1
Theobroma cacao RNase3	Thecc1EG002577t1
Theobroma cacao RNase4	Thecc1EG045269t1
Theobroma cacao RNase5	Thecc1EG045272t1
Theobroma cacao RNase6	Thecc1EG045291t1
Theobroma cacao RNase7	Thecc1EG045292
Theobroma cacao RNase8	Thecc1EG045296t1
Theobroma cacao RNase9	Thecc1EG011386t1
Triticum aestivum RNase1	Traes 6AL 91F3E548F.1
Triticum aestivum RNase2	Traes 6BL 798EC1015.1
Triticum aestivum RNase3	Traes 2DL 4FB6419D4.1
Triticum aestivum RNase5	Traes 2BL B06F4D826.1
Triticum aestivum RNase6	Traes 2DS A12C5002D.1
Vitis vinifera RNase1	XP 002275271.1
Vitis vinifera RNase2	XP 010646091.1
Vitis vinifera RNase4	XP 010661083.1
Zea mays RNase1	GRMZM2G161274 T02
Zea mays RNase2	GRMZM2G064914 T03
Ziziphus jujub RNase1	XP 015892989
Ziziphus jujub RNase3	XP 015892988.1
Ziziphus jujub S-RNase	AYE19111.1
Zostera marina RNase1	KMZ72712.1
Zostera marina RNase2	KMZ60433.1
Zostera marina RNase3	KMZ60434.1
Petunia axillaris S-RNase	AAK15437.1
Camellia sinensis RNase1	CSA016557
Note: aAccession numbers are from the corresponding databases decribed in Supplemental Dataset 13.

## Sheet: Suppl. DS2
Supplemental Data, Zhao et al. (2022). Evolution of angiosperm self-incompatibility. Plant Cell
Supplemental Data Set S2. Accession numbers of FBX/FBA/FBK sequences used in this study
Names	Accession numbersa
Actinidia chinensis Chr16 FBX1	Achn 297981
Actinidia chinensis Chr26 FBX1	Achn 8286277
Actinidia chinensis Chr26 FBX2	Achn 5317228
Actinidia chinensis Chr26 FBX3	Achn 8306916
Amborella trichopoda Sc12 FBX1	XM 006846047
Amborella trichopoda Sc12 FBX2	XM 006846189
Ananas comosus LG02 FBX1	Aco001170
Ananas comosus LG02 FBX2	Aco001134
Ananas comosus LG02 FBX3	Aco000868
Ananas comosus LG05 FBX1	Aco014282
Ananas comosus LG15 FBX1	Aco004199
Ananas comosus LG15 FBX2	Aco004110
Antirrhinum hispanicum Chr7 FBX1	AhChr7 169528-18100
Antirrhinum hispanicum Chr8 FBX1	AhChr8 5447216-5448346
Antirrhinum hispanicum Chr8 FBX10	AhChr8 5919634-5920764
Antirrhinum hispanicum Chr8 FBX11	AhChr8 5562050-5563183
Antirrhinum hispanicum Chr8 FBX12	AhChr8 5431421-5432539
Antirrhinum hispanicum Chr8 FBX13	AhChr8 6033127-6034257
Antirrhinum hispanicum Chr8 FBX14	AhChr8 5226361-5227485
Antirrhinum hispanicum Chr8 FBX15	AhChr8 5703151-5704290
Antirrhinum hispanicum Chr8 FBX16	AhChr8 5861919-5863034
Antirrhinum hispanicum Chr8 FBX17	AhChr8 6327966-6329084
Antirrhinum hispanicum Chr8 FBX18	AhChr8 5245404-5246507
Antirrhinum hispanicum Chr8 FBX19	AhChr8 5197725-5198876
Antirrhinum hispanicum Chr8 FBX2	AhChr8 5489713-5490861
Antirrhinum hispanicum Chr8 FBX20	AhChr8 5601036-5602163
Antirrhinum hispanicum Chr8 FBX21	AhChr8 5405869-5407002
Antirrhinum hispanicum Chr8 FBX22	AhChr8 6191134-6192261
Antirrhinum hispanicum Chr8 FBX23	AhChr8 5476475-5477611
Antirrhinum hispanicum Chr8 FBX24	AhChr8 5529776-5530894
Antirrhinum hispanicum Chr8 FBX25	AhChr8 5248936-5250075
Antirrhinum hispanicum Chr8 FBX26	AhChr8 5389571-5390725
Antirrhinum hispanicum Chr8 FBX27	AhChr8 5265319-5266452
Antirrhinum hispanicum Chr8 FBX28	AhChr8 5371012-5372196
Antirrhinum hispanicum Chr8 FBX29	AhChr8 6411139-6412272
Antirrhinum hispanicum Chr8 FBX3	AhChr8 5421437-5422579
Antirrhinum hispanicum Chr8 FBX30	AhChr8 5984298-5985440
Antirrhinum hispanicum Chr8 FBX31	AhChr8 6406360-6407502
Antirrhinum hispanicum Chr8 FBX32	AhChr8 6331087-6332262
Antirrhinum hispanicum Chr8 FBX33	AhChr8 6435162-6436224
Antirrhinum hispanicum Chr8 FBX35	AhChr8 6331084-6332262
Antirrhinum hispanicum Chr8 FBX36	AhChr8 6242936-6243994
Antirrhinum hispanicum Chr8 FBX4	AhChr8 6021445-6022584
Antirrhinum hispanicum Chr8 FBX5	AhChr8 5729599-5730747
Antirrhinum hispanicum Chr8 FBX6	AhChr8 5232740-5233861
Antirrhinum hispanicum Chr8 FBX7	AhChr8 5469890-5471011
Antirrhinum hispanicum Chr8 FBX8	AhChr8 5825369-5826508
Antirrhinum hispanicum Chr8 FBX9	AhChr8 5949059-5950189
Antirrhinum hispanicum SLF-S1E	CAD56662.1
Antirrhinum hispanicum SLF-S2	CAC33010.1
Antirrhinum hispanicum SLF-S2C	ABE77147.1
Antirrhinum hispanicum SLF-S4	CAD56661.1
Antirrhinum hispanicum SLF-S4A	CAD56852.1
Antirrhinum hispanicum SLF-S4D	CAD56660.1
Antirrhinum hispanicum SLF-S5	CAD56664.1
Antirrhinum hispanicum SLF-S5A	CAD56853.1
Antirrhinum hispanicumSLF-S1	CAD56663.1
Antirrhinum majus Chr7 FBX1	Am07g02840.T01
Antirrhinum majus Chr8 FBX1	Am08g06050.T01
Antirrhinum majus Chr8 FBX10	Am08g05860.T01
Antirrhinum majus Chr8 FBX11	Am08g05850.T01
Antirrhinum majus Chr8 FBX12	Am08g05840.T01
Antirrhinum majus Chr8 FBX13	Am08g05830.T01
Antirrhinum majus Chr8 FBX14	Am08g05820.T01
Antirrhinum majus Chr8 FBX15	Am08g05810.T01
Antirrhinum majus Chr8 FBX16	Am08g05800.T01
Antirrhinum majus Chr8 FBX17	Am08g05790.T01
Antirrhinum majus Chr8 FBX18	Am08g05630.T01
Antirrhinum majus Chr8 FBX19	Am08g05770.T01
Antirrhinum majus Chr8 FBX2	Am08g06060.T01
Antirrhinum majus Chr8 FBX20	Am08g05760.T01
Antirrhinum majus Chr8 FBX21	Am08g05750.T01
Antirrhinum majus Chr8 FBX22	Am08g05740.T01
Antirrhinum majus Chr8 FBX23	Am08g05740.T01
Antirrhinum majus Chr8 FBX24	Am08g05720.T02
Antirrhinum majus Chr8 FBX25	Am08g05710.T02
Antirrhinum majus Chr8 FBX26	Am08g05700.T01
Antirrhinum majus Chr8 FBX27	Am08g05690.T01
Antirrhinum majus Chr8 FBX28	Am08g05660.T02
Antirrhinum majus Chr8 FBX29	Am08g05650.T01
Antirrhinum majus Chr8 FBX3	Am08g05900.T01
Antirrhinum majus Chr8 FBX30	Am08g05640.T01
Antirrhinum majus Chr8 FBX31	Am08g05630.T01
Antirrhinum majus Chr8 FBX32	Am08g05620.T01
Antirrhinum majus Chr8 FBX33	Am08g05610.T01
Antirrhinum majus Chr8 FBX4	Am08g05980.T01
Antirrhinum majus Chr8 FBX5	Am08g05730.T01
Antirrhinum majus Chr8 FBX6	Am08g05900.T01
Antirrhinum majus Chr8 FBX7	Am08g05890.T01
Antirrhinum majus Chr8 FBX8	Am08g05880.T01
Antirrhinum majus Chr8 FBX9	Am08g05870.T01
Aquilegia coerulea Chr1 FBX1	Aqcoe1G233200.1
Aquilegia coerulea Chr1 FBX10	Aqcoe1G435600.1
Aquilegia coerulea Chr1 FBX11	Aqcoe1G435300.1
Aquilegia coerulea Chr1 FBX12	Aqcoe1G435200.1
Aquilegia coerulea Chr1 FBX13	Aqcoe1G435100.1
Aquilegia coerulea Chr1 FBX2	Aqcoe1G459100.1
Aquilegia coerulea Chr1 FBX3	Aqcoe1G497800.1
Aquilegia coerulea Chr1 FBX4	Aqcoe1G498200.1
Aquilegia coerulea Chr1 FBX5	Aqcoe1G503200.1
Aquilegia coerulea Chr1 FBX6	Aqcoe1G503600.1
Aquilegia coerulea Chr1 FBX7	Aqcoe1G503600.2
Aquilegia coerulea Chr1 FBX8	Aqcoe1G502800.2
Aquilegia coerulea Chr1 FBX9	Aqcoe1G436000.1
Aquilegia coerulea Chr2 FBX1	Aqcoe2G063700.1
Aquilegia coerulea Chr2 FBX10	Aqcoe2G061000.1
Aquilegia coerulea Chr2 FBX2	Aqcoe2G063800.1
Aquilegia coerulea Chr2 FBX3	Aqcoe2G064000.1
Aquilegia coerulea Chr2 FBX4	Aqcoe2G064000.2
Aquilegia coerulea Chr2 FBX5	Aqcoe2G077700.1
Aquilegia coerulea Chr2 FBX6	Aqcoe2G077600.1
Aquilegia coerulea Chr2 FBX8	Aqcoe2G063500.1
Aquilegia coerulea Chr2 FBX9	Aqcoe2G062600.1
Aquilegia coerulea Chr3 FBX1	Aqcoe3G287500.1
Aquilegia coerulea Chr3 FBX10	Aqcoe3G421900.1
Aquilegia coerulea Chr3 FBX11	Aqcoe3G421900.2
Aquilegia coerulea Chr3 FBX12	Aqcoe3G421900.3
Aquilegia coerulea Chr3 FBX13	Aqcoe3G421800.2
Aquilegia coerulea Chr3 FBX14	Aqcoe3G367300.2
Aquilegia coerulea Chr3 FBX15	Aqcoe3G323100.1
Aquilegia coerulea Chr3 FBX16	Aqcoe3G322900.1
Aquilegia coerulea Chr3 FBX17	Aqcoe3G320000.1
Aquilegia coerulea Chr3 FBX18	Aqcoe3G319500.1
Aquilegia coerulea Chr3 FBX19	Aqcoe3G287500.1
Aquilegia coerulea Chr3 FBX2	Aqcoe3G348000.1
Aquilegia coerulea Chr3 FBX20	Aqcoe3G245000.1
Aquilegia coerulea Chr3 FBX3	Aqcoe3G354400.1
Aquilegia coerulea Chr3 FBX4	Aqcoe3G355100.1
Aquilegia coerulea Chr3 FBX5	Aqcoe3G355100.2
Aquilegia coerulea Chr3 FBX6	Aqcoe3G355100.4
Aquilegia coerulea Chr3 FBX7	Aqcoe3G355100.5
Aquilegia coerulea Chr3 FBX8	Aqcoe3G355100.7
Aquilegia coerulea Chr3 FBX9	Aqcoe3G367300.1
Aquilegia coerulea Chr5 FBX1	Aqcoe5G401000.1
Aquilegia coerulea Chr5 FBX10	Aqcoe5G449800.5
Aquilegia coerulea Chr5 FBX11	Aqcoe5G450600.1
Aquilegia coerulea Chr5 FBX12	Aqcoe5G450600.2
Aquilegia coerulea Chr5 FBX13	Aqcoe5G450600.3
Aquilegia coerulea Chr5 FBX14	Aqcoe5G450600.4
Aquilegia coerulea Chr5 FBX15	Aqcoe5G450600.5
Aquilegia coerulea Chr5 FBX16	Aqcoe5G450600.6
Aquilegia coerulea Chr5 FBX17	Aqcoe5G450600.7
Aquilegia coerulea Chr5 FBX18	Aqcoe5G455700.1
Aquilegia coerulea Chr5 FBX19	Aqcoe5G455900.1
Aquilegia coerulea Chr5 FBX2	Aqcoe5G431900.1
Aquilegia coerulea Chr5 FBX3	Aqcoe5G449600.1
Aquilegia coerulea Chr5 FBX4	Aqcoe5G449600.2
Aquilegia coerulea Chr5 FBX5	Aqcoe5G449600.3
Aquilegia coerulea Chr5 FBX6	Aqcoe5G449800.1
Aquilegia coerulea Chr5 FBX7	Aqcoe5G449800.2
Aquilegia coerulea Chr5 FBX8	Aqcoe5G449800.3
Aquilegia coerulea Chr5 FBX9	Aqcoe5G449800.4
Arachis hypogaea Chr5 FBX1	XP 025702918.1
Arachis hypogaea Chr5 FBX2	XP 025702940.1
Arachis hypogaea Chr5 FBX3	NC 037622.1
Arachis hypogaea Chr5 FBX4	XP 025702949.1
Arachis hypogaea Chr5 FBX5	XP 025702966.1
Arachis hypogaea Chr5 FBX7	XP 025702958.1
Arachis hypogaea Chr5 FBX8	XP 025702955.1
Arachis hypogaea Chr5 FBX9	XP 025702941.1
Arachis hypogaea Chr5 FBX10	XP 025702946.1
Arachis hypogaea Chr5 FBX11	NC 037622.1
Arachis hypogaea Chr5 FBX14	XP 025702965.1
Arachis hypogaea Chr5 FBX16	XP 025703044.1
Arachis hypogaea Chr5 FBX17	XP 025703085.1
Arachis hypogaea Chr5 FBX18	XP 025703053.1
Arachis hypogaea Chr5 FBX19	XP 025703003.1
Arachis hypogaea Chr15 FBX1	XP 025702918.1
Arachis hypogaea Chr15 FBX2	XP 025653427.1
Arachis hypogaea Chr15 FBX3	XP 025653428.1
Arachis hypogaea Chr15 FBX4	XP 025653390.1
Arachis hypogaea Chr15 FBX7	XP 025653384.1
Arachis hypogaea Chr15 FBX8	XP 025653392.1
Arachis hypogaea Chr15 FBX9	XP 025653387.1
Arachis hypogaea Chr15 FBX10	XP 025653386.1
Arachis hypogaea Chr15 FBX12	XP 025653382.1
Arachis hypogaea Chr15 FBX17	XP 025702965.1
Arachis hypogaea Chr15 FBX18	XP 025653430.1
Arachis hypogaea Chr15 FBX19	XP 025656837.1
Arachis hypogaea Chr15 FBX20	XP 025656136.1
Arachis hypogaea Chr15 FBX21	XP 025653222.1
Arachis hypogaea Chr15 FBX23	XP 025653483.1
Citrus clementina Sc2 FBX1	Ciclev10015458m
Citrus clementina Sc2 FBX2	Ciclev10015426m
Citrus clementina Sc2 FBX3	Ciclev10003618m
Citrus clementina Sc5 FBX1	Ciclev10003993m
Citrus clementina Sc5 FBX2	Ciclev10003520m
Citrus clementina Sc5 FBX3	Ciclev10026927m
Citrus clementina Sc7 FBX1	Ciclev10027079m
Citrus clementina Sc7 FBX2	Ciclev10027518m
Citrus clementina Sc7 FBX3	Ciclev10027085m
Citrus clementina Sc7 FBX4	Ciclev10027004m
Citrus clementina Sc7 FBX5	Ciclev10027392m
Citrus clementina Sc7 FBX6	Ciclev10027434m
Citrus clementina Sc7 FBX7	Ciclev10027528m
Citrus clementina Sc7 FBX8	Ciclev10027197m
Citrus clementina Sc7 FBX9	Ciclev10027251m
Citrus clementina Sc7 FBX10	Ciclev10027421m
Citrus clementina Sc7 FBX11	Ciclev10027082m
Coffea canephora Chr1 FBX1	CcChr1 3387600-3388745
Coffea canephora Chr2 FBX1	CcChr2 6654762-6655874
Coffea canephora Chr2 FBX2	CcChr2 6657840-6658949
Coffea canephora Chr5 FBX1	CcChr5 15845870-15846970
Coffea canephora Chr5 FBX2	CcChr5 15838846-15839946
Coffea canephora Chr5 FBX3	CcChr5 12273500-12279044
Cucumis sativus Sc2977 FBX1	Cucsa.307320.1
Cucumis sativus Sc2977 FBX2	Cucsa.307360.1
Cucumis sativus Sc2977 FBX3	Cucsa.307340.1
Cucumis sativus Sc2977 FBX4	Cucsa.307300.1
Cucumis sativus Sc3356 FBX1	Cucsa.338810.1
Cucumis sativus Sc3356 FBX2	Cucsa.338770.1
Cucumis sativus Sc3356 FBX3	Cucsa.338790.1
Cucumis sativus Sc3810 FBX1	Cucsa.378930.1
Cucumis sativus Sc3810 FBX2	Cucsa.378790.1
Cucumis sativus Sc3810 FBX3	Cucsa.378910.1
Cucumis sativus Sc3810 FBX5	Cucsa.378950.1
Cucurbita pepo LG03 FBX1	XP 023526117.1
Cucurbita pepo LG03 FBX3	XP 023529082.1
Cucurbita pepo LG03 FBX5	NW 019646414
Cucurbita pepo LG11 FBX1	XP 023545396.1
Cucurbita pepo LG11 FBX2	XP 023546808.1
Cucurbita pepo LG11 FBX3	XP 023546853.1
Cucurbita pepo LG9 FBX1	XP 023542060.1
Cucurbita pepo LG9 FBX2	NC 036646.1
Cucurbita pepo LG9 FBX3	XP 023542063.1
Cucurbita pepo LG9 FBX5	XP 023542061.1
Cucurbita pepo LG9 FBX6	XP 023542053.1
Cucurbita pepo LG9 FBX7	XP 023542055.1
Cucurbita pepo LG9 FBX8	NC 036646.1
Cuscuta australis SC020 FBX1	RAL41894.1
Cuscuta australis SC026 FBX1	RAL51528.1
Cuscuta australis SC026 FBX2	RAL51350.1
Cuscuta australis SC026 FBX3	RAL51530.1
Dianthus caryophyllus Sc127 FBX1	Sc127 8626-9570
Dianthus caryophyllus Sc127 FBX2	Sc127 16576-17565
Dianthus caryophyllus Sc127 FBX3	Sc127 25713-26828
Dianthus caryophyllus Sc2850 FBX1	Sc2850 13780-14943
Ginkgo biloba Chr11 FBX1	evm.model.chr11.1468
Ginkgo biloba Chr11 FBX2	evm.model.chr11.1618
Gossypium raimondii Chr10 FBX1	Gorai.010G186900.1
Gossypium raimondii Chr10 FBX2	Gorai.010G186900.2
Gossypium raimondii Chr10 FBX3	Gorai.010G186900.3
Gossypium raimondii Chr10 FBX4	Gorai.010G186900.4
Gossypium raimondii Chr10 FBX5	Gorai.010G186900.5
Gossypium raimondii Chr10 FBX6	Gorai.010G187100.1
Gossypium raimondii Chr10 FBX7	Gorai.010G187100.2
Gossypium raimondii Chr10 FBX8	Gorai.010G207900.1
Gossypium raimondii Chr10 FBX9	Gorai.010G208700.1
Gossypium raimondii Chr11 FBX1	Gorai.011G135900.1
Gossypium raimondii Chr11 FBX10	Gorai.011G274400.1
Gossypium raimondii Chr11 FBX11	Gorai.011G276100.1
Gossypium raimondii Chr11 FBX13	Gorai.011G276500.1
Gossypium raimondii Chr11 FBX14	Gorai.011G276600.1
Gossypium raimondii Chr11 FBX15	Gorai.011G276700.1
Gossypium raimondii Chr11 FBX16	Gorai.011G276900.1
Gossypium raimondii Chr11 FBX17	Gorai.011G277300.2
Gossypium raimondii Chr11 FBX19	Gorai.011G277500.1
Gossypium raimondii Chr11 FBX2	Gorai.011G135900.2
Gossypium raimondii Chr11 FBX20	Gorai.011G277700.1
Gossypium raimondii Chr11 FBX22	Gorai.011G281100.1
Gossypium raimondii Chr11 FBX23	Gorai.011G281200.1
Gossypium raimondii Chr11 FBX3	Gorai.011G135900.3
Gossypium raimondii Chr11 FBX4	Gorai.011G135900.4
Gossypium raimondii Chr11 FBX5	Gorai.011G136300.1
Gossypium raimondii Chr11 FBX6	Gorai.011G179400.1
Gossypium raimondii Chr11 FBX7	Gorai.011G202800.2
Handroanthus impetiginosus scaffold6529 FBX1	PIN01193.1
Handroanthus impetiginosus scaffold8460 FBX1	PIM97211.1
Handroanthus impetiginosus scaffold8460 FBX2	scaffold8460 1227 to 2258
Ipomoea nil SC1043 FBX1	XP 019186872.1
Ipomoea nil SC1043 FBX2	XP 019186185.1
Ipomoea nil SC1043 FBX3	XP 109181635
Ipomoea nil SC1043 FBX4	XP 019186883.1
Ipomoea nil SC1043 FBX5	XP 109181521
Ipomoea nil SC1043 FBX6	XP 019186415.1
Ipomoea nil SC1043 FBX7	XP 109181528
Juglans regia FBX1	XP 018829648.1
Juglans regia FBX2	XP 018829586.1
Juglans regia FBX3	XP 018829668.1
Juglans regia FBX4	XP 018829599.1
Juglans regia FBX5	XP 018829664.1
Manihot esculenta SC1372 FBX1	XP 021603018.1
Manihot esculenta SC1372 FBX2	XP 021602583.1
Manihot esculenta SC3698 FBX1	XP 021603314.1
Malus domestica FBX1	XP 028954412.1
Malus domestica FBX10	BAJ11958.1
Malus domestica FBX11	BAJ11959.1
Malus domestica FBX12	AUZ98255.1
Malus domestica FBX13	BAJ11961.1
Malus domestica FBX14	XP 028953796.1
Malus domestica FBX15	ADE43193.1
Malus domestica FBX16	AUZ98136.1
Malus domestica FBX17	BAJ11965.1
Malus domestica FBX18	XP 028953809.1
Malus domestica FBX19	RXH68600.1
Malus domestica FBX2	AUZ98208.1
Malus domestica FBX20	XP 008386330.3
Malus domestica FBX3	AUZ98168.1
Malus domestica FBX5	AUZ98195.1
Malus domestica FBX6	BAJ11954.1
Malus domestica FBX7	AUZ98158.1
Malus domestica FBX8	XP 028953770.1
Malus domestica FBX9	XP 008353820.1
Mimulus guttatus Sc14 FBX1	Migut.N00580.1
Mimulus guttatus Sc14 FBX10	Migut.N00198.1
Mimulus guttatus Sc14 FBX11	Migut.N00467.1
Mimulus guttatus Sc14 FBX12	Migut.N00590.1
Mimulus guttatus Sc14 FBX13	Migut.N01368.1
Mimulus guttatus Sc14 FBX14	Migut.N00579.1
Mimulus guttatus Sc14 FBX15	Migut.N00093.1
Mimulus guttatus Sc14 FBX16	Migut.N00868.1
Mimulus guttatus Sc14 FBX17	Migut.N00588.1
Mimulus guttatus Sc14 FBX18	Migut.N00549.1
Mimulus guttatus Sc14 FBX19	Migut.N00405.1
Mimulus guttatus Sc14 FBX2	Migut.N00589.1
Mimulus guttatus Sc14 FBX20	Migut.N00360.1
Mimulus guttatus Sc14 FBX21	Migut.N00547.1
Mimulus guttatus Sc14 FBX22	Migut.N00109.1
Mimulus guttatus Sc14 FBX3	Migut.N00935.1
Mimulus guttatus Sc14 FBX4	Migut.N00063.1
Mimulus guttatus Sc14 FBX5	Migut.N00121.1
Mimulus guttatus Sc14 FBX6	Migut.N00363.1
Mimulus guttatus Sc14 FBX7	Migut.N00067.1
Mimulus guttatus Sc14 FBX8	Migut.N00365.1
Mimulus guttatus Sc14 FBX9	Migut.N00591.1
Mimulus guttatus Sc4 FBX1	Migut.D01077.1
Mimulus guttatus Sc8 FBX1	Migut.H00816.1
Mimulus guttatus Sc8 FBX2	Migut.H00755.1
Mimulus guttatus Sc8 FBX3	Migut.H00811.1
Olea europaea Sc977 FBX1	Oeu064406.1
Olea europaea Sc977 FBX2	Oeu064400.1
Oryza sativa FBX1	LOC Os09g27570
Oryza sativa FBX2	LOC Os09g27660
Oryza sativa FBX3	LOC Os12g06740.1
Oryza sativa FBX4	LOC Os12g06740.2
Papaver somniferum Chr2 FBX10	XP 026451031.1
Papaver somniferum Chr2 FBX12	XP 026451313.1
Papaver somniferum Chr2 FBX13	XP 026451315.1
Papaver somniferum Chr2 FBX14	XP 026447161.1
Papaver somniferum Chr2 FBX15	XP 026451061.1
Papaver somniferum Chr2 FBX16	XP 026450945.1
Papaver somniferum Chr2 FBX18	XP 026451381.1
Papaver somniferum Chr2 FBX19	XP 026452750.1
Papaver somniferum Chr2 FBX2	XP 026451347.1
Papaver somniferum Chr2 FBX20	XP 026451348.1
Papaver somniferum Chr2 FBX4	90902230..90903267
Papaver somniferum Chr2 FBX3	XP 026451345.1
Papaver somniferum Chr2 FBX5	XP 026451343.1
Papaver somniferum Chr2 FBX6	XP 026447236.1
Papaver somniferum Chr2 FBX7	XP 026451346.1
Papaver somniferum Chr2 FBX8	XP 026450977.1
Papaver somniferum Chr2 FBX9	XP 026447813.1
Papaver somniferum SC114 FBX1	XP 026431632.1
Papaver somniferum SC114 FBX3	XP 026431552.1
Papaver somniferum SC76 FBX2	XP 026444071.1
Papaver somniferum SC76 FBX3	XP 026444133.1
Petunia hybrida S11-SLF1	BAJ24852.1
Petunia hybrida S11-SLF2	BAJ24855.1
Petunia hybrida S11-SLF3	BAJ24861.1
Petunia hybrida S11-SLF4	BAJ24867.1
Petunia hybrida S11-SLF5	BAJ24873.1
Petunia hybrida S11-SLF6	BAJ24879.1
Petunia hybrida S19-SLF1	AAX11681.1
Petunia hybrida S5-FBX	BAJ24882.1
Petunia hybrida S5-SLF1	ADD21615.1
Petunia hybrida S5-SLF2	BAJ24853.1
Petunia hybrida S5-SLF3	BAJ24858.1
Petunia hybrida S5-SLF4	BAJ24864.1
Petunia hybrida S5-SLF5	BAJ24870.1
Petunia hybrida S5-SLF6	BAJ24876.1
Petunia hybrida S7-SLF2	BAJ24854.1
Petunia hybrida S7-SLF3	BAJ24859.1
Petunia hybrida S7-SLF4	BAJ24865.1
Petunia hybrida S7-SLF5	BAJ24871.1
Petunia hybrida S7-SLF6	BAJ24877.1
Petunia hybrida S9-SLF1	ADD21614.1
Petunia hybrida S9-SLF3	BAJ24860.1
Petunia hybrida S9-SLF4	BAJ24866.1
Petunia hybrida S9-SLF5	BAJ24872.1
Petunia hybrida S9-SLF6	BAJ24878.1
Petunia axillaris S17-SLF2	BAQ19054.1
Petunia axillaris S17-SLF3	BAJ24862.1
Petunia axillaris S17-SLF4	BAJ24868.1
Petunia axillaris S17-SLF5	BAJ24874.1
Petunia axillaris S17-SLF6	BAJ24880.1
Petunia axillaris S19-SLF2	BAJ24857.1
Petunia axillaris S19-SLF3	BAJ24863.1
Petunia axillaris S19-SLF4	BAJ24869.1
Petunia axillaris S19-SLF5	BAJ24875.1
Petunia axillaris S19-SLF6	BAJ24881.1
Phaseolus vulgaris Chr4 FBX1	Phvul.004G030700.1
Phaseolus vulgaris Chr4 FBX2	Phvul.004G030900.1
Phaseolus vulgaris Chr4 FBX3	Phvul.004G031800.1
Phaseolus vulgaris Chr4 FBX4	Phvul.004G050100.1
Phaseolus vulgaris Chr4 FBX5	Phvul.004G050400.1
Phaseolus vulgaris Chr4 FBX6	Phvul.004G051300.1
Phaseolus vulgaris Chr4 FBX7	Phvul.004G051400.1
Phaseolus vulgaris Chr4 FBX9	Phvul.004G064200.1
Phaseolus vulgaris Chr6 FBX1	Phvul.006G120400.1
Phaseolus vulgaris Chr6 FBX4	Phvul.006G157000.1
Populus trichocarpa Chr13 FBX1	Potri.013G104100.4
Prunus armeniaca SFB24	ADZ73656.1
Prunus armeniaca SFB4	AAT69249.1
Prunus armeniaca SFB8	ACS88365.1
Prunus avium S1-SLFL1	BAG12292.1
Prunus avium S2-SLFL1	BAG12293.1
Prunus avium S4-SLFL1	AB280953.1
Prunus avium S4-SLFL2	AB280954.1
Prunus avium S5-SLFL1	BAG12294.1
Prunus avium SFB1	AY805048.1
Prunus avium SFB4	AB111521.1
Prunus avium SFB9	ABD96027.1
Prunus cerasus SFB34	ABW74350.1
Prunus dulcis SFB	CAZ68893.1
Prunus dulcis SFB10	ACG68604.1
Prunus dulcis SFBb	QCF59399.1
Prunus dulcis SLFL8	QCF59394.1
Prunus mume LG1 FBX1	XP 008245565.1
Prunus mume LG1 FBX2	XP 008246448.2
Prunus mume LG1 FBX3	XP 008246437.1
Prunus mume LG1 FBX4	LOC103344534
Prunus mume LG1 FBX5	XP 008245538.1
Prunus mume LG1 FBX6	XP 008245507.1
Prunus mume LG1 FBX7	XP 008245489.1
Prunus mume LG1 FBX8	XP 008246358.1
Prunus mume LG1 FBX11	XP 008243394.1
Prunus mume LG1 FBX14	XP 008242554.1
Prunus mume LG1 FBX15	PmLG1 20980148..20981068
Prunus mume LG4 FBX1	XP 008228268.1
Prunus mume LG4 FBX2	XP 008228269.1
Prunus mume LG4 FBX3	XP 016649149.1
Prunus mume LG4 FBX5	XP 008228494.1
Prunus mume LG4 FBX6	XP 008228271.1
Prunus mume LG4 FBX7	LOC107880889
Prunus mume LG4 FBX8	XP 008228043.1
Prunus mume LG4 FBX10	XP 008228910.1
Prunus mume LG4 FBX11	XP 008228883.1
Prunus mume LG4 FBX12	XP 008228884.1
Prunus mume SFB1	BAD08320.1
Prunus mume SLFLf	BAF36716.1
Prunus pseudocerasus SFB6	ADZ74125.1
Prunus speciosa SFB51	ADZ76516.1
Prunus tenella SFB	ABL86030.1
Prunus webbii SLFL	ABJ97531.1
Quercus lobata SC950 FBX1	QlobV1.0 scaffold950 0000080-RA
Ricinus communis 30131 FBX1	30131.m007064
Ricinus communis 30131 FBX2	30131.m007062
Ricinus communis 30131 FBX3	30131.m007060
Rosa chinesis Chr2 FBX1	XP 024178213.1
Rosa chinesis Chr3 FBX1	XP 024190010.1
Rosa chinesis Chr4 FBX1	XP 024195587.1
Rosa chinesis Chr4 FBX2	XP 024195533.1
Rosa chinesis Chr4 FBX3	XP 024195548.1
Rosa chinesis Chr6 FBX1	XP 024190030.1
Rosa chinesis Chr6 FBX2	XP 024164460.1
Rosa chinesis Chr6 FBX3	XP 024164463.1
Rosa chinesis Chr6 FBX4	XP 024164522.1
Solanum habrochaites SLF1	KJ814907
Solanum habrochaites SLF11	KJ814928
Solanum habrochaites SLF12	KJ814929
Solanum habrochaites SLF13	KJ814930
Solanum habrochaites SLF17	KU960916
Solanum habrochaites SLF2	KJ814908
Solanum habrochaites SLF20	KU960917
Solanum habrochaites SLF21	KU960918
Solanum habrochaites SLF22	KU960919
Solanum habrochaites SLF23	KU960920
Solanum habrochaites SLF4	KJ814911
Solanum habrochaites SLF5	KJ814915
Solanum habrochaites SLF6	KJ814919
Solanum habrochaites SLF7	KJ814923
Solanum habrochaites SLF9	KJ814926
Solanum lycopersicum SLF1	KJ814895.1
Solanum lycopersicum SLF11	KJ814900
Solanum lycopersicum SLF12	KJ814901
Solanum lycopersicum SLF13	KJ814902
Solanum lycopersicum SLF9	KJ814898
Solanum habrochaites S1-SLF2	AIG62971.1
Solanum habrochaites S1-SLF4	AIG62973.1
Solanum habrochaites S1-SLF5	AIG62980.1
Solanum habrochaites S1-SLF6	AIG62983.1
Solanum habrochaites S1-SLF7	AIG62987.1
Solanum habrochaites S1-SLF9	AIG62937.1
Solanum habrochaites S5-SLF11	AIG62990.1
Solanum habrochaites S5-SLF12	AIG62991.1
Solanum habrochaites S5-SLF13	AIG62992.1
Solanum habrochaites S5-SLF2	AIG62970.1
Solanum habrochaites S5-SLF4	AIG62933.1
Solanum habrochaites S5-SLF6	AIG62981.1
Solanum habrochaites S5-SLF7	AIG62985.1
Theobroma cacao Sc1 FBX1	Thecc1EG002223t1
Theobroma cacao Sc1 FBX10	Thecc1EG002224t2
Theobroma cacao Sc1 FBX11	Thecc1EG002224t3
Theobroma cacao Sc1 FBX12	Thecc1EG001772t1
Theobroma cacao Sc1 FBX13	Thecc1EG000410t1
Theobroma cacao Sc1 FBX14	Thecc1EG000410t3
Theobroma cacao Sc1 FBX15	Thecc1EG001033t1
Theobroma cacao Sc1 FBX2	Thecc1EG002277t1
Theobroma cacao Sc1 FBX3	Thecc1EG000412t1
Theobroma cacao Sc1 FBX4	Thecc1EG002276t1
Theobroma cacao Sc1 FBX5	Thecc1EG002226t1
Theobroma cacao Sc1 FBX6	Thecc1EG002224t1
Theobroma cacao Sc1 FBX7	Thecc1EG005222t1
Theobroma cacao Sc1 FBX8	Thecc1EG005222t2
Theobroma cacao Sc1 FBX9	Thecc1EG005222t3
Theobroma cacao Sc10r FBX1	Thecc1EG045362t1
Theobroma cacao Sc10r FBX10	Thecc1EG045358t2
Theobroma cacao Sc10r FBX11	Thecc1EG045366t3
Theobroma cacao Sc10r FBX12	Thecc1EG045343t1
Theobroma cacao Sc10r FBX13	Thecc1EG045348t1
Theobroma cacao Sc10r FBX14	Thecc1EG045366t2
Theobroma cacao Sc10r FBX2	Thecc1EG045352t1
Theobroma cacao Sc10r FBX3	Thecc1EG045351t1
Theobroma cacao Sc10r FBX4	Thecc1EG045356t1
Theobroma cacao Sc10r FBX5	Thecc1EG045350t1
Theobroma cacao Sc10r FBX6	Thecc1EG045363t1
Theobroma cacao Sc10r FBX7	Thecc1EG045358t1
Theobroma cacao Sc10r FBX8	Thecc1EG043439t1
Theobroma cacao Sc10r FBX9	Thecc1EG045366t1
Theobroma cacao Sc2 FBX1	Thecc1EG008767t1
Theobroma cacao Sc2 FBX2	Thecc1EG008767t2
Theobroma cacao Sc2 FBX3	Thecc1EG008767t3
Theobroma cacao Sc3 FBX1	Thecc1EG012014t1
Theobroma cacao Sc3 FBX2	Thecc1EG015661t1
Theobroma cacao Sc3 FBX3	Thecc1EG015405t1
Theobroma cacao Sc9 FBX1	Thecc1EG041351t1
Theobroma cacao Sc9 FBX2	Thecc1EG041351t2
Theobroma cacao Sc9 FBX3	Thecc1EG041229t1
Theobroma cacao Sc9 FBX5	Thecc1EG041393t1
Ziziphus jujuba Chr1 FBX1	XP 015878748.2
Ziziphus jujuba Chr1 FBX10	XP 015873812.2
Ziziphus jujuba Chr1 FBX2	XP 015878507.2
Ziziphus jujuba Chr1 FBX3	XP 015873812.2
Ziziphus jujuba Chr1 FBX4	XP 015875242.1
Ziziphus jujuba Chr1 FBX5	XP 015875271.1
Ziziphus jujuba Chr1 FBX7	XP 024929561.1
Ziziphus jujuba Chr1 FBX9	XP 015875280.1
Ziziphus jujuba Chr2 FBX1	XP 015875033.1
Ziziphus jujuba Chr2 FBX2	XP 015874881.1
Ziziphus jujuba Chr2 FBX3	XP 015874919.1
Ziziphus jujuba Chr2 FBX4	XP 015874887.1
Ziziphus jujuba Chr2 FBX5	XP 024927027.1
Ziziphus jujuba Chr5 FBX1	XP 015883084.1
Ziziphus jujuba Chr5 FBX2	XP 024929955.1
Vitis vinifera Chr14 FBX1	XP 019075426.1
Sesamum indicum Chr15 FBX1	SiLG15 723821-724963
Sesamum indicum Chr15 FBX2	SiLG15 717541-718581
Note: aAccession numbers are from the corresponding databases decribed in Supplemental Dataset 13.

## Sheet: Suppl. DS3
Supplemental Data, Zhao et al. (2022). Evolution of angiosperm self-incompatibility. Plant Cell
Supplemental Data Set S3. Summary of species, SLFs/SLFLs/SFBs used for transformation and S haplotypes of compatible transgenic pollen caused by competitive interaction
Species (Transgenic SLFs donors)	Transgenes (SLFs/SLFLs/SFBs)	Species (Transgenic SLFs recipient)	PhS3 a	PhS3L b	References
Solanum habrochaites	S5-SLF5	Petunia hybrida	-	+	This study	Heterologous transgenic assays
	S5-SLF6		+	-
Antirrhinum hispanicum	SLF-S1E		+	+
	SLF-S2C		+	+
	SLF-S4D		+	+
Antirrhinum majus	Chr7-SLFL1		-	+
Prunus avium	S4-SLFL1		+	+
	S4-SLFL2		+	+
	SFB1		+	+
	SFB4		+	+
Malus domestica	SFBBβ-S9		+	+
Aquilegia coerulea	SC4-SLF4		+	-
	SC4-SLF5		+	+
			S5 a	S17 b
Petunia hybrida	S5-SLF1	Hybrids between P. hybrida and P. axillaris (S5S17)	-	+	Kubo et al. (2010)
	S7-SLF1		-	+
	S9-SLF1		-	+
	S11-SLF1		-	+
			S11 a	S17 b
	S11-SLF1	Hybrids (S11S17)	-	+
	S5-SLF2		+	-
			S5 a	S19 b
	S7-SLF2	Hybrids (S5S19)	-	+
Solanum pennellii (LA0716)	SLF-23	S. lycopersicum (LA3500)	Overcoming UI		Li et al. (2015)
Petunia inflata			PiS2 a	PiS5 b	Williams et al. (2014)	Intraspecific transgenic assays
	S2-SLF4	P. inflata (S2S5)	-	+
			PiS2 a	PiS12 b
	S2-SLF5	P. inflata (S2S12)	-	+
			PiS2 a	PiS6a b
	S2-SLF8	P. inflata (S2S6a)	-	+
			PiS2 a	PiS3 b
	S3-SLF6	P. inflata (S2S3)	+	-
Petunia inflata			PiS1 a	PiS2 b	Sijacic et al. (2004)
	SLF-S2	P. inflata (S1S2)	+	-
Petunia inflata			PiS2 a	PiS3 b
	SLF-S2	P. inflata (S2S3)	-	+
Petunia inflata			PiS2 a	PiS7 b	Sun and Kao (2013)
	S2-SLF1	P. inflata (S2S7)	-	+
			PiS2 a	PiS13 b
	S2-SLF1	P. inflata (S2S13)	-	+
Petunia hybrida			PhS3 a	PhS3L b	Liu et al. (2014)
	S3L-SLF1	P. hybrida (S3S3L)	+	-
			PhS5 a	PhS9 b	Kubo et al. (2010)
	S5-SLF1	P. hybrida (S5S9)	-	+
			PhS9 a	PhS11 b
	S5-SLF1	P. hybrida (S9S11)	+	-
			PhS7 a	PhS11 b
	S5-SLF1	P. hybrida (S7S11)	-	-
			PhS7 a	PhS9 b
	S7-SLF1	P. hybrida (S7S9)	-	+
			PhS5 a	PhS9 b
	S7-SLF1	P. hybrida (S5S9)	-	+
			PhS5 a	PhS11 b
	S7-SLF1	P. hybrida (S5S11)	-	-
			PhS5 a	PhS9 b
	S9-SLF1	P. hybrida (S5S9)	-	-
			PhS7 a	PhS11 b
	S9-SLF1	P. hybrida (S7S11)	-	-
			PhS5 a	PhS11 b
	S9-SLF1	P. hybrida (S5S11)	-	-
			PhS5 a	PhS11 b
	S11-SLF1	P. hybrida (S5S11)	-	-
			PhS5 a	PhS7 b
	S11-SLF1	P. hybrida (S5S7)	-	-
			PhS7 a	PhS9 b
	S11-SLF1	P. hybrida (S7S9)	-	-
			PhS5 a	PhS9 b
	S5-SLF2	P. hybrida (S5S9)	-	+
			PhS5 a	PhS11 b
	S5-SLF2	P. hybrida (S5S11)	-	+
			PhS5 a	PhS7 b
	S5-SLF2	P. hybrida (S5S7)	-	-
			PhS5 a	PhS7 b
	S7-SLF2	P. hybrida (S5S7)	-	-
			PhS5 a	PhS9 b
	S7-SLF2	P. hybrida (S5S9)	-	+
			PhS5 a	PhS11 b
	S7-SLF2	P. hybrida (S5S11)	-	+
			PhS5 a	PhS9 b
	S11-SLF2	P. hybrida (S5S9)	-	+
			PhS7 a	PhS9 b
	S11-SLF2	P. hybrida (S7S9)	-	+
			PhS5 a	PhS11 b
	S11-SLF2	P. hybrida (S5S11)	-	-
			PhS5 a	PhS7 b
	S7-SLF3	P. hybrida (S5S7)	-	-
			PhS7 a	PhS9 b
	S7-SLF3	P. hybrida (S7S9)	-	-
			PhS7 a	PhS11 b
	S7-SLF3	P. hybrida (S7S11)	-	-
			PhS5 a	PhS7 b
	S11-SLF3	P. hybrida (S5S7)	-	+
			PhS5 a	PhS11 b
	S11-SLF3	P. hybrida (S5S11)	-	-
			PhS5 a	PhS9 b
	S11-SLF3	P. hybrida (S5S9)	-	-
Petunia inflata			PiS2 a	PiS3 b
	S2-SLF1	P. inflata (S2S3)	-	+
			PiS2 a	PiS3 b
	S3-SLF1	P. inflata (S2S3)	-	-
a and b, S haplotypes of transgenic pollen; +, breakdown of SI caused by competitive interaction; –, no breakdown of SI.
References
Kubo, K., Entani, T., Takara, A., Wang, N., Fields, A.M., Hua, Z., Toyoda, M., Kawashima, S., Ando, T., Isogai, A., Kao, T.H., and Takayama, S. (2010). Collaborative non-self recognition system in S-RNase-based self-incompatibility. Science 330, 796-799.
Li, W., and Chetelat, R. T. (2015). Unilateral incompatibility gene ui1.1 encodes an S-locus F-box protein expressed in pollen of Solanum species. Proc. Natl. Acad. Sci. U.S.A. 112, 4417–4422.
Liu, W., Fan, J., Li, J., Song, Y., Li, Q., Zhang, Y., and Xue, Y. (2014). SCFSLF-mediated cytosolic degradation of S-RNase is required for cross-pollen compatibility in S-RNase-based self-incompatibility in Petunia hybrida. Front. Genet. 5, 228.
Qiao, H., Wang, F., Zhao, L., Zhou, J., Lai, Z., Zhang, Y., Robbins, T.P., and Xue, Y. (2004). The F-box protein AhSLF-S2 controls the pollen function of S-RNase-based self-incompatibility. Plant Cell 16, 2307-2322.
Sijacic, P., Wang, X., Skirpan, A.L., Wang, Y., Dowd, P.E., McCubbin, A.G., Huang, S., and Kao, T.H. (2004). Identification of the pollen determinant of S-RNase-mediated self-incompatibility. Nature 429, 302–305
Sun, P., and Kao, T.H. (2013). Self-incompatibility in Petunia inflata: the relationship between a self-incompatibility locus F-box protein and its non-self S-RNases. Plant Cell 25, 470–485.
Williams, J.S., Natale, C.A., Wang, N., Li, S., Brubaker, T.R., Sun, P., and Kao, T.-H. (2014). Four previously identified Petunia inflata S-locus F-box genes are involved in pollen specificity in self-incompatibility. Mol. Plant 7, 567–569.

## Sheet: Suppl. DS4
Supplemental Data, Zhao et al. (2022). Evolution of angiosperm self-incompatibility. Plant Cell
Supplemental Data Set S4. RNA-seq data of the S-locus in four tissue of Antirrhinum hispanicum
transcript_id	gene_id	Ah_petal_expression	Ah_stamen_expression	Ah_leaf_expression	Ah_pistil_expression	Gene annotation
AnH01G33556.01	AnH01G33556	3.07	0.09	0.61	0.22	matE: MATE efflux family protein
AnH01G33557.01	AnH01G33557	5.15	0.09	30.03	5.14	NAD(P)H-binding
AnH01G33558.01	AnH01G33558	5.87	0.02	4.82	13	IBR domain, a half RING-finger domain
AnH01G33559.01	AnH01G33559	0.25	2.66	0	0	F_box_assoc_1: F-box protein interaction domain
AnH01G33560.01	AnH01G33560	0	0	0	0	hAT family C-terminal dimerisation region
AnH01G33561.01	AnH01G33561	0	0.4	0.06	0
AnH01G33561.02	AnH01G33561	0	0	0	0
AnH01G33562.01	AnH01G33562	0	0	0	0	F-box associated
AnH01G33563.01	AnH01G33563	0.77	8.62	0	0.07	F-box domain
AnH01G33564.01	AnH01G33564	0.07	1.44	0	0	Reverse transcriptase (RNA-dependent DNA polymerase)
AnH01G33565.01	AnH01G33565	0	1.92	0	0	Reverse transcriptase (RNA-dependent DNA polymerase)
AnH01G33566.01	AnH01G33566	0.09	1.45	0	0.03	zinc-binding in reverse transcriptase
AnH01G33567.01	AnH01G33567	0	0	0	0
AnH01G33568.01	AnH01G33568	0.03	0.43	0	0	F-box domain
AnH01G33569.01	AnH01G33569	0.64	0	0	9.49
AnH01G33570.01	AnH01G33570	244.66	0.57	111.57	143.8	Cold acclimation protein WCOR413
AnH01G33571.01	AnH01G33571	0	0	0.14	1.15	Domain of unknown function (DUF588)
AnH01G33572.01	AnH01G33572	0.43	0	0.35	14.41	Domain of unknown function (DUF4228)
AnH01G33573.01	AnH01G33573	0.16	0	0	1.01	Plant globin signature
AnH01G33574.01	AnH01G33574	0	0	0	0
AnH01G33575.01	AnH01G33575	0	0	0	0	Reverse transcriptase-like
AnH01G33576.01	AnH01G33576	0	0	0	0
AnH01G33577.01	AnH01G33577	0.03	0.77	0	0.04	F_box_assoc_1: F-box protein interaction domain
AnH01G33578.01	AnH01G33578	0	0.12	0	0	F_box_assoc_1: F-box protein interaction domain
AnH01G33579.01	AnH01G33579	0.03	0.94	0.09	0	F_box_assoc_1: F-box protein interaction domain
AnH01G33580.01	AnH01G33580	6.68	77.11	0	1.21	F_box_assoc_1: F-box protein interaction domain
AnH01G33581.01	AnH01G33581	0	0	0.59	0
AnH01G33582.01	AnH01G33582	0.88	15.7	0	0.18	F_box_assoc_1: F-box protein interaction domain
AnH01G33583.01	AnH01G33583	0	0	0	0	Possible lysine decarboxylase
AnH01G33584.01	AnH01G33584	0	0	0	0	Integrase core domain
AnH01G33585.01	AnH01G33585	0	0	0	0	Reverse transcriptase-like
AnH01G33586.01	AnH01G33586	0	0	0	0	Reverse transcriptase (RNA-dependent DNA polymerase)
AnH01G33587.01	AnH01G33587	0.77	11.9	0	0.25	F-box domain
AnH01G33588.01	AnH01G33588	0.22	1.6	0	0	F_box_assoc_1: F-box protein interaction domain
AnH01G33589.01	AnH01G33589	1.33	30.53	0	0.45	F-box domain
AnH01G42664.01	AnH01G42664	0.07	0.48	0.02	0	F_box_assoc_1: F-box protein interaction domain
AnH01G33590.01	AnH01G33590	0	0	0	0
AnH01G33591.01	AnH01G33591	0.07	0.36	0	0	F_box_assoc_1: F-box protein interaction domain
AnH01G33592.01	AnH01G33592	0	0	0	0
AnH01G33593.01	AnH01G33593	0	0	0	0	Domain of unknown function (DUF4218)
AnH01G33594.01	AnH01G33594	1.73	15.9	0	0.17	F_box_assoc_1: F-box protein interaction domain
AnH01G33595.01	AnH01G33595	0	0	0	0
AnH01G33596.01	AnH01G33596	0	0.73	0	0	Auxin responsive protein
AnH01G33597.01	AnH01G33597	0	0	0	0
AnH01G33598.01	AnH01G33598	0.07	2.09	1.42	0.07	F-box associated
AnH01G33599.01	AnH01G33599	0.02	1.6	0	0	F-box associated
AnH01G33600.01	AnH01G33600	0	0	0	0
AnH01G33601.01	AnH01G33601	0	0	0	0	Reverse transcriptase (RNA-dependent DNA polymerase)
AnH01G33602.01	AnH01G33602	0.92	12.73	0.15	0.71	F-box associated
AnH01G42665.01	AnH01G42665	0.17	3.67	0.03	0	F-box domain
AnH01G33603.01	AnH01G33603	0.87	0.81	0	0
AnH01G33604.01	AnH01G33604	0	0	0	0
AnH01G33605.01	AnH01G33605	1.05	12.13	0	0.2	F_box_assoc_1: F-box protein interaction domain
AnH01G33606.01	AnH01G33606	0	0	0	0
AnH01G33607.01	AnH01G33607	1.05	12.13	0	0.2	F_box_assoc_1: F-box protein interaction domain
AnH01G33608.01	AnH01G33608	0	0	0	0	gag-polypeptide of LTR copia-type
AnH01G33609.01	AnH01G33609	4.54	72.32	0	1.09	F-box domain
AnH01G42666.01	AnH01G42666	1.21	18.82	0	0.38	F_box_assoc_1: F-box protein interaction domain
AnH01G33610.01	AnH01G33610	0	0.06	0	0	F-box associated
AnH01G33611.01	AnH01G33611	0	0	0	0
AnH01G33611.02	AnH01G33611	0	0.51	0	0
AnH01G33612.01	AnH01G33612	0	0.11	0	0	zinc-binding in reverse transcriptase
AnH01G33613.01	AnH01G33613	0.51	0.24	0.71	5954.24	Ribonuclease T2 family
AnH01G33614.01	AnH01G33614	0.34	3.25	0	0
AnH01G33615.01	AnH01G33615	0	0	0	0
AnH01G33616.01	AnH01G33616	0	0.17	0	0	Transposase family tnp2
AnH01G33617.01	AnH01G33617	0	0.17	0	0	Domain of unknown function (DUF4218)
AnH01G33618.01	AnH01G33618	0	0	0	0
AnH01G33619.01	AnH01G33619	0	0.12	0	0
AnH01G33620.01	AnH01G33620	0	0	0	0
AnH01G33621.01	AnH01G33621	0	0	0	0
AnH01G33622.01	AnH01G33622	0.2	2.29	0	0	F_box_assoc_1: F-box protein interaction domain
AnH01G33623.01	AnH01G33623	0.3	3.57	0	0.12	F-box domain
AnH01G33624.01	AnH01G33624	0	4.08	0	0
AnH01G33625.01	AnH01G33625	0.15	2.19	0	1.3	F-box associated
AnH01G33626.01	AnH01G33626	0	0	0	0
AnH01G33627.01	AnH01G33627	0	0	0	0	gag-polypeptide of LTR copia-type
AnH01G33627.02	AnH01G33627	0	0	0	0	gag-polypeptide of LTR copia-type
AnH01G33628.01	AnH01G33628	0	0	0	0
AnH01G33629.01	AnH01G33629	0	0	0	0
AnH01G33630.01	AnH01G33630	0.24	2.63	0	0.18	F-box domain
AnH01G33631.01	AnH01G33631	0.02	0.67	0	0	F_box_assoc_1: F-box protein interaction domain
AnH01G33632.01	AnH01G33632	1.24	14.75	0.6	0.59	myb_SHAQKYF: myb-like DNA-binding domain, SHAQKYF class
AnH01G33633.01	AnH01G33633	0	0	0	0
AnH01G33634.01	AnH01G33634	21.56	752.57	0.22	5.54	RNA recognition motif. (a.k.a. RRM, RBD, or RNP domain)
AnH01G33635.01	AnH01G33635	0	0	0	0
AnH01G33636.01	AnH01G33636	0	0.95	0	0	Zinc knuckle
AnH01G33637.01	AnH01G33637	0	0.45	0	0
AnH01G33638.01	AnH01G33638	0	0.55	0	0	Reverse transcriptase (RNA-dependent DNA polymerase)
AnH01G33639.01	AnH01G33639	0	0.12	0	0	Reverse transcriptase-like
AnH01G33640.01	AnH01G33640	5.74	89.61	0	1.43	F-box domain
AnH01G33641.01	AnH01G33641	0.62	10.74	0	0.27	F_box_assoc_1: F-box protein interaction domain
AnH01G33642.01	AnH01G33642	0	0.11	0	0	F_box_assoc_1: F-box protein interaction domain

## Sheet: Suppl. DS5
Supplemental Data, Zhao et al. (2022). Evolution of angiosperm self-incompatibility. Plant Cell
Supplemental Data Set S5. RNA-seq data of the S-like-locus in four tissue of Antirrhinum hispanicum
transcript_id	gene_id	Ah_petal_expression	Ah_stamen_expression	Ah_leaf_expression	Ah_pistil_expression	Gene annotation
AnH01G37666.01	AnH01G37666	0	0	0.28	0	N/A
AnH01G37667.01	AnH01G37667	0	0	0	0	N/A
AnH01G37668.01	AnH01G37668	0.21	2.11	0.03	0.08	fbox
AnH01G42663.01	AnH01G42663	0	0.06	0	0	Ribonuclease T2 family
AnH01G37669.01	AnH01G37669	0	0	5.18	2.8	N/A
AnH01G37670.01	AnH01G37670	0	0	0	0	N/A
AnH01G37671.01	AnH01G37671	1.58	0.12	1.56	5.29	GRAS domain family
AnH01G37672.01	AnH01G37672	0	0	0	0	#N/A
AnH01G37673.01	AnH01G37673	0.1	0	0	0	gag-polypeptide of LTR copia-type
AnH01G37674.01	AnH01G37674	0.02	0	0.1	0.09	Protein kinase domain
AnH01G37675.01	AnH01G37675	0	0	0	0	RNA recognition motif. (a.k.a. RRM, RBD, or RNP domain)
AnH01G37676.01	AnH01G37676	0.07	0	0.61	0.13	isocit_lyase: isocitrate lyase
AnH01G37677.01	AnH01G37677	0.66	2.07	1.06	1.57	Syntaxin
AnH01G37677.02	AnH01G37677	0	0	0.33	0.19	Syntaxin
AnH01G37678.01	AnH01G37678	0.23	0	0.17	0	N/A
AnH01G37679.01	AnH01G37679	0.16	0.11	11.71	0.03	tpt: Tpt phosphate/phosphoenolpyruvate translocator
AnH01G37680.01	AnH01G37680	49.99	576.38	0.55	7.83	Protein of unknown function (DUF2781)
AnH01G37681.01	AnH01G37681	52.49	948.22	2.39	11.27	Transforming protein P21 ras signature
AnH01G37682.01	AnH01G37682	0.54	0.37	0.77	0.12	Protein of unknown function (DUF688)
AnH01G37683.01	AnH01G37683	8.02	24.68	9.27	5.69	Zinc finger, RING-type

## Sheet: Suppl. DS6
Supplemental Data, Zhao et al. (2022). Evolution of angiosperm self-incompatibility. Plant Cell
Supplemental Data Set S6. Species annotated with linked pistil-pollen gene pairs in this study
Names	Types of linked pistil-pollen gene pairs
Actinidia chinensis	type-1 S/S-like locus or linked Class III T2/S-/S-like-RNase and SLFs/S-like SLFs
Antirrhinum hispanicum
Antirrhinum majus
Aquilegia coerulea
Arachis hypogaea
Citrus clementina
Coffea canephora
Coffea canephora
Cucumis sativus
Cucurbita pepo
Cuscuta australis
Dianthus caryophyllus
Gossypium raimondii
Handroanthus impetiginosus
Ipomoea nil
Juglans regia
Malus domestica
Manihot esculenta
Mimulus guttatus
Olea europaea
Papaver somniferum
Petunia axillaris
Petunia hybrida
Phaseolus vulgaris
Prunus armeniaca
Prunus avium
Prunus dulcis
Prunus mume
Prunus pseudocerasus
Prunus speciosa
Prunus tenella
Prunus webbii
Quercus lobata
Ricinus communis
Rosa chinesis
Sesamum indicum
Solanum habrochaites
Solanum lycopersicum
Theobroma cacao
Ziziphus jujuba
Arabidopsis lyrata	type-2 S-locus (SRK and SCR)
Arabis alpina
Arabis nordmanniana
Boechera stricta
Brassica napu
Brassica oleracea
Brassica rapa
Capsella rubella
Conringia planisiliqua
Crucihimalaya himalaica
Erysimum cheiri
Euclidium syriacum
Eutrema heterophyllum
Eutrema salsugineum
Iberis amara
Leavenworthia alabamica
Lepidium aucheri
Orychophragmus_violaceus
Raphanus sativus
Papaver rhoeae	type-3 S-locus (PrsS/PrsS-like and PrpS/PrpS-like)
Papaver somniferum
Macleaya cordata
Primula veris	type-4 S-locus supergene

## Sheet: Suppl. DS7
Supplemental Data, Zhao et al. (2022). Evolution of angiosperm self-incompatibility. Plant Cell
Supplemental Data Set S7. Accession numbers of SRK/SRKL sequences used in this study
Names	Accession numbersa
Aquilegia coerulea annotated SRK1	Aqcoe4G268700.2
Aquilegia coerulea annotated SRK2	Aqcoe4G268700.3
Arabidopsis_lyrata SRK	EFH61136.1
Arabidopsis_thaliana SRK	AAB21528.1
Arabis nordmanniana annotated SRK1	Arabis nordmanniana contig_51901 2-1312
Arabis nordmanniana annotated SRK2	Arabis nordmanniana contig_13323 10212-11417
Arabis_alpina annotated SRK	KFK38562.1
Boechera stricta annotated SRK1	Boechera stricta Scaffold10040
Brassica rapa annotated SRK1	Brassica_rapa_chromosome_A7_17007439-17008889
Brassica rapa annotated SRK2	Brassica_rapa_chromosome_A7_17019451_17020804
Brassica rapa annotated SRK3	Brassica_rapa_chromosome_A1_6106511_6107707
Brassica rapa annotated SRK4	Brassica_rapa_chromosome_A3_8315799_8317971
Brassica_napu SRK	XP_013695739.1
Brassica_olerace SRK	XP_013628486.1
Brassica_rapa SRK	XP_009135203.2
Capsella_rubella SRK	XP_006300024.2
Carica_papaya annotated SRK1	XP_021902289.1
Carica_papaya annotated SRK2	XP_021905853.1
Cleome spinosa annotated SRK1	XP_010538685.1
Cleome spinosa annotated SRK2	XP_010538687.1
Cleome spinosa annotated SRK3	XP_010538688.1
Conringia_planisiliqua annotated SRK1	Conringia_planisiliqua scaffold_10 3702167-3703465
Crucihimalaya_himalaica annotated SRK1	Crucihimalaya_himalaica_scaffold29 3702239-3703465
Durio_zibethinus annotated SRK1	XP_022724304.1
Durio_zibethinus annotated SRK2	XP_022716020.1
Durio_zibethinus annotated SRK3	XP_022733558.1
Erysimum_cheiri annotated SRK1	BAA31733.1
Euclidium_syriacum annotated SRK1	Euclidium_syriacum_Scaffold2 15783081-15784289
Eutrema_heterophyllum annotated SRK1	Eutrema_heterophyllum_scaffold4849 250273-248969
Eutrema_heterophyllum annotated SRK2	Eutrema_heterophyllum_scaffold126 852894-854186
Eutrema_salsugineum annotated SRK1	XP_024009272.1
Gossypium_arboreum annotated SRK1	XP_017621050.1
Gossypium_arboreum annotated SRK2	XP_017644437.1
Helianthus_annuus annotated SRK1	XP_022037005.1
Helianthus_annuus annotated SRK2	XP_022012209.1
Helianthus_annuus annotated SRK3	XP_021993175.1
Iberis amara SRK	OVAV01047559.1
Lactuca_sativa annotated SRK1	XP_023758570.1
Lactuca_sativa annotated SRK2	XP_023758544.1
Lactuca_sativa annotated SRK3	XP_023758530.1
Lactuca_sativa annotated SRK4	XP_023752690.1
Leavenworthia alabamica SRK	KE157551.1
Lepidium aucheri SRK	OVBA01007000.1
Orychophragmus_violaceus SRK	BAA31732.1
Oryza_sativa annotated SRK1	XP_015628170.1
Oryza_sativa annotated SRK2	XP_015619683.1
Oryza_sativa annotated SRK3	XP_025878145.1
Papaver_somniferum annotated SRK1	XP_026386870.1
Papaver_somniferum annotated SRK2	XP_026392411.1
Papaver_somniferum annotated SRK3	XP_026392404.1
Raphanus_sativus SRK	XP_018491969.1
Solanum_lycopersicum annotated SRK1	XP_010316637.1
Solanum_lycopersicum annotated SRK2	XP_019068308.1
Solanum_lycopersicum annotated SRK3	XP_019071434.1
Solanum_tuberosum annotated SRK1	XP_015162419.1
Solanum_tuberosum annotated SRK2	XP_006362970.1
Theobroma_cacao annotated SRK1	XP_007025869.2
Theobroma_cacao annotated SRK2	XP_007021210.2
Solanum pennellii annotaetd SRK1	XM_027914211.1
Solanum pennellii annotaetd SRK2	XM_027915519.1
Note: aAccession numbers are from the corresponding databases decribed in Supplemental Dataset 13.

## Sheet: Supll. DS8
Supplemental Data, Zhao et al. (2022). Evolution of angiosperm self-incompatibility. Plant Cell
Supplemental Data Set S8. Accession numbers of SCR/annotated SCR sequences used in this study
Names	Accession numbersa
Arabidopsis halleri SCRp	AJP61149.1
Arabidopsis lyrata SCRL1	XP_002892469.1
Arabidopsis lyrata SCRL2	XP_002867853.1
Arabidopsis lyrata SCRL3	XP_002886802.1
Arabidopsis lyrata SCRL4	XP_002886803.1
Arabidopsis lyrata SCRL5	XP_002883687.2
Arabidopsis lyrata SCRL6	XP_002867793.1
Arabidopsis lyrata SCRL7	XP_002867791.1
Arabidopsis lyrata SCR-25	ACU29641.1
Arabidopsis thaliana SCR-B	ABU49712.1
AtLURE1.1	NP_001031999.1
AtLURE1.2	NP_001032003.1
AtLURE1.3	NP_001032004.1
AtLURE1.4	NP_001032005.1
AtLURE1.5	NP_001078701.1
Boechera stricta annotated SCR1	Boechera stricta isolate LTM Scaffold30275
Boechera stricta annotated SCR2	Boechera stricta isolate LTM Scaffold10040
Brassica oleracea SP11	BAD29945.1
Brassica oleracea SP11-15	BAC80144.1
Brassica rapa SP11-29	BAB86356.1
Brassica rapa SP11-40	BAB86357.1
Brassica rapa SP11-44	BAB86358.1
Brassica rapa SP11-60	XP_009105219.1
Camelina sativa annotated SCR1	XP_019089530.1
Camelina sativa annotated SCR2	XP_019088172.1
Camelina sativa annotated SCR3	XP_010434924.1
Camelina sativa annotated SCR4	XP_019087417.1
Camelina sativa annotated SCR5	XP_019086595.1
Capsella grandiflora SCR	VUE35959.1
Capsella grandiflora SCR7	ABP02073.1
Capsella rubella annotated SCR1	XP_006285101.1
Capsella rubella annotated SCR2	XP_006284855.1
Capsella rubella annotated SCR3	XP_006301215.1
Capsella rubella annotated SCR4	XP_006301557.1
Capsella rubella annotated SCR5	XP_006300935.1
Capsella rubella annotated SCR6	XP_006285429.1
Eutrema salsugineum annotated SCR1	XP_006414465.1
Eutrema salsugineum annotated SCR2	XP_006414464.1
Eutrema salsugineum annotated SCR3	XP_006414462.1
Eutrema salsugineum annotated SCR4	XP_006414466.1
Iberis amara annotated SCR1	Iberis amara scaffold102989
Iberis amara annotated SCR2	Iberis amara scaffold34328
Raphanus sativus annotated SCR1	XP_018448555.1
Raphanus sativus annotated SCR2	XP_018438641.1
Raphanus sativus SP11-1	AAQ98288.1
Raphanus sativus SP11-2	AAQ98289.1
Raphanus sativus SP11-3	AAQ98290.1
Raphanus sativus SP11-4	AAQ98291.1
Raphanus sativus SP11-5	AAQ98292.1
Sinapis alba SP11	AGV40359.1
Cleome hassleriana annotated SCR	XP_010548931.1
Theobroma cacao SCR-like9	EOY33246.1
Solanum pennellii SCR-like	XR_003575079.1
Gossypium hirsutum SCR-like	XP_040958206.1
Note: aAccession numbers are from the corresponding databases decribed in Supplemental Dataset 13.

## Sheet: Suppl. DS9
Supplemental Data, Zhao et al. (2022). Evolution of angiosperm self-incompatibility. Plant Cell
Supplemental Data Set S9. Accession numbers of PrsS/annotated PrsS sequences used in this study
Accession numbers	Genome databases
Aqcoe2G131600.1.p	https://phytozome.jgi.doe.gov/pz/portal.html#
Aqcoe2G156200.1.p
Aqcoe2G131700.1.p
Aqcoe4G127300.1.p
Aqcoe5G017600.1.p
Aqcoe5G089900.1.p
Aqcoe3G295700.1.p
Aqcoe3G252500.1.p
Aqcoe3G318700.1.p
Am04g08520.T01	http://bioinfo.sibs.ac.cn/Am/
Am04g12750.T01
Am04g12710.T01
Am04g19000.T01
Am04g19020.T01
Am04g18990.T01
Am02g45310.T01
Am04g13220.T01
Am04g20220.T01
Am04g08530.T01
Am04g19010.T01
Am02g45300.T01
Am07g09040.T01
NP_001030866.1	https://www.arabidopsis.org
NP_001031095.1
NP_001078292.1
NP_001078299.1
NP_001078467.1
NP_001118843.1
NP_001118847.1
NP_001119049.1
NP_001119050.1
NP_001329897.1
NP_188322.1
NP_188333.1
NP_189048.1
NP_196221.1
NP_196222.1
NP_196767.1
NP_196768.2
NP_197977.1
NP_563713.1
NP_564262.1
NP_680709.1
NP_680714.1
NP_680739.1
NP_849622.1
NP_849709.1
NP_973917.1
NP_973918.1
Eca_sc000010.1_g0040.1	https://www.ncbi.nlm.nih.gov/
Eca_sc000145.1_g1970.1
Eca_sc000145.1_g1990.1
Eca_sc000386.1_g2650.1
Eca_sc000763.1_g0680.1
Eca_sc000763.1_g0750.1
Eca_sc001139.1_g4070.1
Eca_sc001542.1_g0090.1
Eca_sc001542.1_g0110.1
Eca_sc002140.1_g0670.1
Eca_sc002140.1_g0710.1
Eca_sc003050.1_g0020.1
Eca_sc003050.1_g0030.1
Eca_sc004044.1_g0840.1
Eca_sc004324.1_g1810.1
Eca_sc005757.1_g0010.1
Eca_sc005757.1_g0020.1
Eca_sc005757.1_g0030.1
Eca_sc007583.1_g0060.1
Eca_sc007583.1_g0070.1
Eca_sc007583.1_g0080.1
Eca_sc007583.1_g0090.1
Eca_sc007583.1_g0100.1
Eca_sc007583.1_g0110.1
Eca_sc007583.1_g0160.1
Eca_sc007583.1_g0300.1
Eca_sc007583.1_g0320.1
Eca_sc007583.1_g0330.1
Eca_sc052517.1_g0010.1
Eca_sc184224.1_g0010.1
Eca_sc189356.1_g0380.1
Eca_sc191373.1_g0010.1
Eca_sc193557.1_g0010.1
Eca_sc193916.1_g0290.1
Eca_sc193916.1_g0300.1
Eca_sc193916.1_g0740.1
Eca_sc193916.1_g0760.1
Eca_sc194443.1_g0240.1
Eca_sc194756.1_g0160.1
Eca_sc194756.1_g0190.1
Eca_sc194756.1_g0290.1
OVA01791.1
OVA02160.1
OVA02222.1
OVA02223.1
OVA03480.1
OVA03744.1
OVA05570.1
OVA05763.1
OVA07073.1
OVA07074.1
OVA07075.1
OVA07077.1
OVA10709.1
OVA10710.1
OVA10711.1
OVA13121.1
OVA13267.1
OVA13268.1
OVA13269.1
OVA13271.1
OVA13272.1
OVA17451.1
OVA18532.1
OVA18533.1
OVA18534.1
OVA18535.1
OVA18536.1
OVA18538.1
OVA18540.1
OVA18541.1
OVA18542.1
OVA18543.1
OVA19199.1
OVA20186.1
XP_010243875.1
XP_010245686.1
XP_010248454.1
XP_010273172.2
XP_010274365.1
XP_010274366.1
XP_010274367.1
XP_010274368.1
XP_010274369.1
XP_010274380.1
XP_026380561.1
XP_026382888.1
XP_026384265.1
XP_026395807.1
XP_026395978.1
XP_026396401.1
XP_026396415.1
XP_026398669.1
XP_026422839.1
XP_026428795.1
XP_026428797.1
XP_026428798.1
XP_026428799.1
XP_026428800.1
XP_026429822.1
XP_026430841.1
XP_026430842.1
XP_026431200.1
XP_026431201.1
XP_026438688.1
XP_026438692.1
XP_026444909.1
XP_026450632.1
XP_026450710.1
XP_026458443.1
XP_026458444.1
XP_026458446.1
XP_026458631.1
XP_026459531.1
Solyc03g025660.1.1	https://solgenomics.net/
Solyc05g053460.1.1
Solyc09g011100.1.1
Solyc09g011103.1.1
Solyc09g011107.1.1
Solyc09g091290.1.1
Solyc09g091300.1.1
Solyc09g091310.1.1
Solyc09g091320.1.1
Solyc09g091330.1.1
Solyc09g091340.1.1
Solyc09g091350.1.1
Solyc09g091360.1.1
Solyc09g092370.1.1
Solyc11g071900.1.1
Solyc12g097090.2.1
Solyc12g098110.1.1
CAA06688.1	https://www.ncbi.nlm.nih.gov/
CAA60578.1

## Sheet: Suppl. DS10
Supplemental Data, Zhao et al. (2022). Evolution of angiosperm self-incompatibility. Plant Cell
Supplemental Data Set S10. Accession numbers of PrpS/annotated PrpS sequences
Names	Accession numbersa
P.rhoeae PrpS-S1	CAN86556.1
P.rhoeae PrpS-S3	CAX48743.1
P.rhoeae PrpS-S8	CAN86557.1
M.cordata annotated PrpS1	OVA15104.1
M.cordata annotated PrpS2	OVA20183.1
P.somniferum annotated PrpS1	XP_026387983.1
P.somniferum annotated PrpS2	XP_026400942.1
Note: aAccession numbers are from the corresponding databases decribed in Supplemental Dataset 13.

[truncated: 3 more sheets: Suppl. DS11, Suppl. DS12, Suppl. DS13]
