# Supplementary material for: Origin, loss, and regain of self-incompatibility in angiosperms
Source: Plant Cell. 2021 Nov 4;34(1):579–96. doi: 10.1093/plcell/koab266 (PMC8774079; doi:10.1093/plcell/koab266)
Supplement: koab266_Supplementary_Data [file koab266_supplementary_data.zip › TPC2021RA00601DR1 Supplemental File S1.fas]

##Alignment for Figure 1
>Solanum_tuberosum_RNase7
-----MESYLMLFIIIII---VASS--------------------ETNYHHMQMIMQWPP
TFC-GRPD-----KPC----KPEMSD--FSIHGLWPGNATGHTPF----TCTPSPVEKVN
DR----SLKNFLGLYWPSLEFRWTDE-K-----LWKHEWAKHGYC-T-EIVPDVQYFNGA
ITSARRLKN--MLDTLKKGRMGPT-NHEAYTVTDMKTFISEKLKNIDVYISCERASSSYV
-LLKQIHFCLDKSLNTFISC-PKS---TATRCG-R-GVRNIFP--------------
>Solanum_tuberosum_RNase8
-----MKLFFLLILLLEI---TISD--------------------SKNPALLKFVLQWPP
TFCMNNNP-----GRCQ---EPLQHN--LTLHGVWPADQDGISIT----CCTPYPNWDQL
FT---PTVENQLMAFWPPLRENSQKR------DLWMHEWKAHGAC-G---TTAQVYFNTA
IRIN-NMGN--LFNYLKTSGIIAC-NSLSFAKKDIVDAIRK-VFVVTPYLTCIPDSNRTH
VYLKEVTLCTNLGGTSFISC----PSKSAKSCSTGATIML--P--------------
>Solanum_lycopersicum_RNase5
-------MKKLVFFLLIL---LLEITISD----------------SQNPSLLKFVLQWPP
TFCIGNSP-----GRCK---EPLQHN--LTLHGVWPADQRGYS-I-----CPPDPDWNKL
FT---TTLENQLMAFWPPLRENAQKR------DLWKHEWRAHGAC-G---TTPQVYFNTA
IKIN-NMGN--LFNYLKTSGIIAC-DSLSFARKDIVDAIQK-VFVSTLYLTCIPDANRTH
IYLSEVTLCTNLGGTSFISC----PSQANTSCSSGARIML--P--------------
>Solanum_tuberosum_RNase9
-------MKKLVFFLLIL---LLEITISD----------------SQKLTLLKFVLQWPP
TYCIGNSP-----GRCK---EPLQHK--LTLHGVWPADQRGNSL------CPPDPNWNQV
FT---AAVENQLMAFWPPLRENSQKR------DLWKHEWRAHGAC-G-T--TPQVYFNTA
IKIN-NMGN--LFNYLKTSGIIAC-NSLSFAKKDIVDAIRK-VFVQLLYLTCIPDANKTH
VYLSEVTLCTNLVGTSFISC-PIQ--ATTSCSS-GARIML--P--------------
>Solanum_peruvianum_S7RNase
-------------FILFF---GLSS-----V--------------HGSFDHWQLVLTWPP
GFC-E--I-----KHCPK--KPIPKN--FTIHGVWP-DHTDYIMY----DCNPNKEFKKI
YD---KHLLNKLESRWPQLTSHEYAG--LNDQTFWKYEYEKHGLC-C-KVYDQSQYFDIA
MKLK-DSID--LLNILTTNRIVPG-FQYSYTGDQISSAIKR-VTQKDPNPKCTYSKGGL-
-ELTEIGICFNRTTNALMRC-----PRNSNSCKTTTKVVF-----------------
>Solanum_peruvianum_S22RNase
----MFKTQHTLFFILLC---ALSDV-------------------YGTFNQLQLVLRWPA
SFCKG--------KKC----ERTPNN--FTIHGLWP-DIKGTILN----NCNPDAKYASV
TG----GKFVKRNKHWPDLILTEAAS--LNSQGFWAYQFKKHGTC-C-DLFNQEKYFDLA
LILK-DKFD--LLTTFRNKGIIPK---STCTINKIQKTIRT-VTGVVPNLSCTPTM----
-ELLEVGICFNRDASKLIDC------DQPKTCDTSTEIFF--P--------------
>Solanum_peruvianum_SRNase
----MFKTQHTLFFILLC---ALPDV-------------------YGTFNQLQLVLRWPA
SFC---KG-----KKC----ERTPNN--FTIHGLWP-DIKGTILN----NCNPDAKYASV
TG----GKFVKRNKHWPDLILTEAAS--LNSQGFWAYQFKKHGTC-C-DLFNQEKYFDLA
LILK-DKFD--LLTTFRNKGIIPK---STCTINKIQKTIRT-VTGVVPNLSCTPTM----
-ELLEVGICFNRDASKLIDC------DQPKTCDTSTEIFF--P--------------
>Solanum_peruvianum_SnRNase
---------LTSFFMFLF---ALSPI-------------------YGYFELLELVSTWPA
TYCYA--------YGCSR--RPIPNN--FTINGLWP-DNKSVILN----NCNKEDRYTKI
TD---PKKKSELDKRWPQLRYEKLYG--IEKQDLWEKEFLKHGSC-S-NRYKQEAYFDLA
MKIK-DRFD--LLGTLRNQGIIPG---STYELDDIERAVKT-VSIEVPSLKCIQKPLGNV
-ELNEIGICLDPEAKYTVPC------PRIGSCHKMHKIKF-----------------
>Petunia_hybrida_SB2RNase
----MFKSQLTSLFVVLF---FLSPT-------------------YGEFELLQLVLTWPA
SFCYA--------NHCE---RIAPNN--FTIHGLWPDNVTIRLQY-----CKPKPTYTTF
AG----KMLNDLDKHWIQLKYKEAYA--RREQPTWKYQYQKHGSC-C-TKYKQIPYFSLA
LRLK-DRFD--LLTTLRTHHIVPG---SSYTFDDIFDAVKT-VTQMNPDLKCTEVTKGTQ
-ELDEIGICFTPKADKMFPC------RQSDTCEKTRKILF-----------------
>Solanum_peruvianum_S24RNase
---------LTALFIVLF---YLSPA-------------------YGDFDSLQLVLTWPA
SFCNL--------NNCK---RIVPRN--FTIHGLWP-DKQGTLLQ----NCKPKLKYVNF
KD----MMFNDLDKNWIQLKFDEDYG--KDEQPLWQYQYLKHGSC-C-KMYNQNAYFSLA
LRLK-DRFD--ILRTLQLHQIFPG---SSYTFKEIFDAVKT-ATQMDPDLKCTKGAP---
-ELYEIGICFTPKADALIPC------RPSNTCAKTGKIFF-----------------
>Solanum_tuberosum_RNase1
----MFKSLLTSLFIVLF---SLSST-------------------YADFDKLQLVLTWPP
SFCHA--------NSCQ---RIVPKN--FTIHGLWP-DKEGPQLL---KYCKPKLKYNYF
SD----KMLNDLDKHWIQLKVDQASA--LKDQRAWKYQYLKHGSC-C-KIYNQNTYFSLA
LHLK-DRFD--LLRTLQIHRIVPG---SSYTFEEIVDAVKT-VTQMDPDIKCTEGA----
PELYEIGICFTPNGDSLVGC------RQSETCDKTGKIFF-----------------
>Solanum_lycopersicum_RNase1
----MFKSQLITLFILFF------CLSPI----------------YGDFDYMQLVLTWPP
SFCYPR-------GTC----KRTSNN--FMIHGLWP-EKKGFRLE----FCSGGKAYKKF
LH---DHIVNDLDHHWIKMKFTEQDA--KQKQPLWNHEYTRHGRC-C-NLYDQNAYFLLA
MRLK-DKLD--LVRTLRNHRITPG---TKHTFDEIKSAIKTVTNQVDPDIKCVKHINGVE
-ELNEIGICYTPSAGSFYPC------RQSNTCDETTAILF-----------------
>Petunia_hybrida_SxRNase
----MFKSHLTAIFILLF---SLPPI-------------------YGDFDYMQLVLTWPA
SFC-YRPR-----YLCK---RTAPNN--FTIHGLWPDNEQRRLQF------CTSTEYSLF
DG----DILDDLDRHWIQLKFDKETG--MQDQPLWHEQFRKHGTC-C-NRYKQMPYFLLA
MRLK-NKFD--LLTTLRTHGIIPG---TKHTFDEIQKAIKTVTNQVDPDLKCVQHIQGVP
-ELNEIGICFTPAADRFFPC------PQSKSCP-KTTKILF----------------
>Antirrhinum_majus_RNase19
--MAITHVTKVVMIVVLL---AYSCIT------------------SAQFDHFKLVHQWPN
SFCNQQYG-----RSCKR--IPVPQH--FTLHGLWPDNSA-SQLN-----NCHPYRSELQ
RV-NDGNLTWKLDYIWPDLKQPYPQH--YPFTGFWRYEWKIHGSC-A-PSFSVRQYFDKA
LQLS-NRYN--VTNIL--AGIHPA--RRNVALNLIHQAIVN-ATRHIPMLKCYHNY----
-YLLEVIICFDNQGTYPVNC--TSRVLPNERCR-N-SFVF--P--------------
>Antirrhinum_majus_RNase20
------MAKVIIMIIVLL---AYSCITT-----------------TTHFDYFKLVLVWPN
SFCSNSGH-----TTC----QRKPQN--FTMHGLWPDNYTTSLTH-----CNVSASVKHI
HS---GNLAKKLDTFWPDLTKPHYHH---PATRFWVHEWTKHGSC-A-PSYTVVRYFDKA
LELS-KKFD--VLNILRQAKIDPG---HRVAMTKLNQTIFD-ATLHVPILKCLKNM----
-YLLEVVICFDNTGKNVIHC-PLL--YRRDLCK-NTNVFP-----------------
>Antirrhinum_hispanicum_S4RNase
----MAKVNPLSLLVVCV---VLSTI-------------------IAKCDYLKLVLQWPK
SFCLINS------RKCQR--NPLPSN--FTIHGLWPDNYTRQAPQ-----SCTTNNFQRF
TD---TDIEQRMEESWPDLKQQSIAG---LSYNFWQDQWRKHGSC-C-PPHESEIYFLKA
LELK-DRLD--VLTILENNNFNPG-TPQPFSVLRVFNTISR-AIGKTPILKCAQS-----
-YLKEVVICVDNNGASVVHC-PRSRPPRRDPCP-FSDVKF--P--------------
>Antirrhinum_hispanicum_S3RNase
--MATHYRPFPSLIACVV---LLLHYS------------------SAQFDHFKLVLTWPH
SFC-LVYP-----GKCHR--TPLPLN--FTIHGLWPDKQKGKTSP------CKKYPVSPL
ND---KNLELRLEESWPDLRRDSKLG---FSTIFWKEQWDKHGSC-A-PLYNYEKYFLKA
LEFK-DKFD--VLGHLVQDSLGPG-TSPTVSRNLVNKTISQ-ATTGIPILKCPSN-----
-YLTEVVICFKPTGVVVVAC----PQPPKDPCP-NENVNF--P--------------
>Antirrhinum_hispanicum_Chr7_SRNL1
-----MSKQTHIFFLVVC---LVLFPDFGRP--------------PVGFEYLKLVLQWPP
SFC-SLSR-----VACGR--DPVPAE--FTIHGLWPDNYSHEL------NYCKSNKQLSV
QI---EDIGEWLDKDWPDLMKQATVN---PDKGFYEEQWRKHGICSS-NIFTPKEYFTLG
RKLK-KARN--LLQVFHQNEIYES---QFSSISRINKAIKI-ITGRSPIVKCSRHPQKGS
-LLTEVILCFDLKGDY-----------------------------------------
>Antirrhinum_majus_RNase18
-----MSKQTHIFFLVVC---LVLFPDFGRP--------------PVGFEYLKLVLQWPP
SFC-SLSR-----VACGR--DPVPAE--FTIHGLWPDNYSHEL------NYCKSNKQLSV
QI---EDIGEWLDKDWPDLMKQATVN---PDKGFYEEQWRKHGIC-S-NIFTPKEYLTLG
RKLK-KPRN--LLQVFHQNEIYES---QFSSISRINKAIKI-ITGRSPIVKCSRHPQKGS
-LLTEVILCFDLKGDYFKNC----TDPFGRACPKSTNVFF--P--------------
>Antirrhinum_hispanicum_S7RNase
--MSVLHYNFFLFVVCLI---LFPFSTM-----------------APGFELLKLVLQWPP
SFCSQTN------ANCKR--TPLPLK--FTIHGLWPDNKSQELNR-----CSSSFN----
-----GKLAKQLDKSWTNLQEPYQVK---PVDNFWKHEWDKHGTC-S-NVYSPTAYFKEG
LVLK-RRSN--VLRVLGEKSLTPG---KLVDVYDVNRTITE-GIGGVPILKCPKD-----
-LLTEVIICFDSTATSVIDC-PLP--LFHNPCP-QKEVDF--P--------------
>Antirrhinum_hispanicum_S1RNase
-----MARKRDFFSLILL---IVLLTTT-----------------AVEFELLKLVLQWPN
SYC-SLSK-----RPCRR--KPLPSD--FTIHGLWP---DNRSWP----LYNCQFDFDIP
EV-GDQKFRQKLDVIWPDLRLKRKRD---PEQGFWITEWKRHGSC-A-PDISFIDYFTTA
TRLN-KKFN--IRDILGRGKLYPG---DSYDLQQVESTLTK-FIKKVTVVKCPNG-----
-FLTEVIVCFDPSGTSIIDC------PGPYPCT-YVTVNF--P--------------
>Antirrhinum_hispanicum_S5RNase
--MVADHGQFSFLVLFVI---LLSSFTAN----------------AKYFEILKLVLQWPN
SYC-SLKT-----STCRR--NPLPLK--FTIHGLWPDNY---SWP----LSDCGYDFTLP
DI-TDKSLLKRLDRNWPDLTKRKNIR--KPDKTFWLTQWEKHGTC-A-SVYTFDDYFRET
LNMK-RRFN--ILDMLQRKSMRPG---DRVDPQEVARAISK-VTNHEPEVKCREG-----
-FLTEIIICFDTGRASVIDC-------PGPLCT-DPMVDF--P--------------
>Antirrhinum_hispanicum_S2RNase
----MATVQQHSHFFLLV-----GCIVLSTT--------------TAQFDYFKLVLQWPN
SYC-SLKT-----THCPR--TRLPSQ--FTIHGLWP---DNKSWP---LSNCRDTSADVL
KI-TDKGLIQDLAVHWPDLTRRQRKV---PGQKFWVTQWKKHGAC-A-PMYSFNDYFVKA
LELK-KRNN--VLDMLSRKSLTPG--DQRVDVSDVNGAITK-VTGGIAILKCPEG-----
-YLTEVIICFDPSGFPVIDC------PGPFPCK-D-DLEF--Q--------------
>Malus_domestica_RNase8
-------MFSSGLLNAKI---------------------------KGGV-----------
-------------NKCHI--QPSHLR--FTIHGLWPANKSSSSSL-----NCMGDAFNVN
EM--DDALKKDLLSSWWDWKDGNHVE-------FWQREYDKHGKC-S-NVFPKSKYFRKT
LATY-RDFD--IAQILQKANIVPQ-MSKLYSIDQITKAIESETGGHSVNIRCYQQEQKNL
IFLAQVALCYDESGNNRIDC-PGQ----TTSCK-GGPETA--P--------------
>Malus_domestica_RNase17
-----MESKLQVIFFFLF---VSSA--------------------YTPFQYFMHVQFWPA
AECQATGGV----NKCHI--QPSHLQ--FTIHGLWPANKSSSSSL-----GCKGDAYNVN
GM--NDTLKKELLSSWWDWRKGEHVE-------FWQREYDKHGKC-S-NVFLKTEYFRKT
LAMY-HDFD--IAQILQKANIVPQ-TSKLYSIDQITKAIESKTGGHSVNIRCYQQNQNKL
IYLAQVALCYNRSGNSRTNC-PGE----TTSCN-ESPKTV--P--------------
>Pyrus_bretschneideri_RNase8
-----MESKLQVIFFFLF---VSSA--------------------YTPFQYFMHVQFWPA
AECQAIGGV----NKCHI--QPSHLQ--FTIHGLWPANKSSSSSL-----TCMGDAFNVN
GM--DDALKKELLSSWWDWKKGKHVE-------FWQREYDKHGKC-S-NVFPKTEYFRKT
LATY-HDFD--IAQILQKANIVPQ-MSKLYSIDQITKAIESETGEHSVNIRCYQQMQSKL
IYLAQVALCYGESGNNRIDC-PGE----TTSCK-RTPETV--P--------------
>Citrus_maxima_S2RNase
----MKATNLFRFALLAI---NVIYGTAQNS--------------SQLFDHYWLVQVWPH
GYCLE--------RDC----ARRSDI--FILHGLWPVTAGGKTLEGDKINKTTHNKILKS
LK-RDKSLEADLMKYWLSLSTVNKNY-IAG---FWIHEWEKHGSS-R-KGMDPLDYFQRA
VELA-KTTD--LRNTLAEKGVLP--NGASYPKFNYMKAIMA-KTGHLPMLRCVKKDGYN-
-HLKEVIICVGVQANNFRSC---NYGVGSPRCK-GDNIKFPEPTDE-----------
>Citrus_maxima_S3RNase
-----MKTKATYFLFFAL---LVSNITYCTAQN------------SSGFHHFWLVQVWPF
GYCLE--------VNC----ARNVTW--FVLHGLWPVNAYEQTLP----GTNKPDPGILA
SLEHDESLWDDLKKYWLSLSTRDGDR----LKYFWPYQWRVHGSA-Q-RRVKPPDYFRRA
VELT-KFTD--LLNTLNRAGIME--NGNIYRKVEFRKAIKA-KTGYDPILSCVFSDGRY-
-QLKEVTICVDADATNFIPCNPNK--ISRESCR-N-NIKFPAPSPTK----------
>Citrus_maxima_S10RNase
-----MKTKAAYLFFYTL---LVSNITYCVAQN------------SSGFHHFWLVQVWPY
GYCLE--------VRC----ARNVSR--FVIHGLWPVTLNEKTLP----GTNKSQPEILE
SLKNDESLWDNLMYFWLSLSTWDKDK----LQNFWIYQWKIHGSA-Q-QQVVPPYYFRRA
VQLT-RYTD--LLNTLNSAGIHA--NGSSYPKVEFRKAIKT-KTGHNPSLNCVFE--GGH
FQLKEVFICVDADATNFIPC--QRKKINGESCR-D-TIMF--PTRTK----------
>Citrus_maxima_S9RNase
-----MKTRATYLFFYAL---LVSSITYSAAQN------------SSGFHHFWLVQVWPY
GYCLE--------VRC----ARNVSR--FVIHGLWPVTFKERTLP----GTNRSQPEILE
SLKKDKSLWNNLMYYWLSLSTWDKDK----LQNFWIYQWKIHGSA-Q-QQVVPPHYFRRA
VQLT-RYTD--LLNTLNGADIHA--NGSSYPKVEFRKAIKT-KTGHDPSLSCVFE--GGH
FQLKEVIICVDAEATNFIPC--QRNKINGESCR-D-TIMF--PTRTK----------
>Citrus_maxima_S12RNase
-----MKTRATYLFFYAL---LVSSITYSAAQN------------SSGFHHFWLVQVWPY
GYCLE--------VRC----ARNVSR--FVLHGLWPVTFKERTLP----GTNRSQPEILE
SLKKDKSLWNNLMYYWLSLSTWDKDK----LQNFWIYQWKIHGSA-Q-QQVVPPYYFRRA
VQLT-RYTD--LLDTLNRADIHA--NGSSYPKVEFRKAIKT-KTGYDPSLSCVFE--GGH
FQLKEVIICVDAEATNFIPC--QRNKINGESCR-D-TIMF--PTRTK----------
>Citrus_maxima_S14RNase
-----MTMKLASLLIFVL---LICLFFSSKA--------------EKEFHHFWLVQTWPS
GYCSH--------RAC----RKPPPF--FVLHGLWPVTYNGQSLN----GSGPGNNNVRA
QIANDKSLLSDMTQYWPSLIHPYYLS-------FWVREWNKHGSA---SPLDPLDYFRRT
IQLM-KGMD--LVDTLRGAGLIPSQNGSTYPKSRYKNAISAVTQTTSVILKCYSSVIGD-
-LLEEVMFCTDNAARNFIAC--NDDDLRADNCG-P-NVTFLVRQ-------------
>Citrus_maxima_S5RNase
-----MKVASINICILLV-----YCIVYA----------------TAQIDHCWLVQSWPY
GYCLS--------YPC----KYKPGV--FVLHGLWPVTFRGRTLE---NSTARADDIIDK
IN-NDSSLVADMNRYWKSLLRRNTEL-------FWVHEWKKHGSA---FPHEPLDYFRRT
VKLM-KRMN--LLSTLKAGGVEPR-T-TSYPKSKYKDAIKAVTGSDSVILKCAYNETGY-
-LLQEVMLCTDYEAETFIEC--NSYEMFEENCG-P-DIIF--PPRW-----------
>Citrus_maxima_S13RNase
-------MKVASINICIL---LVYCIVYA----------------TAQIDHCWLVQSWPY
GYCLS--------YPC----KYKPGV--FVLHGLWPVTFRGRTLE---NSTARADDIIDK
IN-NDSSLVADMNRYWKSLLRRNTEL-------FWVHEWKKHGSA---FPHEPLDYFRRT
VKLM-KRMN--LLSTLKAGGVEP--RTTSYPKSKYKDAIKAVTSSDNVILKCAYNETGY-
-LLQEVMLCTDYEAETFIEC--NSYEMFEENCG-P-DIIF--PPRW-----------
>Citrus_maxima_S7RNase
-----MKAAYLLSFVLLV---LYIISGAVRN--------------CSGHDHFLLVQTWPN
GYCSI--------ANC----HDSPLN--FVLHGLWPVDRNGTSLH---NYTTPSIRMIDI
LN-RDTSLKSDMGKYWPSLISKISHK-------FWSRQWQKHGSA-QKLITSPEDYFRTA
IRLM-KITN--LQNKLAAKGIVP--NGTSYPKDYYKSALEVIHGGESVMLACFSVN--GI
QLLRDVYICLDGQLRYFISC-NKNEFNKTENCG-D-DIMF--PSKVQISSS------
>Citrus_clementina_RNase2
-----MKTPYLILFVLLV---YIAIAS------------------HPNFDHFWLVQSWPP
GYCQE--------NRC----NKTPIA--FVLHGLWPVDSNGQTLS--------NYGVADA
NLKQDPSLGKNMEKYWPSLAVQSKAG----REGFWRHQWKEHGTG-Q--RYLASDYFRLA
VRLM-KNMD--VLNALKVKGIQP--NGSTYLKTDYIKAIKTVTRDKDPLLFCFRKNQADH
-HLKEVIICIDDQGRSFISC--LGRLKIQDRCK-P-NIRF--P--------------
>Citrus_maxima_S11RNase
-----MKTPYLILFVLLV-----CYIASIAS--------------HPNFDHFWLVQSWPP
GYCQE--------NRC----NKTPIA--FVLHGLWPVDSNGQTLS---NYGVADANVSRI
LK-QDPSLGKNMEKYWPSLAVQSKAG-RE---GFWRHQWKEHGTG-Q-SRYLASDYFRLA
VRLM-KNMDGLVLNALKVKGIQP--NGSTYLKTDYIKAIKTVTRDKDPLLFCFRKNQADH
-HLKEVIICIDDQGRSFISC-LGRLEKIQDRCK-P-NIRF--PFQA-----------
>Citrus_clementina_RNase3
-----MKSSFFIFFVFSV---SIAFSGG-----------------AQDFHQYFLVQTWPP
VYCQVHRP-----EPC-----RKPSK--FVLHGLWPVNSSGRSST-----NTNNQTINLQ
DM-SNKSFAAEMNKFWPSLTRDENEN-----EQFWEREWKHH--G-R-PTLPPEEYFRTA
ITLV-KAAN--LEAAFRGAGINP--DGDKLNPRKYTRAINT-RYGTTPLYKCLNTDGTND
YLLMEVILCVDSDATSLILL----------QCG-TGVRKY-----------------
>Citrus_clementina_RNase4
-----MKRSFFIFFVFSV---SIAFSGG-----------------AQDFRQYFLVQTWPP
VYCQVHRP-----EPC-----RKPSK--FVLHGLWPVNSSGRSST-----NTNNQTINVP
AM-SNKSFAAEMNKFWPSLTRNENEQ-------FWKREWKHH--G-R-PNLPPEEYFRTA
ITLV-KAAN--LEAAFRDAGINP--DGDKLNPRKYTRAINP-RYGTTPLFKCLNRS----
-LLMEVTLCVDVQATNFVSC------PSSSRCR-R-KIIW-----------------
>Citrus_maxima_SmRNase
-----MKINFCIFIVLFV-----YCISSVEN--------------NSGFDHFWLVLSWPP
VYCLQ--------IRC----ERKPTD--FVLHGLWPVNSTGHSLK----NSTNGTPNFYS
ML-RNHSFGIEMDEHWPSLGSKEGRD-PYKHIRFWEHEWEEHGSG---QPYGDTYYLQSA
IRLR-KSVN--LLRILRNQGIFP--DGRSYWETGYVDAIKD-AYGY-PVLKCFNGY----
-LLKEVTICVDGQARSFISCSPAE--RRSANCH-N-VISF--PRHK-----------
>Citrus_maxima_S4RNase
-------MSATLFIFIVM---FVSCISSGAAQN------------SSGFDHFWLVQSWPP
VYCQQ--------INC----KRKASD--FVLHGLWPVNSTGHSLK----NSSKATPNFYA
MI-RNHSFAIEMDEYWPSLGSTEGHD-PLKHIGFWEHEWEQHGSG---QPYEGLYYVQAA
IRLR-KSVN--LLRILGNQGIFP--DGRNYWKTAYVDAIKA-IYGY-PILKCYNGH----
-LLKELIICVDGQARNFISC--SKKEQGSSNCH-KNIINFPPPK-------------
>Citrus_maxima_S1RNase
-------MNITFFLYMVL---FISCISSGAAQN------------NSGFDHFWLVQSWPP
VYCQQ--------INC----RRRPSD--FVLHGLWPVNSTGHSLK----NSSKDIPNFYS
LL-RNHSFGMEMDEHWPSLGTTDGHD-PFKHIGFWTHEWEEHGSG---QPYADTYYLQAA
IRLR-KSVN--LLRILGNQGIYP--NGRSYWETGYIDATKH-VYGY-PILKCYKGY----
-LLKEVTICVDGQARNLISC--NHEERRSTNCR-N-IITFPPP--------------
>Citrus_maxima_S6RNase
-----MGTNFLIIFVQFV-----SCIASGAAQN------------ASGFDHFWLVLSWPP
VYCLQ--------NPC----NNPPFD--FSLHGLWPVNSSGHTLK----NSSHTFKNFQK
KI-EHLPFRGELKKYWPSLASSDPTN-------FWKHEWDEHGSG---QPSEPPDYFLAA
ITLR-KNVD--LLSTLRRYRIVPG--GTSYPITDYVKATKD-IYGY-PRLTCVNRY----
-LLKEVNLCVDRQARNFISC--NHRERGSTTCG-K-NIKL--PRYVKI---------
>Citrus_maxima_S8RNase
-----MGIGFLIFFVLFV---SSIASVVTQN--------------TSGFHHFWLVQSWPP
VFCQK--------YPC----KNPPLD--FVLHGLWPVNSSGHTLK----NSSRGKFDFVG
TI-GNSSLRGELEKNWPSLVYSDSAN-------FWEHEWEEHGSG-Q-PLMEPTEYFQAA
IRLR-KSVD--LMSTLKREGILP--NGTSYPITDFVDATKD-IYGH-PRLTCSYGY----
-LLNEVNLCVDSQARNFISC--NHRERKSTTCR-K-RITF--PRHVKIENGYIWHEE
>Fragaria_vesca_RNase7
-----MKNSVFVFFLSVY---VLVQLIKLSN--------------AEPFEYMQFVLQYPL
GVCYGTQK-----GDSK---SPLPTK--FTVHSIWPSNFSDTRVV-----CRISHPFNNA
QM--TSSLQTDLTNSWPSVITKKSDM------QFWQHEYEEHGAC-SVPLFTQKSYSERG
NQLW-NQYD--IHALLDQSNIKPD-SSKPCKMTEIVCNPKENREKHTPVRRCKEDN--KI
YILREVIICLDHQA-------------------------------------------
>Fragaria_vesca_RNase9
-------------------------------------------------------MRWPK
AACYHKPP-----KICVM--DHVPMR--FTLHGMWATNWTNIKDE---IRCEAGTPFDED
EM-KQKTLQEQLEQSWPTLLDNYPTN-----MEFWKHEYDKHGRC-S-DTTTQTEYFEKA
HKLW-QELQ--VVQALADDKIIPA-ADKIHTYNQIERAIAK-RFGSSWVLFCRKNTTGKL
LLLHEIVFCFDNKAMEKKSC-NR-----KSNCE-NAKTIT--L--------------
>Pyrus_communis_SeRNase
-----MGITRMIYMVTMA---FSLIVLISSS--------------TMGYDYFQFTQQYQP
AAC-NSNP-----TPCK---DPTEKL--FTVHGLWPSNSNGPDPV----NCKPKPQAQQP
ID---PSLKPQLEIIWPNVFNRADNE------SFWNKQWDKHGTC-G-PTIDKNHYLQTV
IKMYIQKQN--VSQILSKANINPD-G-IGRTRKLIENAIRNGTNDKEPKLKCQKNN--GT
IELVEVSLCSNYLGKHFINC-PNK-IPQRYFCP-IKDIQY-----------------
>Malus_domestica_RNase16
-----MGTTRMVYIVTML---FSLIVLISSS--------------TVGYDYFQFTQQYQP
AAC-NSNP-----TPCK---DPPDKL--FTVHGLWPSNMNRSELF-----NCSSSNVTYA
KI---QNIRTQLEMIWPNVFNRKNHL------GFWNREWNKHGAC-G-PTINDLHYFQTV
IKMYIQKQN--VSDILSKAKIEPD-G-NIRTQKEIVDAIRKGIHGKEPNLKCQKNT--QM
TELVEVTLCSDGNLKQFIDC-PHH-FPNRHNCP-TNHILY-----------------
>Malus_spectabilis_S5RNase
-----MGITGMVYMVTMV---FSLIVLISSS--------------TVGFDYFQFTQQYQP
AAC-NSNP-----TPCN---DPPDKL--FTVHGLWPSNKVGGDPE-----YCKTRNHRKR
AK----KLEPQLEIIWPNVLDRTNHT------GFWSRQWTKHGTC-G-PTINENDYFETV
IKMYIEKQN--VSRILSNAKIEPD-G-ISRALVDIQNAIRNGTNDKIPKLKCQKKN--RV
TELVEITLCSDKNRAHFIDC-PNP-FLPPYLCP-TNNIQY-----------------
>Malus_spectabilis_S3RNase
-----MGITGMIYMVTMV---FSLIVLISSS--------------AQQYDYFQFTQQYQP
AVC-NSNP-----TPCK---DSPDKL--FTVHGLWP-SNSSGPHP----HNCTNTTVKSQ
TI---RSLKAQLEIIWPNVLNRNDHV------GFWSRQWAKHGTC-A-PALSDMQYFQTV
INMYTQKQN--VSKILSRANIKP--NGTTKALTDIQNAIRNRNNNMMPKLKCKNNS--GI
PELVEVSFCGDSNLTQFINC--PHPFLPPYFCP-G-HVQY-----------------
>Pyrus_communis_SbRNase
------MGTGMIYMVMMV---FSLIVLISSS--------------TVGFDYYQFTQQYQP
AVC-NSNP-----TPCK---DPPDKL--FTVHGLWP-SDSNGNDP----KYCKAPPYQTM
KI-----LEPHLVIIWPNVLNRNDHE------VFWRKQWDKHGSC-A-SPINQTHYFDTV
IKMYTQKQN--VSEILSKANIKPG-R-KSRRLVDIENAIRKVINNMTPKFKCQKNPRTSL
TELVEVGLCSDSNLTQFINC-PHP-FPQRYFCP-T-NIQY-----------------
>Pyrus_communis_SdRNase
-----MGNTGMIYMFTMV---FSLIVLISSS--------------TVGYDYFQFTQQYQP
AVC-NSNP-----TPCN---DRPEKL--FTVHGLWP-SNKKGPDP----EKCKNIQMNSQ
KI---GNMAAQLEIIWPNVLNRTDHV------GFWEREWLKHGTC-G-PTIDDMHYLKTV
IKMYIQKQN--VSAILSKAMIQP--NGQNRSLVDIENAIRSGTNNTKPKFKCQKNTRTTT
-ELVEVTLCSDRDLTKFINC-PQP--QQRYLCP-A-DVQY-----------------
>Pyrus_communis_SaRNase
-----MGITGIIYMVTMV---FLLIVLIPSP--------------TVGYDYFQFTQQYQL
AVC-HFNP-----TPCK---DPPDKL--FTVHGLWP-SNSTGNDP----MYCKNTTLNST
KI---ANLTAQLEIIWPNVLDRTDHI------TFWNKQWNKHGSC-G-PAINDMHYLQTV
IKMYIQKQN--VSEILSKAKIEPV-G-RFWTQKEIEKAIRKGTNNKEPKLKCQRNTQGT-
-ELVEVTICSDRNLKQFIDC-PRP-ILNRYYCP-TNNILY-----------------
>Malus_spectabilis_S4RNase
-----MGITGMIYMVPMV---FSLTVLIPLS--------------TVGFDYFQFTQQYQP
AVC-RSNP-----TPCK---DPPDKL--FTVHGLWP-SNMNGPDP----KDCSTTPLNST
KL---KNIKAQLEIIWPNVLNRNDHV------TFWGKQWNKHGSC-G-PAIDEVNYFQTV
IKMYTQKQN--VSEILSKAKIEPE-G-KTREVKDIENAIRNGTNNKKPKFKCQKNN-RTT
-ELVEVTLCSDSNLMQFINC-PRP-ILPPYLCP-A-KVPY-----------------
>Malus_spectabilis_S1RNase
-----MGITGMIYIVTMV---FSLIVLISSS--------------TVGYDYFQFTQQYQP
AVC-RSNP-----TPCK---DPTDKL--FTVHGLWPSNFN-GPHP----ANCTNATVNSH
RI---KNIQAQLKIIWPNVLDRTNHL------GFWNKQWIKHGSC-G-PPINDTHYFQTV
INMYIQKQN--VSEILSRAKIEPL-G-IQRPLVDIEKAIRNSINKKKPRFKCQNNG-GVT
-ELVEISLCSDRSLTQFRDC--PHPFPPPYLCP-A-DIQY-----------------
>Pyrus_bretschneideri_RNase1
-----MGITGMIYIVTMV---FSLIVLISSS--------------TVGYDYFQFTQQYQP
AVC-NSKP-----TPCK---DPPDKL--FTVHGLWPSNLN-GPHP----ENCTNATVNPH
RI---KNIQAQLKIIWPNVLDRTNHV------GFWNKQWIKHGSC-G-PAINDTHYFQTV
INMYIQKQN--VSEILSKAKIEP--LGIQRPLVHIENAIRNSTNNKKPKFKCQKNS--GV
TELVEVGLCSDGSLTQFRNC-PHP--PPPYLCP-A-DVKY-----------------
>Solanum_lycopersicum_RNase7
--MASLKAVFCMQLLLLI---GAFSVIRINGSWDVEETGH-----QREFDYFKLSLLWPG
TACRNTTKCCSSNACCR---SNSPSI--FTIHGLWA-DYNDGTWP----ACCSGPQFDKE
QI---STLRKPMKKYWPSFSCKATSTCHHEKGSFWAHEWEKHGTC-S-PVVDEYEYFLMT
LNVY-FKYN--VTGILFEAGYVPS-NSEKYPLGGIISAIQN-AFHATPELICSGDA----
--VEELRICF-YKDLQPRDC-ASGSIVSSGSCP-Q-YVSL--P--------------
>Solanum_lycopersicum_RNase6
------MSSPAIVNLWML---LVCCIIAVKGGWDEEVGGK-----QRQFDYFKLALQWPG
TYCRKTRHCCSSNACCSR--SNSPSV--FTIHGLWT-EYNDGTWP----SCCSGRPFDQK
EI---STLLEPMRKYWPSLSCSSPRSCHHKKGPFWGHEWEKHGTC-A-PVVDEYEFFLTT
LNVY-FKYN--VTEVLFEAGYVPS-DSEKYPLGGIISSIQN-AFHTTPELVCSGDA----
--LEELRICF-YKNFEPRDC--AHDTSSRGSCP-Q-YVSL--P--------------
>Solanum_tuberosum_RNase6
------MSSPAIVNLRML---FVCCIIAVKGGWDEEVGGE-----QREFDYFKLALQWPG
TYCRKTRHCCSSNACCTR--SNSPSV--FTIHGLWT-EYNDGTWP----SCCSGRPFDEK
EI---STLLEPMRKYWPSLSCGSPRSCHHKKGPFWGHEWEKHGTC-A-PVVDEYEFFLTT
LNVY-FKYN--VTEVLFEAGYVPS-NSEKYPLGGIISAIQN-AFHTTPELVCSGDA----
--LEELRICF-FKNFEPRDC--AYDTSLRRSCP-Q-YVSL--P--------------
>Antirrhinum_majus_RNase13
-----MALLTPAAIQCAF---VILWIGLLCVVGINGSGDLGEGANQRDFDYFQLALQWPG
TFCRRTRHCCPNNGCCRG--SNAPAE--FTIHGLWP-DYNDGSWP----SCCTGKTFEEK
EI---STLLGDLNKYWPSLSCGSPSNCHGGKGLFWEHESEKHGTC-S-SVTAEYNYFVTA
LKVY-FKYN--VTEVLREAGYVAS-NSEKYPLGGIVTAIQN-AFHATPELKCSGDA----
--VEELYLCF-YKNFEPRDC---ATKSNKKSCP-R-YVSL--P--------------
>Fragaria_vesca_RNase2
-----MAFLSAKLASSSL---AILVAASLCVIEAKQFG----RPKQREFDYYNLALQWPG
TYCKRTQYCCPNNACCRG--SNSPTV--FTIHGLWP-DYNDGSWP----ACCTRKTFDEK
EI---STLLDPLEKYWPSLSCGKPSSCHGGKGSFWGHEWEKHGTC-S-PVTDEYNYFLTT
LNVY-FKYN--VTAVLNEAGYVPS-NTEKYPLGGIVSAIQN-AFHATPKLVCRNGA----
--VEELHLCF-YKDFKPRDC-AGASSYSSSSCP-N-YISI--P--------------
>Prunus_mume_RNase6
-----MAIFSAQFASAVA---LIV-AASLCLIDANQTAIGIESRGQREFDYFNLALQWPG
TFCQRTRYCCSSNACCRG--ANSPTV--FTIHGLWP-DYNDGTWP----ACCTQKSFDEK
EI---STLHDALEKYWPSLSCGRPSSCHGGKGSFWGHEWEKHGTC-S-PVADEYSYFLTT
LNVY-FKYN--VTKVLNEAGYVPS-NTEKYPLGGIVSAIQN-AFRTTPKLLCKKGA----
--LEELHLCF-YKDFKPRDC-AIGSTYSSSSCP-D-YVRI--P--------------
>Prunus_persica_RNase5
------MAIFSAQFASAV---ALIVVASLCLIEANQTGIGIESRKQREFDYFNLALQWPG
TFCQHTRHCCSSNACCRG--ANSPTV--FTIHGLWP-DYNDGTWP----ACCTQKSFDEK
EI---STLHDALEKYWPSLSCGRPSSCHGGKGSFWGHEWEKHGTC-S-PVADEYSYFLTT
LNVY-FKYN--VTKVLNEAGYVPS-NTEKYPLGGIVSAIQN-AFRTTPKLLCKKGA----
--LEELHLCF-YKDFKPRDC-AIGSTYSSSSCP-D-YVSI--P--------------
>Malus_domestica_RNase4
-----MAILSAQFASAVA---LIAVGASLCLIDAKQAGIGFEGGGQREFDYFNLALQWPG
TFCQRTRHCCSSNACCRG--SNAPTM--FTIHGLWP-DYNDGTWP----ACCTXKTFDDK
EI---STLHBALEKYWPSLSCGKPSSCHGGKGSFWGHEWEKHGTC-S-PVVDEYNYFLTT
LNVY-FKYN--VTQILNEAGYVPS-NTEKYPLGGIVSAIQN-VFRATPRLVCKKGA----
--XEELHLCF---YKDFQVC-------LLSRVP-IFNVIK-----------------
>Pyrus_bretschneideri_RNase7
-----MAVLSAQFASAVA---LIAVAASLCLIDAKPAGIGIEGGGQREFDYFNLALQWPG
TFCRRTRHCCSSNACCRG--SNAPTM--FTIHGLWP-DYNDGTRP----ACCTQKTFDDK
EI---STLHDALDKYWPSLSCGKPSSCRGGKGSFWGHEWEKHGTC-S-PVVDEYNYFLTT
LNVY-FKYN--VTQILNEAGYVPS-NTEKYPLGGIVSAIQN-AFRATPRLVCKKGA----
--VEELHLCF-YKDFQPRDC-LVGSGASSRSCP-S-FVSI--P--------------
>Malus_domestica_RNase3
------MAILSAQFASAV---ALFAAASLCLIEAKQVGIGVEGGGQREFDYFNLALQWPG
TFCQRTRYCCSSNACCRG--SNGPTV--FTIHGLWP-DYNDGTWP----ACCTQKTFDEK
EI---STLHDALEKYWPSLSCGKPSSCRGGKGSFWGHEWEKHGTC-S-PVVDEYNYFLTT
LNVY-FKYN--VTQILNEAGYVPS-NTEKYPLGGIVSAIQN-VFRATPKLVCKKGA----
--VEELHLCF-YKDFKPRDC-LVGSGASSSSCP-N-YVSI--P--------------
>Antirrhinum_majus_RNase10
-----MNSMFILFTLAIF---GSIQIS------------------TSAVDFFYLVLQWPG
SQC-NTKQ-----GCCYPPSTKPKTD--FTIAGLQP-FYFNSTFP---KYCDSKNHFDLS
KV---MDLKRSLSENWPSLTCPHTGG-----KKLWADEWRKYGTC-S-SVLTQYQYFAAA
LKLR-NKAN--LLGVLNGAGIKP--NGKSYNVGSISDAIVG-AGLNLPGIVCNVDKNGKS
-QLYQVYLCADSQVSNIVEC--PGIPMNLGQCA-L-TINF--P--------------
>Solanum_lycopersicum_RNase4
-----MRFIYVILINLII----FQFITFLH---------------AQDFDFFYFAQQWNP
ASC-DSKI-----KCCYPTNGKPAED--FGIHGLWP-NYFNGSFP---KSCNKNVRYDET
QI---SDLISSMQKNWPTLSCPSNNG-----TRFWSHEWKKHGTC-S-SMLDIHSYFQAA
LALK-EKVN--LLQILKNAGIQP--NGGFYNLEAIKKAIEK-GIGHTIGVECNIDLNGNS
-QLYEVYVCVDKSGSNIIDC-PII--PETKRCN-E-IVEF--A--------------
>Solanum_tuberosum_RNase4
------MRSINVVLINLI---IFQCVTLLH---------------AQDFDFFYFTQQWNP
ASC-DSKI-----KCCYPTNGKPEED--FGIHGLWP-NYFNGSYP---KSCNKNVRYDET
QI---SDLISSMQKNWPTLSCPSNNG-----TRFWSHEWKKHGTC-S-SMLDMHSYFQAA
LALK-EKVN--LLQILKNAGIQP--NGGFYNLEAIKKAIEK-GIEHTIGVECNIDLNGNS
-QLFEVYICVDKSGSNIIDC-PII--PETKRCN-E-IVEF--A--------------
>Solanum_lycopersicum_RNase3
-----MMKSQKKLLIKII---VVQCLLVLCA--------------SQDFDFFYFVQQWPA
SYC-DTRR-----SCCYPTTGKPDED--FSIHGLWP-NYKDGKWP---QNCDRESSLDES
EF---SDLISTMEKNWPSLACPSSDG-----LKFWSHEWLKHGTC---SALNQHAYFQTA
LDFK-TKSN--LLQNLNNAGIKP--NGDYYGVESIKKAIEK-GVGHTPFIECNVDSQGNH
-QLYQVYLCVDSSASKFIDC-PIF--PHGGKCG-S-KIEF--P--------------
>Solanum_tuberosum_RNase2
-----MKKSQKSLLIKII---VVQCLLVLCA--------------AQDFDFFYFVQQWPA
SYC-DTRR-----SCCYPTTGKPDED--FSIHGLWP-NYENGKWP---QNCDKESSLDES
EF---SDLISTMEKNWPSLACPSSDG-----LKFWSHEWLKHGTC---SALNQHAYFQTA
LDFK-TKSN--LLQNLNNAGIKP--NGEHYSVESIKNAIEE-GVGHTPFIECNVDSQGNH
-QLYQVYLCVDSSASKFIDC-PIF--PHGRKCG-S-KIEF--P--------------
>Antirrhinum_majus_RNase23
-----MEIKSSVLVNLLV----LQCLSILCS--------------SQDFDFFYFVQEWTA
SSC-DTKR-----GCCYPTTGKPAED--FGIHGLWP-NYNTGKFP---KNCNSKSSLNKT
EL---------------PMERNSGIM---------------NGGS-T------------A
HDLK-DKVN--LIQLLANAGIRPG---DFYTLESISQAIEQ-AIGHAPAIACNVDALENY
-QFFQVSLCLDTSASSFIDC-PVV---QDARCG-D-RIEF--P--------------
>Antirrhinum_majus_RNase14
-----MSVKSSALVNLLI----LQCLSILCS--------------SQDFDFFYFVQQWPA
SSC-DTKH-----GCCYPTTGKPAED--FSIHGLWP-NYNTGKWP---SNCDRHSSLNKT
EI---ADLIVRMQKDWPTLACPTADG-----IKFWNHEWKKHGTC---TTLDQHTYFQAA
LNLK-DKAN--LLKLLTNAGIRPG---DFYTLESISQAIEQ-GIGYAPGIQCNTDVLENQ
-QLFQVFLCVDTSATNFIQC-PLV---PTGRCG-S-RIEF--P--------------
>Antirrhinum_majus_RNase16
-----MRSVKSLVLTNLL---VLQCLSIMCS--------------AQDFDFFYFVQQWPA
SYC-DSRR-----GCCYPTTGKPAEN--FSIHGLWP-NYNTGKWP---SNCDRQSSLHKS
EI---SDLVSRMEKEWPTLACPTGDG-----MKFWDHEWEKHGTC---TTLDKHAYFQAA
LDLK-DKAN--LLQLLKNAGIRPG---KFYTVENMKQAIEK-GIGYAPFIECNVDASGNH
-QISQVYLCVDTSASKFINC-PVL---PHGRCG-S-KIEF--P--------------
>Citrus_clementina_RNase7
-----MKLQFSIFTKLLI----IQYLSILCV--------------SQDFDFFYFVQQWPG
SYC-DTKQ-----SCCYPKSGKPAAD--FGIHGLWP-EYKDGSYP---SNCDPDGVFEKS
QI---SDLISDLRQNWPTLSCPSNDG-----TKFWTHEWVKHGTC-A-SELDQREYFEAA
LKLK-EKAN--LLQALKNAGIKPD-DG-FYELESIIAAIKE-ATGFTPGIECNVDPEHNS
-QLYQIYMCVDTSASEFIQC-PKQ---PRKKCA-S-TVQF--P--------------
>Malus_domestica_RNase7
-----MRYSSTLILIKRL---ITHYLSVPCV--------------SPDFDFFYFVQQWPG
AYC-DTNF-----TCCYPKSGKPTAD--FGIHGPWP-NYKDGGYP-XVSNCDPDSVFDKS
EI---SELLSSLDKNWPSLKCPSNDG-----YGFWSHEWEKHGTC-S-SELDQKEYFEAA
LKLK-XKVN--LLQILKKAGIVPN-D-EFYSIESIVEAMKE-GAGYTPGIECNNDSAGNS
-QLYQVYLCVHTSGXDIIEC-PLL---PKEGCA-SKVYYF-----------------
>Malus_domestica_RNase6
-----MRYSNTLILIKLL---IIQYLSVLCV--------------SQDFDFFYFVQQWPG
AYC-DTKH-----TCCYPKSGKPTAD--FGIHGLWP-NYKDGGYP---SNCDPDSVFDKS
QI---SELMTSLNKNWPSLSCPSSNG-----YRFWSHEWEKHGTC-S-SELDQKEYFEAA
LKLR-EKVN--LLQILKNAGIVPN-D-ELYNLESIVEAIKE-GVGHTPGIECNKDSAGNS
-QLYQVYLCVDTSGQDIIAC-PLL---PKGRCA-S-KVQF--P--------------
>Pyrus_bretschneideri_RNase4
-----MRYSNTLILIKLL---IIQYLSVLCV--------------SQDFDFFYFVQQWPG
AYC-DTKH-----TCCYPKSGKPTAD--FGIHGLWP-NYKDGGYP---SNCDPDSVFDKS
QI---SELLTSLNKNWPSLSCPSSNG-----YRFWSHEWEKHGTC-S-SELDQKEYFEAA
LKLR-EKVN--LLQILKNAGIVPN-D-ELYNLESIVEAIKV-GVGHTPGIECNKDSAGNS
-QLYQIYLCVDTSGQDIIEC-PLL---PKGRCA-S-KIQF--P--------------
>Fragaria_vesca_RNase3
-----MRYSTSLILIKLL---VIQYLSVLCA--------------SQDFDFFYFVQQWPG
AYC-DTKH-----SCCYPKSGKPAAD--FGIHGLWP-NYNDGSYP---SNCDPDSVFDKS
EI---SELMSSLEKNWPSMSCPSSNG-----YRFWSHEWEKHGTC-A-SELDQKDYFQAG
LKLK-EKAN--LLQALKKAGIKPD-D-ELYSLESIVQAIKE-GVGHTPGIECNKDSAGNS
-QLYQVYLCVDTSGQDIIEC-PIL---PRGRCA-S-TVQF--P--------------
>Prunus_mume_RNase5
-----MRFSTSLILIKLL---VIQYLSVLCV--------------SQDFDFFYFVQQWPG
AYC-DTKH-----TCCYPKSGKPSAD--FGIHGLWP-NYKDGSYP---SNCDPDSVFDKS
EI---SELMSNLEKNWPSLSCPSSNG-----FRFWSHEWEKHGTC-S-SELDQKDYFEAA
LKLK-QKVN--LLQILKTAGIVPD-DG-MYSLESIKEAIKE-GAGYTPGIECNKDSAGNS
-QLYQVYLCVDTSGQDIIEC-PV---LPKGRCA-S-DVQF--A--------------
>Prunus_persica_RNase2
-----MRFSTSLILIKLF---VIQYLSVLCV--------------SQDFDFFYFVQQWPG
AYC-DTKH-----TCCYPKSGKPSAD--FGIHGLWP-NYKDGSYP---SNCDPDSVFDKS
EI---SELMSNLEKNWPSLSCPSSNG-----FRFWSHEWEKHGTC-S-SELDQKDYFEAA
LKLK-QKVN--LLQILKTAGIVP--DDGMYSLESIKEAIKE-GAGYTPGIECNKDSAGNS
-QLYQVYLCVDTSGQDIIEC-PVL---PKGRCA-S-DVQF--A--------------
>Malus_domestica_RNase2
-----MPSHPISFLFXLF---IIQCLAVVSV--------------SQSFDFFYFVQQWPG
SYC-DTDA-----SCCYPTTGKPAQE--FGIHGLWP-NYNDGSYP---SNCDSDNPYDES
KI---SDLISRLQADWPTLACPSXNG-----SKFWAHEWNKHGTC-S-PVLDQHGYFEAS
LNLK-ENLD--IFQILQNAGIRA--DGNIYSLSSIKEAIKS-AIGYTPGITCNEDASGNS
-QLYEVYICVDTSSSNIIEC-PVL---PGTKCS-S-KIEF--P--------------
>Antirrhinum_majus_RNase15
-----MKMKYAVLVNLLW----LHALATVCN--------------SQSFDFFYFVQQWPG
SYC-DTQR-----SCCYPTTGKPASD--FGIHGLWP-NYQDGSYP---SNCDTGNNFDES
QI---SDLIQDMQKDWPTLACPSGDG-----LSFWSHEWNKHGTC-S-SILNQHQYFQTA
LSLK-SQIN--LLQVLVAAGIKP--NGEQYSLSSIKDAIKG-GIGFDAWIQCNTDTSGNS
-QLYQVYVCLDTSGSNIIDC-PVF---PHGKCG-S-QIEF--P--------------
>Antirrhinum_majus_RNase17
-----LKFGASVSITLLF----VQCLSVLCV--------------AQDFDFFYFVQQWPG
SYC-DTKQ-----SCCYPTTGKPAAD--FGIHGLWP-NNNDGSYP---SNCDPNNLYDQS
KI---SDLISRMQRDWATLACPSNSG-----TTFWSHEWDKHGTC-S-SLLNQHAYFNSA
LNLK-YKID--LLQILQSAGINPD-NG-FYSLSRIVNTIKN-AIGYTPGIECNKDASGNS
-QLYQIYICVDTSGSNLIEC-PVL---PNGRCA-S-SVEF--P--------------
>Solanum_lycopersicum_RNase2
----MASNSFSLFLILLI---ITQCLSVLNA--------------AKDFDFFYFVQQWPG
SYC-DTKQ-----SCCYPTTGKPAAD--FGIHGLWP-NNNDGTYP---SNCDPNSPYDQS
QI---SDLISSMQQNWPTLACPSGSG-----STFWSHEWEKHGTC-A-SVLNQHAYFKKA
LDLK-NQID--LLSILQGADIHP--DGESYDLVNIRNAIKS-AIGYTPWIQCNVDQSGNS
-QLYQVYICVDGSGSSLIEC-PIF---PGGKCG-T-SIEF--P--------------
>Solanum_tuberosum_RNase3
----MASNSFSLFLIFLI---ITQCLSVLNA--------------ATDFDFFYFVQQWPG
SYC-DTKQ-----SCCYPTTGKPAAD--FGIHGLWP-NNNDGTYP---SNCDPNNPYDQS
QV---SDLISRMQQNWPTLACPSGSG-----STFWSHEWEKHGTC-A-SVFNQHAYFKKT
LDLK-NQVD--LLSILQGADIHP--DGKSYDLVNIRNAIKS-AIGYTPWIQCNVDQSGNS
-QLYQVYICVDGSGSNLIEC-PIF---PGGKCG-T-SIEF--P--------------
>Citrus_clementina_RNase6
----MESKRFSIILIKLF---FIQYLSVLCA--------------ARNFDFFYFVLQWPG
SYC-DTAK-----SCCYPTTGKPAAD--FGIHGLWP-NYNDGSYP---SNCDPNAPFDQS
QI---SDLRSSMQKNWPTLACPSGNG-----ITFWSHEWEKHGTC-S-SVLNQHQYFQTA
LNLK-NQIH--LLQALRTAGIVP--DGSSYSLESIKDAIKE-ASGFSPWIECNVDESGNS
-QLYQIYLCVDTSASNFINC-PVF--PNGKKCG-S-QIEF--P--------------
>Fragaria_vesca_RNase4
-----MKSSPSDLIKLLI----LSCLSVLCA--------------AEDFDFFYFVQQWPG
SFC-DTKT-----SCCYPTTGKPAAD--FGIHGLWP-NYKDGSYP---SNCDPNNPFDQS
QI---SDLISSMQEEWPTLACPSSSG-----IAFWTHEWEKHGTC-S-TAINQHSYFAAA
LDLK-KKAN--LLQALQSTGIKP--NGESYTLADIKAALKN-AIGYTPYIECNVDESGNS
-QLYQVYLCVDTNGSDLIEC-PIF---PHGKCG-S-SIEF--P--------------
>Prunus_persica_RNase3
-----MKSNSSTLIKLLV----LGCLSVVCV--------------AEDFDFFYFVQQWPG
SYC-DTKK-----SCCYPTTGKPAAD--FGIHGLWP-NYKDGSYP---SNCDPSNPFDQS
EI---SDLRSSMQKEWPTLACPSGSG-----IEFWTHEWEKHGTC-S-SVIDQHGYFAAA
LNLK-KKLS--LLQALESAGIQP--NGDSYSLGNIKDAVKS-ATGFTPFIECNVDESGNS
-QLYQVYFCVDTSGSDLIEC-PVF---PHGKCG-S-QIEF--P--------------
>Malus_domestica_RNase9
-----MKSNPSTLVKLLL----IGCLSVVCV--------------AEDFDFFYFVQQWPG
SYC-DTKT-----SCCYPTTGKPAAD--FGIHGLWP-NYNDGSYP---SNCDPSNPFDQS
EI---SDLRSSMQKEWPTLACPSSSG-----IAFWTHEWEKHGTC-S-SVIDQHGYFEAA
LNLK-KKIN--LLQALESAGIQP--NGDSYTLQNITGAVKD-ATGFTPFIECNVDESGNS
-QLYQVYLCVDTSGSDLIEC-PVF---PHGQCG-A-QTEF--P--------------
>Malus_domestica_RNase1
-----MKTNPSTFVKLLL----IGCLSVVCV--------------AEQFDFFYFVQQWPG
SYC-DTKK-----SCCYPTTGKPAAD--FGIHGLWP-NNKDGSYP---SNCDPNNPFDQS
EI---SDLRSSMQKEWPTLACPSGNG-----ITFWTHEWEKHGTC-S-SFIDQHGYFAAA
LNLK-KKIN--LLQALESAGIKP--NGDSYTLQNIKGAVKD-ATGFTPFIECNVEESGNS
-QLYQVYLCVDTSGSDLIEC-PVF---PHGKCG-A-QIEF--P--------------
>Pyrus_bretschneideri_RNase3
-----MKTNPSTFVKLLL----IGCLSVVCV--------------AEDFDFFYFVQQWPG
SYC-DTKQ-----SCCYPTTGKPAAD--FGIHGLWP-NKKDGSYP---SNCDPNNPFDQS
EI---SDLRSSMQKEWPTLACPSGNG-----IAFWTHEWEKHGTC-S-SFIDQHGYFAAA
LNLK-KKIN--LLQALESAGIQP--NGDSYTLQNIKGAVKD-ATGFTPFIECNVDESGNS
-QLYQVYLCVDTSGSDLIEC-PVF---PHGKCG-A-QIEF--P--------------
>Prunus_dulcis_S8RNase
--MATLRQSFAFLVLAFA---FFLCIMS-----------------TGSYVYFQFVQQWPP
TTC-RLSS-----KPSNQ--HRPLQR--FTIHGLWPSNYSNPRKP----SNCNGSQFNFM
KV--YPQLRTKLKRSWPDVEGGNDTK-------FWEGEWNKHGTC-S-RTLNQMQYFEVS
HAMW-RSYN--ITNILKDAHIVPN-PTQRWKYSDIVSPIKT-ATGRTPTLRCKTDPAMNS
QLLHEVVFCYGYNAKLHIDC------NRTAGCRNHIDILF-----------------
>Prunus_persica_RNase1
--MGMLKSSLAFLVLVFA---FFFCVMS-----------------SGSYDYFQFVQQWPP
TNCRVRVK-----RPCSN--PRPLQY--FTIHGLWPSNYSNPKMP----SNCTGSQFKKQ
NL--YPYMQSKLKISWPDVESGNDTK-------FWEGEWNKHGTC-S-RTLNLMQYFQRS
HAMW-KSHN--ITEILKNASIVPH-PTKTWKYSDIESPIKR-ATKRTPVLRCKRDPVQNT
QLLHEVVFCYEYDALKLIDC-------NRTDCWNNVDIKF-----------------
>Prunus_cerasus_S33RNase
--MGMLKSSLAFLVLAFA---FFLCIMS-----------------TGSYNYFQFVQQWPP
TTCTVRKK-------CSK--ARPLQI--FTIHGLWPSNYSNPTMP----SNCNGSQFNFT
KV--SPQLRADLERSWPDVESGNDTR-------FWEGEWNKHGTC-S-QTLNQMQYFQRS
YAMW-RSYN--ISKILKNASIVPH-PTQTWTYSDIVSAIKA-VTQTTPSLRCKPDPAATS
QLLHEVVLCLGYNAIKQIDC-------NRPKCQHQVGIKF-----------------
>Prunus_dulcis_S23RNase
--MAVWKSSPAFLVLAFA---LFLCIMS-----------------TGSYVYFQFVQQWPP
TNCRVRIK-----RPCPN--PRPLQY--FTIHGLWPSNYSNPTKP----SKCTGPKFDAR
KV--SPKMRIKLKISWPDVESGNDTR-------FWEGEWNKHGTC-S-ERLNQMQYFERS
HDMW-LSYN--ITEILKNASIVPN-ATQKWSYSDIISPIKA-ATGSTPLLRCKNTL----
-LLHEVVFCYEYDALKQIDC------NRTAGCGNQQAISF-----------------
>Prunus_mume_RNase3
--MGMLKSSLAFLVLAFA---FFLCIMS-----------------AGSYDYFQFVQQWPP
TNCRVRIK-----RPCSN--PRPLQY--FTIHGLWPSNYSNPTVP----SNCNGSKFDAR
KV--SPQLRNKLTKSWPDVESGNDTK-------FWEGEWNKHGTC-S-QTLHQMQYFEIS
HDMW-LSHN--ITHILKNATIVPS-ATQTWKYSDIVTPIKI-ATKRTPLLRCKPDPAQKT
QLLHEVVLCYGYNTKKQIDC------NRTAGCWNNVDIKF-----------------
>Prunus_armeniaca_S1RNase
--MAMLKSALAFLVLAFA---FFFCVMS-----------------SGSYDYFQFVQQWPP
TNCRVRTK-------CSN--PRPLQI--FTIHGLWPSNYSNPTMP----SNCNGSKFDDR
NV--SPQLRAKLKRSWPDVESGNDTR-------FWEGEWNKHGTC-S-QTLNQMQYFERS
QNMW-RSYN--ITEILKNASIVPS-ATQTWTYSDIVSPIKT-ATQRTPLLRCKPDPAQKP
QLLHEVVFCYEYNALKQIDC------NRTAGCKNRQAISF-----------------
>Prunus_cerasus_S34RNase
----MAMLKSSLACLVLAFAFFFCVMS------------------SGSYEYFQFVQQWPP
TNCRVRIK-----RPCSK--PRPLQN--FTIHGLWPSNYSNPTKP----SNCNGSKYEDR
KV--YPKLRSKLKRSWPDVESGNDTR-------FWEGEWNKHGRC-S-QTLNQMQYFEVS
HDMW-LSYN--ITEILRNASIVPH-PTRTWTYSDIVSPIKA-ATKRTPLLRCKTDTATNT
ELLHEVVFCYGYNALKQIDC------NRTPGCRNQQAISF-----------------
>Prunus_webbii_SRNase
----MLKLSSLAFVVLAF--AFFLCIMS-----------------TGSYNYFQFVQQWPP
ATCIRST------KPCSK--QRSLPI--FTIHGLWPSNYSNPKTP----SNCNGSQFDAI
KL--SPRLRSKLKRSWPDVESGNDEG-------FWEGEWNKHGKC-S-QTLNQMQYFERS
HEMW-IFHN--ITKILKNASIVPH-PTKTWKYTDIVSAIKA-LTRTTPLLRCKRNPAQQF
QLLHEVVLCLEYKALKQIDC------NRTAGCRNNVDIKF-----------------
>Prunus_armeniaca_S4RNase
--MAMLKSPLAFLVLAFA---LFLCIMS-----------------TGSYVYFQFVQQWPP
ATCIRSKK------PCSK--HRALQN--FTIHGLWPSNYSNPTRP----SNCVGSHFNES
KL--SPQLISKLRISWPDVESGNDTQ-------FWEGEWNKHGKC-S-EKLNQMQYFERS
HDMW-MSYN--ITDILKNASIVPH-PTQTWTYSDIVSAIKS-KTQRTPLVRCKRDPAPNS
QLLHEVVFCYEYKAKKQIDC------NRTAGCW-N-NVDIKFP--------------
>Fragaria_vesca_RNase10
MTLSIIHLCSILFILVLL-------LLSADDA-------------ANIYDYMQFVQQWPA
TFC-YGNP-----N-CVP--NPPHST--FTIHGLWPSNYSTPEFP------CVGTPFDPS
QM-ENRGLRDYLPQAWPQLNARYTNL------EFWKFEYEKHGMC-S-NYLNQMDYFRKA
YWAW-ARFN--AYVLFAAKQIYPG---NYYYTRDIEAAIQR-VTSEKPLLMCKKVRVGDS
CLLQEVIICLDRWADNVVPC-----RLRLSSCP----IIY-----------------
>Fragaria_vesca_RNase5
-----MEMALLVFLITEA---------------------------AKAYDYFQFVQQYPI
TLCMFD-------TSC----IPLPRY--FYIHGLWPSNFTYPHDD------CVGTLFDYN
QM-SDPTLSNNLLQSWPSFTSKSHIK-------FWADEYHKHGTC-S-IDYPQHRYFAEA
HMLW-TFVN--AYRILATYNIVPG---RTYPAVDIIYFVQAALKGITPSVMCKANSAGQE
-YLHEIIICLDKTLTRFINC------VRPSTCR-TTAVMY--P--------------
>Malus_domestica_RNase10
------MHFFKIVLVVLC---FVTYLSNA----------------ATPYDIFQFVQQSPY
VFCLXN-------GIC----GNPPLRHTFTTXGLWPSNFTDPSAS----ILCAGTLFDRK
QM-ADHNLQLLLSNSWPNFNXRRTNM------DFWEHEYNKHGRC-S-NKFSQTQYFHEA
HRLW-LTYN--AQYLFSQTGIVPG---HQYDYIDLESAIRRTIGGKTPLLMCKYXXRIX-
-YLQEVVICFDYNAANPVDC------VRTTNCG----LVY-----------------
>Malus_domestica_RNase13
------MHFFKIVLVVLC---FVTYLSNA----------------ATPYDIFQFVQQSPY
VFCLXN-------GIC----GNPPLRHTFTTHGLWPSNFTDPSAS----ILCAGTLFDRK
QM-ADHNLQLLLSNSWPNFNNRRTNM------DFWEHEYNKHGRC-S-NKFSQTQYFHEA
HRLW-LTYN--AQYLFSQTGIVPG---HQYDYIDLESAIRRTIGGKTPLLMCKYHRRIT-
-YLQEVCLG------------------------------------------------
>Pyrus_bretschneideri_RNase2
------MHFFKIVLVVLC---FVTYLSNA----------------ATPYDIFQFVQQSPF
VFCLRN-------GIC----GNQPRRHTFTTHGLWPSNFTDPSAP----ILCAGTVFSRN
EM-ADHSLQLLLFNSWPNFNIRRTNM------DFWAQEYNKHGRC-S-NKFSQTQYFHEA
YRLW-FTYN--AQHLFSQTGIVPG---YQYRYIDLESAIRRTIGGKKPLLMCKYDGGIT-
-YLLEVVICFDYNAANPVDC------VRTTNCG----LVY-----------------
>Pyrus_bretschneideri_RNase5
------------YLVVLC---FVTYLSNA----------------ATPYDIFQFVQQSPF
VFCLRN-------GIC----GNQPRRHTFTKHGLWPSNFIDPSAP----ILCAGTVFNRN
EM-ADHSLQLLLSNSWPNFNIRRTNM------DFWAHEYNKHGRC-S-NKFSQTQYFHET
YRLW-FTYN--AQYLFSQTGIVPG---YQYRYIDLESAIRRTIGGKKPLFMCKYDG--GI
AYLLEVVICFDYNAANPVHC---------VRTT-NSGLVY-----------------
>Prunus_mume_RNase4
-----MKFLEMIPMVLIL---SYIVFPTMSVS-------------ATPYDYFVFVQESPS
VFC-LNNT-----D-CK----PPPPI--FTIHGLWPSNKSGYIGN------CSGDNFNIS
VM--TSDLVARLNDSWPSLKRSKENL------DFWKYEYNKHGKC-S-DLFSQTKYFEHA
WHLW-NKYK--AHDLFSNHSILPD---SPHNYSTLEKAIRSFINGCKPLLRCKRNA--TN
QYLLEVRICFDKKANKPENC------KGNTDCK-TLDVYL--P--------------
>Prunus_avium_S7LIKE
-----MKFLETIARVLIL------SFNIMCNA-------------AGHYDFFKFVQESPF
AFR-KYNG-----NRCNI--LPLPRI--FTIHGLWPSNFTNRHEP------CVGAQFSRV
VM-SNDDLRADLELSWRSFISGQSNM------DFWEYEYNTHGKC-S-HKFSQTQYFDRA
RSLW-KQYK--AHTLFSNRSLEPG---KSYRLTDLEQAIRSFIGGRRPLLLCKKSEEEKK
QYLLEVVICFDDRAINPVNC------PRRKECP---SPVY-----------------
>Prunus_persica_S2RNase
-----MKFLETIFMVLIL------SFNIMCNA-------------PGQYDYFQFVQESPF
LFC-KNNG-----KGCNI--LPLPRI--FTIHGLWPSNFTHRHKP-----CISN------
-----DELRADLELSWRSFISGRSNM------DFWEYEYNKHGKC-S-DKFSQTQYFDRA
RSLW-KQYK--PHALFSNRSLEPG---KSYSFTGLEQAIRSFIGGSRPLLLCEQSK----
--------------------------RKKKKTK------------------------
>Prunus_mume_RNase2
-----MKFLATIAMVLIL------SFNIMCNA-------------AGQYDYFQFVQESPF
AFC-KDNG-----NGCNI--LPLPRI--FTIHGLWPSNFTNRHKP------CVGRQFSRD
VM-SNDELRAELELSWRSFIGGRSNM------DFWEYEYNTHGKC-S-HKFSQTQYFVEA
--------------------IDPG---KSYRFTDLEQAIRXFIGGRRPLLLCKQSKGKKK
QYLLEVVICFDDRAINPVNC-PKR---MSKECP-S--PVY-----------------
>Prunus_mume_RNase1
-----MKFSETIAMVLIL------SFDIMCNA-------------AGQYDYFQFVQESPF
VFC-KNTG-----KGCNI--LPLPRI--FTIHGLWPSNFKHRHKP------CVGAQFSRD
VM-SNDELRADLELSWRSFISGRSNM------DFWEYEYNKHGKC-S-HIFSQTQYFDRA
RSLW-KQYK--AHTLFSNRSVEPG---KSYRFTDLEQAIRSFIGGRRPLLLCMQSEWKKK
QYLLEVVICFDDIAINPVNC-PKR---MSKECP-S--PVY-----------------

##Alignment for Figure 2
>Citrus_clementina_Sc2_FBX1
-------EEDLPLPIL-VDIFSRL--PIKTILQIKCVCKSWHSLCSDPYFAKIHL--ARA----PFSI--------MILEKFC---KR-----I-YTSLVPLF------TLNQG--DKE------RL----------------------LLSSCNGLICLHE--F---YKD----VI-S-VWNPILGDHLVL-PQPKR------KSV---ATRIR---------GFGYN-QSTNQYKVIQILS----YKDQA------AISSSKLQVEVHTIGTNTWRNIGDL------P-YVLNQPYYGVFLNGALHW-YA-------HS------H----------------DKTAFMCSFDLGDEQFRQFPGPRE-------YD---KC--R--------------PINSI----SVGVSGGF--DGFLEPNLDIWIM-KKY-GVKES-WTKEFVI-VNSVVSKLQRL-----YGSL---QINYRENMNKE--ATEEA--------LLAYNVRSK-SIRRP--KVF--G--VQ-TNYQA-IPY--IPSLVSIKK
>Citrus_clementina_Sc2_FBX2
-------KVTLPREIV-LHILLRL--PITSLVQFKFVCRAWRALAQDPLLANLHN--TTS--TSKEPC--------LILHCD-----------P-IRNQLCFI------DSDNQ--DKV-----RKF-N-MPFQAKM---PEF------AVGSCNGLLCLSD--L---FND----AI-C-IYNPFTRDYIEL-PKSMQ--------Y---PDQEV------VF-GFGFH-PVSKEYKVIKIV----YYRKSC---SNSSTRRYPRSVQVYTVGSPAWRSKGKL------A-YQFVRRPSEALVKGRLHW-VT------RPR------R-Y-S------------PVRGIVS-FDIADEQFREVPKPDC---GGLNRC---NY-----------------HLTVL-SG-CLSVAV-Y----GNYGKLEIWVM-KDY-NVKES-WAKELNI--GPKG----SL-----DRPL---KIWKNGRVVVL----EKG-----LRVLVSYDPKCR-TFNEF--VFK--G--TP-NWFQT-IVH--QGSFNWIDT
>Citrus_clementina_Sc2_FBX3
-------MEYLPQEIV-LDILSRL--PVTSLLHFKLVCKAWLNTAQNPLLPSLQF--SRM--AKNDPC--------LILHCDY---PI-------RNQLYSFE-----SSRDED--NQT----VHQI-R-VPALPEF------------VVGSCKGLLCLCD--S---STN----RL-Y-VYNPFTRNYVEL-PKSTE--------F---QNQGV------VF-GFGFH-PTTNKYKVVKIDY---CRGNHR-----YYRGYGKSEVQILTLGSQEWRSLGQV------N-YHMLEAPSQVLVNGRLHW-CT------WPR------Y-R-G------------PSRLLIS-FDIADEQFRVVEKPDE------LHR---IH--Y--------------DLVNL-GG-CLSAAV------PCSSGKEIWVM-KEY-DVKES-WIKEYNI--GIHV---PPFRDFFRNRSF---VVLKNGEILLE------------A--LVSYNPRNE-MFKDL--LLH--G--MP-NLFEA-SVH--EGSLSWIDS
>Citrus_clementina_Sc5_FBX1
-------MLSFPEDIT-IEILSRL--PAKFVLRFRCVCKSWLELTKKPSFISKHF---QN--NSTRTR--------LFVDASV---SS-TVG---VTSALYLF------HDEKL--NLS----YEDI---KPQIHV-------------FVGYHDGLFCIMQ--S---STN----RL-T-IWNPATREFRNL-PNYKY--CNS-SNS---VMLYT------FI-GLESD-PINNDFKLLFVHN---LWNEKR------KRYGKVPNVQVYTFRTNSWRELYDH----QLD-RYFVLEQFGFYLKKVCYW-LV-------IS------D-T---R----------DLKVILS-FHMDNEVFEEIKIPPQ----VNYDT----------------------SISLY-KD-SLSIVI-----PDAENCFEIWVM-----NDSKC-WAKNFTL--GPFF----NL-----PTNH---GFWKNDAFFLESDRTDNG-----HFCLLLYDHSAK-EIKDL--QLT--------EPRDV-FIY--KE-------
>Citrus_clementina_Sc5_FBX2
-------MLSFPEDIT-IEILSRL--PAKFVLRFRCVCKSWLELTKKPSFISKHF-------QNNSTR--------LFVDSVTSAVVV-------TSALYLFH-------------EKLANL-SEDI---KPQ----------------IHVGYHGLFCIMQ--S---------------TNRLTITRFRNL-PNYKY--CNR-LIP---PSTFI---------CLESD-PINNDFKLLFVHN---LWNEKR------KRYGKVPNVQVYGFRTNSWREVHGH--QLDRY-FVLNGQGTSTYLKKVCYW-LV-------IA------D-T-R------------DLKVILS-FHMDNEVFEEIKIPPH----VNYYS----------------------SISLY-ED-SLSIVI-----PDAEQCFEIWVMNDNK-----C-WAKHLTL--GPFF----NF-----RINF---GFWKNDAFFLESNRIYGG-----C--LFLHEHRTK-EIKNL--QVT--------DPQFV-VIY--KE-------
>Citrus_clementina_Sc7_FBX1
-------ESDLPADVI-IETLLKL--PVKSLIRYRCVCKSWHTLTKNPKFIHKHQ----Q--EDHNTR--------LLVYCTF---ED-EN----EMSYFTFF------LDTLT--DLSKRLDDPPI---MP-----------------FVGPYEGIFCLMT--G-----N----KI-S-LWNLATQELRHL-PKCRA--SLP-P-----YTMIH------SA-GFGLD-LVSNDYKLVLILT---LLDIKI------DFYYDFSHIAVYNLSTDSWRGFRGF--KLGRD-YICGRLD-STYLNGVCYW-LA-------RE------E-G--------------DNHVIIS-FNLSDEMIQNIKSPCT---PELTHG----------------------PLGLY-DN-SLSLIL-----DEIKKCYHLWMM-KEM-----C-WIKQFTI--GPFV----EA-----YNPL---GLWKNGEIFL---ESSAG-----E--LLLYDPNTQ-EMRDL--GLR--G-----LWFYV-HCF--KESLLTIKR
>Citrus_clementina_Sc7_FBX10
-----------MYDAM-VEILSSL--SVKNLLRFKCVCKSWYSLIENPSFISKHL---KN----VSTR--------LIVVYDE------------DGTDEYYH------PTDLS--CMD-ET-LADL-S-V---------QDLDHQP--VLGPYDGIYCIFG------LRD----RI-T-LWNVATRDSRTL-PNYGP--TCP-PNT---KVYSV---------GFGLD-PKRNDYKLIMIYT---FWDERT------TELHEFSLCTIYNLRTNSWRDL------VCFK-TIHYCPSHGTYLDGLCHW-LW-------EL------E-D---S----------KHKIIIS-FDMANEVFQEVQCPDI--DSSAYME----------------------TLDLY-HD-SHSLLL-----NTTNNHYEIWVL-KER-----I-WSKHLSV--TLI-----GV-----EEPL---GVWKNGGFFVQ----SDS-----RPRLLLYDPNTQ-EMRDL-------G--LRSFWFSV-YNF--KESLIPVKG
>Citrus_clementina_Sc7_FBX11
-------MVDSPDDIM-VEILSRL--PVKSLIRLRCVCKSWYAFIKNPSFVSKHL--KHD--VNTR----------LIVIYAI---ED-DTH---PKEYFCLF-------PDQTLEDLS----LEDL-STQP-----------------VLGSFKGLYCIVF-EG-----N----NI-T-LWNIATRESITL-PKYRA--ILP-Q-----YTRIF------NI-GFGLD-LKTKDYKVILIIT---LWDEKR------DSSCAFSLVAVYTLCTNSWRNLKSI------D-YTMRLSSERTYLDEAFYW-LL-------RL------E-N-H-N----------DNYVILS-FHMTDEKFREIPGPCR---LESSLD---VT------------------VGVY-YQ-SLSLLL-----DTVDNCFKIWVM-KKK-----N-WIKQLTV--GPFV----GI-----FQPL---RFWKKGAFFVE--SNSSQ--------LLLYEPDTG-ELRDF--ELE--C-----CWFSI-YIY--TESLITLKG
>Citrus_clementina_Sc7_FBX2
-------MEELSDDLL-VETLSRL--PVKSLMRFRCVSKSWFSLVRNPNFIYKHL--NRD----DNMR--------LMVRITY---EN-DVP---FNDLITCF------FLPDK--TLK-DL-HQDL-E-----------AETKDH---PLGPCDGIFCFFE--N-----E----NI-Y-LWNVSMNEYRVVSRRARL--PCN-TSI---YCYNF---------GFGLD-PTTNDFKLVLILT---LYDGKR-------LSHDFLPVAIYNFSTNSWRDVEGL---FQMG-HYYGSDSTDIYLNGFCYW-VA-------WG------H-N--------------SDASILS-FSMTDEVFEEIKGPNVQITAYDESEMT-SC-----------------RIGIY-DG-CLSLL--Y--SEESGHSFSLWMM-KGR-----L-WTKHLTF--GPFV----ET-----YQPL---GFWRKGEFFLE--SSDNR--------LVLYDSRYE-EIRDL--GIT--G-----LWFSI-NIL--KESLVTVRE
>Citrus_clementina_Sc7_FBX3
-------MANLPEDVM-IEVLSRF--SVKSLLRFKCVCRVWCALFENTSFISKHQ----R--NNNDDR--------LFVTYMV---TN-DE----DYPTDSFL------FPDET---------LADL-S-VELDFQQ---PMREF----LGGPFDGIFCIHG--P---KND----RL-I-LCNLATKESRTL-PKRRV--VFP-RFC---SISIM---------GFGLD-IMSNDYKLVMIHT---LWNEKR-------QEYEFAHVAMYNLRTNSWRDFKSK---SDYV-MSFW-SG-SLYLDGVCYW-LS-------RF------R-N---N----------DHAVILS-FHLGNDVFEEVQEPHI-----PESE---PT-----------------ILGIY-NH-SLCVLS-----HNTENYYDIWVM-KDK-----C-WIKQLSI--GPFV----GV-----QRPL---GFWKKGALCVV--S-TSG-----Q--LLLYDPNTL-EMRDL-------G--VTCFDVSV-HIY--KESLIRLKG
>Citrus_clementina_Sc7_FBX4
--------MLMPEDVR-LEILSRL--PVKSLMRLRCVCKSWYALIENPKFISKHL--ENF--NDDNAY--------LIISYQV---YD-DAG---HDNLTCLF-------KDKTLADI-----YDNI-Q-RPILT--------------LLGPYDGIFCLCD--------D----SI-F-LWNPATKECRTL-PNYSN--FLPTCAT---FLYEN------AI--FGLD-HTSGDYKVVFICE---LWNEIE-------APYEHSHVAIYTSTTDSWRVSKNV----EIP-YDFKSHFKSTNLNGVFYW-LV-------SK------D-D-G-D----------HSNIMLS-FHISDEEFREIERPRI---PYSSHE----------------------SLGLF-NN-SVSLLH-F---DKSSHCIDIWLM-SDL-----N-WIQQFAI--GPFL----GV-----MSPR---GIWKNNAVLME--S-DNG-----T--LLLYDLIVE-EVRDLGRFTR--G--TL-GAILT-YCY--KESLVRLKR
>Citrus_clementina_Sc7_FBX5
-------MEDLSDDVM-VETLSRL--PVKSLMRLRCVCKSWYSLVKDPNFIYKHI--KRG----DNMR--------LMIYCTYK--NP-DTP---FNDLITYF--------SPD--TLK-DLHIQDL---------------RTMG---ITGPYDGIFLL----L---EDN----TH-INLWNVSMDEYRAV-P-YEA--CLP-CDT---RAHSS------DY-GLGVD-PVTNDFKLVLVLT---LWDENK------QTYYEFSPAAVYNFTTNCWRDLGGF----PMSNHYRFEGADDVYLNGFCYW-VV-------RR--------P-DYY------------KEILT-FSMSDEVFQVIEGPNVQFLNYYESAMR-PW-----------------MLGIY-DD-CLSIL--Y--SEEIAHSFDLWMM-KGE-----S-WTKQFTF--GPFV----ET-----YQPL---TFWRKGEFLLQ--SSDKR--------LVLYDSIYE-EMRDL--EIT--G-----LWFSV-NIL--KESLITVKR
>Citrus_clementina_Sc7_FBX6
-------TIDFYEDAV-HAILLKL--PVKCLIRFKCVCKSWHALLEDSTFISKQL---KN--DENSRL--------IVIYSIV---DETDPD---YPLEFLYL--------DET---------LADL---SSLILDP---LMPVYA---AGGPYDGIFCIVG--V---D-N----RL-T-LWNPATKESRPV-PKCRI--VFP-RYS---KIFSI---------GFGRD-PKNNEYKLVLIFT---LWDEKR-------NDYDFSQTAVYTLSTNSWRYFESF------K-SSHYHPDFNINLDGDCYW-LL-------EL------R-S---N-----------LRVVLS-FDLGDEVYQEIQGP-----CLPESV---NV-----------------VMGLY-EE-CISLLV-----DTVESCFEIWMM-KDK-----N-WTKQLTV--GPFV----GK-----FQPL---GFWKNGGFLVV----HSD-----Q--MKLYDSSTA-EMRDF-------G--LTSHYFQV-YSY--TETLIPIKG
>Citrus_clementina_Sc7_FBX7
-------MVDLSDDMM-VEILSRL--PVKSLMRFRCVCKSCNDLVKDPNFIYKHL----Q--KDDNIR--------LTVSCTY---KN-PP----FNALISYS------SPDKTLSDL-----YQDF---EPV----------------MIGPFDGIFLLLR--N-----D----TV-I-LWNVSMNEYRVV-PECTA--HFP-CNT---MANSS------NF-GLGLD-PVTNDFKLVLILT---LIDEER-------QEIDYSPVAVYNFTTNSWRDLGGQ---KSYD--YRFDSSHDAYLNGLFYW-VV-------RR--------P-DCY------------KEILT-FSMGEEVFRVIEGPNI-QFLNYYESAMRPW-----------------MLGIY-EE-CLSLLS-----EDISHSFEVWMM-KGG-----S-WSKYLTF--GPFV----ET-----YRAR---GFWRRGEFLLE--SSDKR--------LVLYDSIYQ-EMRDL-------G--IKGLWFSV-KIL--KESLITVRK
>Citrus_clementina_Sc7_FBX8
-------MTGFSEDLL-IEILSRL--PVKSLMRYKFVCRFWCALIKSPRFVSRHI--INY--NDDNTR--------LVVEKVPG--YDAGPP---HDETLVDL-------SNDE--RFE----PPTR-H--------------------LLGNCNGLFCLHD--K---NSN----RI-S-IWNLATREFRAL-PKWKG--EIP-RHK---WVYQL------NF-GFELD-SSSNDYKIIFILN---VTDDNT-------KDSVSTEVILYTLSTDSWRYLKAN----ELSYSFLGGQQSETYLDRICYW-IA-------WR------Y-N--------------NCQEILS-FHMRDEAFHVIKCPDN---SYFPNP----------------------ILGIY-DN-SLHFLD-F---DRSESCFEKWVM-KEG-----S-WTKQLSV--GPIL----GV-----LRAL---EFWKNGSFFIE--SNTNQ--------LLLYDPNTR-ALRDV-------G--LGTDGLFL-HRY--KESLISTEW
>Malus_domestica_FBX1
-------MSETPEDQL-VEILSWL--RPKSLMRFKCIRKSWCTIINSSSFVAKHL--SNS--IDNLST-C------ILLNRCD---FP-DR----KQDVFWSM----SIDSDKN--HYD----VEDL-N-IPFPMED---QN-------LHGYCNGIVCVIV--G-----K----NV-L-LCNPATGEFRQL-PDSSLLLPLP-KGR---FGTVF------GL-GFGYD-CKAKEYKVVRIIENCDCEYSEG-----YYERILPHTAEVYTMTTNSWKKIDVT--SDTDP---YIPYSCSVYLKGFCYW-FA-------MD------N-G-E-Y--------------IFS-FDLGDEIFHIIELPSR---REFGFK---FY-----------------GIFLY-NE-SITSYCSY---EEDCKLFEIWVM-DDDDGVKSS-WTKLLTV--GPFK----DI-----DYPL---TLGKCDEVLML--G-SYG-----R--AAFCNSSIG-NLKYL--HIP--P--II-NWM---IDY--VKSIVPVK-
>Malus_domestica_FBX10
-------MSETPEDRM-VEILSRL--PPKSLMRFKCIRKSWCTLINSPCFVAKHL--SDS--VDNKLS-----SSTCILNCSQ---AH-------KQEVLWSM---NLIDGDEL--HYD----VEDLTN-VPFLDDHE-----------IHGYCDGIVCVTV--D-----E----NF-F-LCNPATGEFRQL-PDSCL--LLPLPGV---KKTLK------GL-GFGYD-CKAKEYKVVRIIDNYDCEYSDD-----YIEHIAPHTAEVYTMAANSWKEITID---ILSKILSSYSPYSSVYLKGFCYW-LS-------CD------V-E-E-Y--------------IFS-FDLANEISDMIELPFR---GEFGFK---RD-----------------GIFLY-NE-SLTYYCTY---EEPSTLFEIWVM--GYDGFKSS-WTKHLTA--GPFK----DM-----EFPL---TPWKRDELLMI--A-SDG-----R--AASYNSCTG-NFKYL--HIP--V--II-NENRV-VDY--VKSIILVN-
>Malus_domestica_FBX11
-------MSETLEDRV-VEILSRL--LPKSLMRFKCIRKSWCTLINSPSFVAKQL--SNS--VDNKSS-----TC-ILLNRSV---FP-----N-KQEVFWSM----SIDSDEH--HYD----VEDL-N-IPFPE--------DHY---ILGYCNGIVCVTA--G-----K----NI-L-LCNPTTREFMRL-PSSCL--LLP-SRP---KGKFE---TVFAL-GFGYD-CKAKEYKVVQIIENSEYSDDER-----YYHRILPHTAEVYTTAANSWREIKID---ISTK----TYSCSQVYLKGFCYW-YA-------TD------A-E-E-Y--------------ILS-FDLGDEIFHRIQLPSR---RESGFK---FY--Y---------------IFLR-NE-SLASFC---SRSDKSESCEIWVM-HNYDGVKSS-WTKLLII--GPLQ----AI-----GKPL---TFWKSDELLML--A-SDE-----R--ATSYNSSTG-NLKYL--HIP--P--IL-NDFQA-LIY--VKSIVSFK-
>Malus_domestica_FBX12
-------MSETLEDRI-VEILSRL--PPKSLMRFKCIRKPWCTLINSPSFVAKYL--SNS----VDNK---SSTC-ILLNRTV---FP-DQ----KYETLWSM---M-NSSDEH--NLH-YD-FKDL-N-IPFPME-------DHP---IHSYCNGIVCVIT--G-----K----SVRI-LCNPATREFRQL-PSSCL--LVP-SPP---EGKFQ--TIF-GL-GFGYD-YKAKEYKVVQIIENCEYSDDER-----YYHRIAPHTAEVYTTTANSWKEIKIE-------ISSKTYQCYGEYLKGFCYW-LA-------ND------G-E-E-Y--------------ILS-FDLGDEIFHIMQLPSR---RESGFK---FY-----------------NIFLC-NE-SIASFCCY---DPTSTLCEIWVM-DDYEGVKSS-WTKLLTV--GPLK----GI----NENPL---AFWKSDELLMV--S-CDG-----R--VTSYNCSTK-NLSYL--HIP--P--IV-NDFQA-VIY--VESIVPVK-
>Malus_domestica_FBX13
-------MLITPEDRM-IEILSKL--PAKSLTRFKCIRKSWCTLINSPSFVAKHL--NNS--ADSKSS-TC-----ILVNHSI---FP-DK----KQEVFWSM----SIDSDEH--HYD----VVDL-N-IPFP------LEDHF----IHGYCNGIVCVIV--G-----K----KF-L-LCNPATREFMQL-PNSCL-LLPPAEGK---FETTF------AL-GFGYD-CKGKEYKVVQIIEN--CEDDEQ------FNHTLPHTAEVYTTVANSWKEIKID-----IS-STTYSWSCSVYLKGFCYW-YA-------TD------D-E-E-Y--------------VLS-FDLCDETFHRIQFPSR---GESGFT---FF-----------------YIFLR-NE-SLTSFC---SRSGDSQSCEIWVM-DDYDGVKSS-WTKLLTV--GPLQ----AI-----EKPL---TFWKSDELLML--A-SDG-----R--TTSYNSSTR-NMKYI--HIP--P--IL-NDFQA-LTY--VESIVPLK-
>Malus_domestica_FBX14
-------LKETPEVRV-AEILSRL--PPKSLMRFKCIRKSWCTAINNPSFTAKHL--SNS--VDNKFS----SSTCILLHRSH------------MPEYFWSM----SHDSDEH--YYD----VEDL-N-IQFP------LEDHL----VHGYCNGIVCLIV--G-----K----HA-V-LYNPATRELKQL-PDSCL--LLP-SPP---KGKFE--SSF-GM-GFGYD-SKAKEYKVVKIIEN--CEYSDY------EFSALPHTAEVYVTTTNSWRVIKIE-----IS-SDTYNCSCSVYLKGFCYW-FA-------SD------D-E-----------------EILS-FDLGDEIFHRIQLPRR---KESGFL---FY-----------------DLFLF-NE-SIA-FCSH--NSRILEILEIWVM-DDCDGVKSS-WTKLQTL--GPFK----DN-----ENLL---TFWKSDELLMV--T-SDN-----R--VISYNSSTG-NLKYI--HIP--P--II-NGFEA-LIY--VESIVSVKR
>Malus_domestica_FBX15
-------MSETPEDKV-VEILSRL--SPKSLMRFKCVHKSWCTIINSPSFVAKHL--SNT--VDNKSC------TRILFNRCV---FP-DR----KRDVFWSM---NSFDSDEH--HYD----VEDR-N-IPFP------IEVQN----LYGYCNGIVCVIV--G-----E----NV-L-LCNPATREFKQL-PDSSLLLPLP-TGK---FGTLF------GL-GFGYD-CKTKEYKVVRIIENCDCEYSDG------YIERLPYTAEVYTTAANSWKKIDTD----TDP---YCIPYSSMYLKGFCYW-FA-------ND------N-G-E-Y--------------IFS-FDLGDEMFHRIELPFR---RESDFK---FC-----------------GLFLY-NE-SVASYCSY---EEDCKLVEIWVM-DDYDGVKSS-WTKLLTV--GPFK----DI-----ESPL---KFWKCDEVLIL--S-SYG-----K--ATSYNSSTG-NLKYF--HIP--P--II-NWM---IDY--VETIVSVK-
>Malus_domestica_FBX16
-------MFETPENSV-VETLSRL--PPKSLMRFKCIRKSWCTLINSPSFVAKHF--NNS--MDNKSS-----TC-ILLSRSV---FP-DN----KPEVFWSM----SIDSDEH--HYD----VEDL-N-IPFP------LEGHF----IEGYCNGIVCVIA--G---LYL----NV-L-LCNPATGKFRQL-PPSCL--LLP-SRP---TGKFQ--SIF-GL-GFGYD-CKAKEYKVVQIIEN--CEDDQQ------YYHALPHTAEVYTMAANSWRVIKID-----IS-S-TYHYSSSVYLNGYFYW-FA-------ID------G-E-K-Y--------------ILS-FDLGDEIFHRIQLPSR---IESDFE---FS-----------------NIFLY-NK-SIASFCSC---DPSSTLCEIWVM-DDYDGVKRS-WTKLLTF--GPLK----DI-----ENPF---TFWKTDELLMV--A-AGG-----R--ATTYNSSTG-NLNYL--HIP--P--IL-NDFEA-LIY--VESIVPVK-
>Malus_domestica_FBX17
-------MSETPEDRM-VGILSRL--SPKSLLRFKCIRKSWCTLINSPSFVAKHL--SNS--LDNKLS----SSTCILLNRSQ----------H-KREVLWSM-----INSSDD--VHNLHYDVKPL-N-IPF-------SRDDHP---IHGYCNGIVCLIE--G-----D----NV-L-LCNPSTREFRLL-PNSCLLVPHP-EGK---FETTF------GM-GFGYD-CKANEYKVVQIVEN--CEDDEQ------YQHAYPYTAEVYTTAANFWKEIKID-----IS-SSTHPYPFSVYLKGFCYW-FA-------TD------G-E-E-C--------------ILS-FDLGDEIFHRIQLPSK---IESGFN---FC-----------------GLFLY-NE-SITSYCCY---DPSSKLFEIWVM-DGYGGVKNS-WTKLLTV--GPFK----GI-----EYPL---TFWKCNELLMV--A-SSR-----R--VTSYNSSTG-NLKDL--HIP--P--II-HDLQA-FIY--EESLIPIK-
>Malus_domestica_FBX18
-------MSETPEDRM-VEILSRL--PPKSLMRFKCIRKSWCTLINSPCFVAKHL--SDS--VDNKLS-----SSTCILNCSH------------KQGVLWSV----SIDGDEL--HYD----IEDLTN-VPFLDDHE-----------IHGYCDGIVCVTV--D-----E----NF-F-LCNPATGEFRQL-PDSCL--LLPLPGV--KVKTLK------GL-GFGYD-CKAKEYKVVRIIDNYDCEYSDD-----YIEHIAPHTAEVYTMAANSWKEITID--ILSKI-LSSYSPYSSVYLKGFCYW-LS-------CD------L-E-E-Y--------------IFS-FDLANEISDMIELPFR---GEFGFK---RD-----------------GIFLY-NE-SLTYYCTY---EEPSTLFEIWVM--DYDGFKSS-WTKHLTV--GPFK----DM-----EFPL---TPWKRDELLMI--A-SDG-----R--AASYNSCTG-NFKYL--HIP--V--II-NENRV-VDY--VKSIVLVN-
>Malus_domestica_FBX19
-------MSKTPEDRV-IEILSRL--PPKSLMRFKCLHKSWFSLINSLSFVDKHL--SNS--VDNKSS-TC-----ILLNRSI---FP-DQ----KQEVFWSM----SIDSDEN--HYD----VEDL-N-IPFP------LNDHF----IFGYCNGIVCIEA--G-----K----NV-L-LCNPATREFRQL-PDSCL--LLP-SPP---EGKFE--SFQ-AL-GFGYD-SNAKEHKVVRIIENCEYSDEER-----FYHRIAPHTAELYTATANSWKEIKID-------ISSTTYSCSSVFMKGFCYW-YA-------TD------G-E-E-Y--------------ILS-FDLSDDKFHIIQLPSR---RESGFR---FY-----------------YIFMR-NE-SLASFC---SRSEDSESCEIWVM-DDYDGIKRS-WTKLLTI--GPLQ----GI-----KKPL---TFWKSDELLML--D-SDG-----R--ATSYNSSTG-NLNYI--HIP--P--IL-NDFEV-LIY--VKSIVHVK-
>Malus_domestica_FBX2
-------MSETPEDKV-VEILSKL--PPKSLIRFKCIRKSWCTIINSPSFVAKHL----R--ISMDNK-LSSTTCILLNRQVH------------KQDVFWSM----SIDSDEH--HYD----VEDL-N-IPFPMED---QN-------IHGYCNGIVCVIV--G-----K----NV-L-LCNPATREFRQL-PNSSLLLPLP-KGR---FGTTF------GM-GFGYD-CKTKEYKVVRIIENCDCEYSED-----YYERILPHTAEVYTTTANSWKEIKID--SIETR-WYCIPYSCSVYLKGFCYW-FA-------YD------N-G-E-Y--------------VFS-FDLGDEIFHRIELPSR---RESDFK---FY-----------------GIFLY-NE-SVTSYC-Y--HEEDCELFEIWVM-DDYDGVKSS-WTKQLTI--GPLK----DI-----DYPL---TLWKCDEILML--G-SYG-----R--AASCNSSTG-NLKYL--HIP--P--II-NWM---IDY--VKSIVPVK-
>Malus_domestica_FBX20
-------EMETPEDRV-VEILSRL--PPKSLMRFKCIHKSWCTLINSPSFVAKYL--SNS----VDNK---SSTC-ILLNRTV---FP--Q----KYETLWSM---M-NSSDEH--NLQ-YD-FKDL-N-IPFP-E-------DHP---IHSYCNGIVCVIT--G-----K----SVRI-LCNPATREFRQL-PASCL--LLP-SPP---EGKFQ---TIFGL-GFGYD-YKAKEYKVVQIIENCEYSDDER-----YYHRIAPHTAEVYTATANSWKEIKIE--ISSKT-----YQCYGSYLKGFCYW-LA-------ND------G-E-E-Y--------------ILS-FDLGDEIFHKIQLPSR---RESGFK---FC-----------------NIFLC-NE-SIASFCCY---DPKSTLCEIWVM-DDYGGVKSS-WTKLVTV--GPLK----GI----NENPL---AFWKSDELLMV--S-CDG-----S--VTSYNSSTK-NLSYL--NIP--P--IL-NDFQA-VIY--VESIVSVK-
>Malus_domestica_FBX3
-------MSETPEDRV-VAIMSKL--PPKSLMRFKCIRKSWCTVINSPSFVAKHL--SNS----VDNK---SSTC-ILLNRSV---FP-DK----KHEVLWSM---I-NNERVA--RTL-YD-VEDL-N-IPFPRD-------DHH---IHGYCNGIVCVIS--G-----K----NI-L-LCNPATREFRQL-PDSFL--LLP-SPL---GGKFE---DFGGL-GFGYD-CRAKDYKIVRIIENCEYSDDER-----YYRIPMPHTAEVFTMATNYWKEIKID-------ISSKTYPCSSVYLKGFCYW-FT-------RD------G-E-E-F--------------ILS-FDLGDERFNRIQLPSR---RESGLE---FY-----------------YIFLC-NE-SIASFC---SRSEDSKSCEIWVM-DDYDGVKSS-WTKLLVA--GPFK----GI-----EKPL---TLWKCDELFMI--D-TDG-----R--VISYNSSIG-YLSYL--HIP--P--II-NDSQA-LIY--VESIVPIK-
>Malus_domestica_FBX5
-------MSETPEDKV-VEILSRL--SPKSLMRFKCVHKSWCTIINSPSFVAKHL--SNT--VDNKFS----SFTCILFNRQV---H--------KRDVFWSM----SIDSDEH--HYD----VEDR-N-IPFP------EVQN-----LYGYCNGIVCVIV--G-----E----NV-L-LCNPATREFKQL-PDSSLLLPLP-TGK---FGTLF------GL-GFGYD-CKTKEYKVVRIIENCDCEYSDG------YIERLPYTAEVYTTVANSWKKIDTD-TDPYIP------YSCSMYLKGFCYW-FA-------ND------N-G-E-Y--------------IFS-FDLGDEIFHRIELPFR---RESDFK---FC-----------------GLFLY-NE-SVASYCSY---EEDCKLVETWVM-DDYDGVKSS-WTKLLTV--GPFK----DI-----ESPL---KFWKCDEVLIL--S-SYG-----K--ATSYNSSTG-NLKYF--HIP--P--II-NWM---IDY--VETIVPVK-
>Malus_domestica_FBX6
-------MSETPEDKV-VEILSRL--PPKCLMRFKCIRKSWCTLINSPSFVAKHL--NNSMDNKSSTC--------ILLNRSI---FP-DQ----KQEVFWST----SIDSDEH--HYD----VEDL-I-IPFP------LEDHF----IFGYCNGIICVDA--G-----K----NV-L-LCNPATREFRQL-PHSCLLLPPP-KGK---FETTF------AL-GFGYD-CNSKDYKVVQIIENCEYSDDEQ-----FHHRIAPHTAEVYTTAANSWKEIKIE-----IS-SQTYHCSCSVYLKGFCYW-FA-------SD------S-E-E-Y--------------ILS-FYLGDETFHIIQLPSR---RESGFT---FD-----------------YIFLL-NE-SLASFCSY---NPSSKLFEIWVM-DDYDGVKSS-WTKLLTV--GPFK----GI-----EYPL---TLWKCDELLML--A-SDG-----R--ATSYNSSTG-NLKYL--HIP--P--IL-NDFEG-LIY--VKSIVPLN-
>Malus_domestica_FBX7
-------MSETPEDRV-VEILSRL--SPKSLLRFKCIRKSWCTLVNSPSFVAKHL--SNS----LENK-LSSSTC-ILLNRSQ----------H-KREILWSM----SIDSDVH--HYD----VKPL-N-IPFPDD-----------HPIHGYCNGIVCLIE--G-----D----NV-L-LCNPSTREFRLL-PNSCLLVPHP-EGK---FETTF------GM-GFGYD-CKAKEYKVVQIIEN--CESDDG------YQHAYPYTAEVYTTAANFWKEIKIN-----IS-STTHYP-FSVYLKGFCYW-FA-------TD------G-E-E---------------CILS-FDLGDEIFHRIQLPSK---IESGFE---FC-----------------GLFLY-NE-SITSYC---CNDPSSKLFEIWVM-DGYGGVNSS-WTKILTI--GPSK----DI-----EYPL---TFWKCDELLMF--A-SGR-----R--VTSYNSSTG-NLKDL--HIP--P--IM-HDLEA-LIY--EESLVPIK-
>Malus_domestica_FBX8
-------MSEAPEDRV-VEILSRL--PPKSLMRFKCIRNSWCTLINSPRFVAKHI--NNS--VDNKLS----SSTCILLHRS----QP-------KREFFWSM------SIDSD-ESYD----VEDLTN-VPL-------LQWHHE---IHGYCNGIVCVTV--G-----E----YF-F-LCNPATGEFSQL-PNSRLLLPLP-RGK---GKTVK------GL-GFGYD-CKAKEYKVVRIIENYDCEYSDG-----YIHTALPHTAEVYTTTANSWKEIKIN--SSKIL-SLYSYPSCSVYLKGFCYW-LS-------SD------D-E-E-Y--------------ICS-FNLGDEIFDRIELPSR---RESGFK---LD-----------------GIFLY-NE-SITYYCTY---EERSRLFEIWVM-DNYDGVKSS-WTKHLTA--GPFK----GI-----EFPL---TLRKHDELLMI--A-SDG-----R--ATSYNSNTG-NLKYL--HIP--V--II-YRNRV-IDY--AKSIVPVKR
>Malus_domestica_FBX9
-------MSETPEDRV-VETLSRL--PPKSLMRFKCICKSWCTLINSLSFVAKHL--NNS--MDNKSS-----TC-ILLSRSV---FP-----N-KPEVFWSM----SIDSDEH--HYD----VEDL-N-IPFPE--------GHF---IEGYCNGIVCVIA--G---LYL----NV-L-LCNPATGKFRQL-PPSYL--LLP-SRP---QGKFQ--SIF-GL-GFGYD-CKAKDYKVVQIIENCEYSDDQQ-----YYHRIAPHTAEVYTMAANSWRVIKID-----IS-SETYHYSSSVYLNGFFYW-FA-------ID------G-E-K-Y--------------ILS-FDLGDEIFHRIQLPSR---RESDFE---FS-----------------NIFLC-NK-SIASFCSC---DPSSTLCEIWVM-DDYDAVKRS-WTKLLTF--GPLK----DI-----ENPF---TFWKTDELLMV--A-AGG-----R--ATTYNSSTG-NLNYL--HIP--P--IL-NDFEA-LIY--MESIVPVK-
>Malus_domestica_SFBB-S9
SRMSQVRESETLEDKV-VEILSKL--PPKSLMRFKCIRKSWCTIINSPSFVAKHL--NNS----MDYK-LSSTTC-ILLNRCQVHVFP-DRS-W-KQDVFWSMINLS-IDSDEH--NLH-YD-VEDI-N-IPFPME-------DQDNVELHGYCNGIVCVIV--G-----K----NV-L-LCNPATGEFRQL-PNSPLLLPLP-KGR---FGLET---TFKGM-GFGYD-CKSKEYKVVRIIENCDCEYSDDGESYYER-ILLPHTAEVYTMTANSWKEIKID-ISIETR-WYCIPYSGSVYLNGFCYW-FA-------YD------N-G-E-Y--------------VFS-FDLGDEIFHKIDLPSR---RESDFK---FY-----------------GIFLY-NE-SVTSYC-Y-RHEEDCKLFEIWVM-DDYDGVKSS-WTKLLTI--GPLK----DI-----DYPL---TLWKCDEVLML--G-SYG-----R--AASCNSSTG-NLRYL--HIP--P--II-KWM---MDY--VKSIVPVQ-
>Oryza_sativa_FBX1
-------WSYIPDDVM-FNILSWL--PSKSLIRFKSVCKAWHAMISSPCFTDAHL--ECS--KRNPSI--------LMVPGAY---EKQEDG---NIAFMMLY------KHGGK--TME----LVHMQN-FP--------LGIVW----TPVHCNGLLLIPT--M-----N----EM-M-ICNPSTRQIVFL-PKVSG--NIC-TGT--------------RA-GFGFD-PHSNKYKVARS-----FYQRDS------ETQELVCKFEVLTLGTNAWRQTEDP--PYPID------ALTPVHVKGAIYW-IV-------CS--------SLCPD----------PPNAFLR-FCLTDEKFSLFPCPPS---NVKSV----R-------------------FTEV-EG-ELCCAC----FFSETLALEIWNC--S-GGQNLE-WTRRYVIQIPPD-----PV-----ERPL---IVFREKMLLLA------------FKKVYRYDIETC-RIVELASKVSFT---CY-EDLHL-FNY--AESLVPIRE
>Oryza_sativa_FBX4
-------RKYIPDEVM-FDVLLRL--PSKSLMRFKSVCKAWHAMISSPIFINAHL--EWS--KLKPSS--------LLMAPGF---YQ--KQ---KNGNIAFL------QGNNN--VVH----LHDF-P-RDFQ------VLTWTP---V--HCDGLLLVSN--M---SKK----MI---IYNPSTREIVSL-PKGSR--NLH-KGT--------------GI-GFGFD-PRSSKYKVARV-----FYQRDD------KTSMLVCKFEVLTLGTNVWRQTE----DPPYP----IGKSTPVHVKGAIYW-MV------SRT------S-L-CPD----------PPNTLVR-FCLTDEKFSLFPCP-----CNVKPS----C------------------LTGLGDE----LYCGY--FFSQPLQLEIWGC-SVV-GQKPE-WTRRCALQIPPDV----PV-----ASPL---VVFHGKMLLAV--YKIQA-----D--FMCYDRENN-MYQTY-------SKKEV-MDFHL-FNY--VESLVSIRE
>Petunia_hybrida_S11-SLF1
-------MAKLPEDLL-FLILLTF--PVKSLMRFKCISKAWSILIQSTTFINCHA--NRK--TNTKDE-------FILFKRAI---KDEEE----FINILSFF------SGHND--VLN-PL-FPDI-D-VSYMT-----SCCAFP---LIGPCDGLIALTD--I-----I----TI-I-L-NPATRNFRVL-PPSPF--GCP-KGY---HRSVE------GV-GFGLD-TISNYYKVVRISE---VYCEEA----DGYPGPKDSKIDVCDLSTDSWRELDHV----QLP-SIYWVPCSGMLYKEMVHW-FA-------TT------D-I---M-------------VILC-FDMSTEMFHTMKMPDT---CSRITH-ELYY-----------------GLVIL----CESFTIGY-SIDPVKDKMHIWVM-IEY-GVSES-WIMRYTI--KPL-----SI-----ESPL---AVWKNHILLLQ--S-RSG-----L--LISYDLHSG-DAKEL--SLH--G--FP-DSLSV-KVY--KECLTSIPE
>Petunia_hybrida_S11-SLF2
-------MMKLPIDVV-IYVLLKF--PVKSLMRFKCISKALYILILNNTFVKLHL--NRI--TSTKDE-L------ILFIRTF---RE-EPQ---LKSIASFF------CDDNN--DLH-TL-HPDL-D-VSDL------SSCIFN---LIGPCHGLIALAD--S-----F----II-I-ILNPSTRKYVVL-PPSPF--ECP-KGY---HRSVE------GI-GFGYD-PIVNDYKVVRLSD---VYWDPP----TDYFGPREPKVDIYDLGIDSWRELDLE-----FP-TIYYLPCSEMYYKEAIHW-FI-------IA------E-T---V-------------VILC-FDISTETFRIMKMPGT---CTLLDG---PR--Y--------------GLAVL-NE-HLT-IC-Y-PIDPSEDFIDIWMM-EKY-GASES-WIKISTI--RPVP----PI-----ESPL---AIWKDHLLLLQ--T-KGG-----F--LISYDLNSD-EVKEF--NLN--G--HL-ESLRV-IIY--KETLTTISR
>Petunia_hybrida_S11-SLF3
-------MKKLPKDVV-INILFRI--PVKSLFRFKCVTKSWYSLIQSVNFNNHHL--NRA--TTVKDE-F------ILFKRSF---KE-PEG---FKNVMSFL------LGGDD--DLD-PF-SPDV-D-VPYL------TSYCIC---LTGPCHGLILLTD--S-----T----NL-V-LINPATRNYRLL-PSSPF--GVQ-RGF---YRCFA------GV-GFGYD-SIEKTYKVVRISE---MYGEPP-----FNPSVMEWKGEVYDSSIDSWREVAGD---EELP-RPYNFPCSEIFYERAFHW-YA-------HR------N---V-V-------------LILC-FDINTETFRTMEVPET---CANYDE---KC--H--------------SLLVL-DE-FLT-FC-Y-PSSPIQETIEIWIM-QEY-NVNES-WIKKHTI--KSP-----PI-----ESPL---AIWKDRLLLFQ--D-KSG-----N--LISYDLNSD-EVKEF--KLD--G--YP-GTLRV-IIY--KESLTPIPK
>Petunia_hybrida_S11-SLF4
-------MSKLPQDVF-IYILLRL--TVKLLLRFRCVSKSCYTLIQSSTFINIHL--DRT--TTSEDE-Y------ILFKRSF---KEDVS----YKGIFSFY------HNDDG--DLN-SI-FPDL-D-VPNM------KSYDYD---IIGPCHGLIAVMD--S-----R----ST-I-LFNPSTRKYRLL-PSSPF--GTP-KGY---YRSID------SG-GFGFD-SVVNDYKVLRISD---VYTEDR----YGYPEEGERKVEVYEVGIDIWRELDHD---KDLP-RLFWL-TSSMYYNGAYHW-IT-------TL----NHE-D-K-L-------------IILC-FDMSTEIFRNINTPDT---SQFSSG---TC--H--------------SLVLL-DA-CLS-MC-H-PIDPTTDLIDIWMM-KDY-NVYES-WTKKYTI--RVL-----PI----DESPL---AVWKDSLLFFQ--G-KSG-----Y--LMSYDFKSE-EVKEW--NLH--G--CQ-KSMRA-MVY--KESLVLIPR
>Petunia_hybrida_S11-SLF5
-------MPKLPEDVI-LCIFLRI--PVKSLMRFKCVSKNYYTLLQSTTFINLHL--NRT--TTVKDE-F------ILLKRSF---KE-DIQ---YKTIFSFL------SGDDH--DYLNPI-FSDF-D-VPNM------TDTIFD---LIGPCHGLIALMD--D-----F----TT-I-IFNPSTRIFRLL-PPSPF--DRP-KGY---HRSIK------CL-GFGFD-SVVNDYKVVRISE---FLKDDC----YGYVQVEEENVEIYELGIDCWRELDHY---QQFP-TIFWVPCSQIFYMGTFHW-IC-------QR--------------------------VILC-FNMSTEIFHHIRMPDP---CHNIRN-------H--------------SLVIL-NK-SLT-IC-Y-RSDPIEDLMEIWIL-KDY-DVSES-WVKKYTI--RSL-----PI-----KIPL---AIWQDNLLLFQ--N-RSG-----Y--LMVYDLRTD-NVKEL--NIH--G--CP-ESMRV-TVY--KENLTIIPS
>Petunia_hybrida_S5-FBX
-------MVTLPNDLT-IYILLIL--PVKALMRLKCVSKTCYTLIQSSAFVDLHL--NRK--TTSKDE-C------ILLKRSL---EE-GR----YKTSLSFL------CGDDH--DYS-PI-IHDV-D-VTH-------LTNCFC---LVGPCHGLIALMH--S-----P----TT-V-LFNPSTRKYKLL-PPSPL--RHL-KGF---YRSME------GE-GFGFD-SIINNYKVVKIST---IYKVDH----FDYLEEIGRKVEVYDLSTDSWRELDHA---QELT-TLCCVECTQMFYKGACHW-IA-------TQ----DLD-A---F-------------RILC-FDMSSEVFRSLKIPEN---CHLFEG--PWC-----------------RLALI-QE-SLTLIY-Y--DQSTKDSSVVWIM-KDY-SVHES-WVKNYTI--TSV-----PI-----HSPL---AVWKGYLLVFE--G-KSG-----C--LMSYDLICN-KIKEL--NFH--G--FP-ESLRA-LVY--KDSLISIPI
>Petunia_hybrida_S5-SLF2
-------MAKLPEDVV-IYMLLRF--SVKSLLRFKCISKEWYTLILTNTFVKLHL--NRI--TTTKDE-F------ILFIRTF---RE-EPQ---LKSIASFL------CDDNN--DLN-SL-FPDL-D-VSDL------STYIFN---LIGPCHGLIALTD--S-----F----II-I-ILNPATRKYVVL-PPSPF--GCP-KGY---HRSVE------GI-GFGFD-SMVNDYKVVRLSD---VYWDPP----TDYPGPREPKVDVFDLAIDSWRELDLE-----FP-SIYYLPCSEMYYKEAVHW-FI-------IR------D-T---V-------------VILC-FDISTEIFRIMEMPGS---CTFLDG---PR--Y--------------GLAIL-YE-CLT-IC-Y-PDDPTEDLIDIWIM-EKY-GISES-WIKKYTI--RPVP----PI-----ESPL---AIWKDQLLLLQ--T-KSG-----F--FIAYDLTSD-ELKEF--NLN--G--HF-ESLRV-IVY--TENLTTITR
>Petunia_hybrida_S5-SLF3
-------MTKLPIDVV-INILFRL--PVKSLTRFKCVTKSWYALIQSVDFINRHL--NRA--TTITDE-F------ILFKRSF---KE-QEG---FRNVMSFL------VGGED--DLD-PI-SPDV-D-VPYL------TSYCIC---LTGPCHGLILLTD--S-----T----NL-V-LLNPATRNYRLL-PPSPF--GIQ-RGF---YRSVA------GV-GFGYD-SVHKTYKVVRISE---VYGEPP-----FNPSVMEWKGEVYNSSTDSWRELDCD---QELP-WPYNFAYSEIFYEGAFHW-YA-------HK------N-V-V---------------LILC-FDVNTETFRTMEVPEP---CASYDE---KC--H--------------SLLVL-DE-FLT-FC-Y-PSSPIQETIEIWTM-QEY-RVNES-WIKKHTI--KSP-----PI-----ESPL---AIWKDRLLLFQ--D-KSG-----I--LISYDLNSD-EVKEF--KLD--G--YP-ATLRV-IIY--KESLTPIPK
>Petunia_hybrida_S5-SLF4
-------MSKLPQDVF-IYILLRL--PVKLLLRLRCVSKSCYTLIQSSTFINIHL--HRT--TTSEDE-Y------ILFKRSF---KEDVS----YKGIFSFY------HNDDG--DLN-SI-FPDL-D-VPNM------TSYDYD---IIGPCHGLIAVMD--S-----R----ST-I-LFNPSTRKYRLL-PSSPF--GIP-KGY---YRSID------SG-GFGFD-SVVNDYKVFRISD---VYTEDR----YGYPEEGERKVEVYEVGIDIWRELDLD---QDLP-RLFWL-TSSMYYNGAYHW-IT-------TL----NHE-D-K-L-------------IILC-FDMSTEIFRNINTPDT---RQFSSG---TC--H--------------SLVLL-DE-CLS-MC-H-PIDPTTDLIDIWMM-KDY-NVYES-WTKKYTI--TVLP----ID-----ESPL---AVWNDSLLFFQ--E-KSG-----Y--LMSYDFKSE-EVKEW--NLH--G--CQ-KSMRA-IVY--KESLVPIPR
>Petunia_hybrida_S5-SLF5
-------MPKLPEDVI-LCIFLRI--PVKSLMRFKCVSKNYYTLLQSTTFINLHL--NRT--TTVKDE-F------ILLKRSF---KE-DIQ---YKTIFSFL------SGDDH--DYLNPI-FSDF-D-VPNM------TDTIFD---LIGPCHGLIALMD--D-----F----TT-I-IFNPSTRIFRLL-PPSPF--DRP-KGY---HRSIK------CL-GFGFD-SVVNDYKVVRISE---FLKDDC----YGYVQVEEENVEIYELGIDCWRELNHN---QQFP-TIFWVPCSQIFYMGTFHW-IA-------QS--------------------------VILC-FNMSTEIFHHIRMPDP---CHNIRN-------H--------------SLVIL-NE-SLT-IC-Y-SSDPIEDLMEIWIL-KDY-DVSES-WVKKYTI--RSL-----PI-----KIPL---AIWKDNLLLFQ--N-RSG-----Y--LMVYDLRTD-NVKEL--NIH--G--CP-ESMRV-AVY--KENLTIIPS
>Petunia_hybrida_S5-SLF6
-------MAKLSEDVV-IFIFFRL--PVKSLMRFKYVSKSFFTLIESSTFINLYL-YNTT--ASRDEY--------ILLKRCF---IQ-ENQ---YKTILSFL------AGDDD--DYN-PI-FQDL-D-VTHLTS----TRNCHD---LIGPCHGLMALMN--T-----Q----TT-I-LFNPSTRNYRPL-RPSPF--GCP-QGF---HRCIQ------AV-GFGFD-TVSNDYKVVRISI---IYKVDY----DDYPEERERKFEVYDLGIDYWRELDNS---QELT-TFCVTHCSQMFYKGACHW-IA-------SL----DIE-A---Y-------------IILC-FDMSSETFRSLKIPES---CHIING--PTC-----------------RLALV-HD-TLTLIY-Y-PIPLEKDLINIWFM-KEY-NVYES-WIRKYTI--RGL-----LI-----DSPL---TGWKGYLLLYQ--S-RNG-----C--LMSYNLNSN-DVGEF--NFN--G--YP-KSLRA-IVY--KDSLTSIPR
>Petunia_hybrida_S19-SLF1
-------MAKLPEDLV-FLILLTF--PVKSLLRFKCISKAWSILIQSTTFINRHI--NRK--TNTKAE-------FILFKRSI---KDEEE----FINILSFF------SGNDD--VLN-PL-FPDI-D-VSYMK-------CTFP---LIGPCDGLIALTD--I-----I----TI-V-L-NPATRNFRVL-PPSPF--GCP-KGY---HRSVE------GV-GFGFD-TISYYYKVVRISE---VYCEEA----DGYPGPKDSKIDVCDLSTDSWRELDHV----QLP-SIYWVPCAGMLYKEMVHW-FA-------TT------D-T-S-M-------------VILC-FDMSTEMFHDMKMPDT---CSRITH-ELYY-----------------GLVIL----CESFTIGY-SIDPVEDKMHIWVM-MEY-GVSES-WIMKYTI--RPL-----SI-----ESPL---AVWKNHILLLQ--S-RSG-----L--LISYDLNSG-EAKDL--NLH--G--FP-DSLSV-KVY--KECLTSIPK
>Petunia_hybrida_S7-SLF2
-------MEKLPEDVV-IYMLLMF--PVKSLLRLKCISKAWYALILTHTFIKLHL--NRI--ITTEDE-------LILFIRTF---RE-EPQ---LKSIASFF------CDDNK--DLH--ILSPDL-D-VSDL------STCIFN---LIGPCHGLIALTD--S-----F----II-I-ILNPSTRKYLVL-PPSPF--GCP-KGY---HRSVE------GI-GFGFD-SIVNDYKVVRLSD---VYWDPP----SDYPGPREPKVDLYDLGIDSWRELDVE-----FP-SIYYLPCSEMYYKEAVHW-FI-------IK------D-T-V---------------VILC-FDFSTEIFRTMEMPGT---CTFLDG---PR--Y--------------GLAVL-NE-RLA-IC-Y-PIDQTDDLIDIWML-EEY-GASES-WIKIYTV--EPVP----PI-----ESPL---AIWKDHLLLLQ--T-KSG-----F--LISYDLNSG-EVKEF--NLN--A--DL-ESLRV-IVY--KESLTTISR
>Petunia_hybrida_S7-SLF3
-------MMKLPEDMR-IYILLRL--PVKSLARFKCVIKSWYTLIQSFNFINFHL--NRS--TTTKDE-F------ILFRRST---KE-PDG---FSHVLSFL----LDHDGKD--DLD-PV-CPDI-D-MPYL------TGFSTS---FTGPSNGLILLTD--S-----L----NF-V-LLNPATRNYRLL-PPNHF--CCP-RGF---LRLIY------GV-GFGYD-SIQKNYKVIRVSR---VYGDPP------FNDRESWESEVYNSSTDSWRQLAND---QELP-GPYMHPYSEMFYKGTFHW-YA-------QG------Q---M-R-------------LLLC-FDINTEIFRTMQVPST---CAVRDE---KC--H--------------SLVVF-GE-CLT-IC-Y-PSSPMQETIEIWIM-QEY-SVNES-WIKKYTI--RPP-----PI-----ESPL---AIWKDRLLLLQ--D-KSG-----V--LIAYDLNLD-EVKEF--KLH--G--HP-ESLRV-IVY--KESLTPIPI
>Petunia_hybrida_S7-SLF4
-------MAKLPQDVF-IYILLRL--PVKLLLRFRCVSKSCYTLIQSSTFINIHL--DRT--TTSEDE-Y------ILFKRSF---KEDVS----YKGIFSFY------HNDDG--DLN-SI-FPDL-D-VPNM------SLYDYD---IIGPCHGLIAVMD--S-----R----ST-I-LFNPSTRKYRLL-PSSPF--GIP-KGY---YRSID------SG-GFGFD-SVVNDYKVFRISD---VYTEDR----YGYPEEGERKVEVYEVGIDIWRELDHD---QDLP-RLFWL-TSSISYNGAYHW-IT-------TL----NHE-D-K-L-------------IILC-FDMSTEIFRNINTPDT---RQFSSG---TC--H--------------SLVLL-DE-CLS-MC-H-PIDPTTDLIDIWMM-KDY-NVYES-WTKKYTI--RVL-----PI----DESPL---AVWKDSLLIFQ--G-KSG-----Y--LMSYDFKSE-EVKEW--NLH--G--CQ-KSMRA-IVY--KESLVPIPR
>Petunia_hybrida_S7-SLF5
-------MPKLPEDVI-LCIFLRI--PVKSLMRFKCVSKNYYTLLQSTTFINLHL--NRT--TTVKDE-F------ILLKRSF---KE-DIQ---YKTIFSFL------SGDDH--DYLNPI-FSDF-D-VPNM------TDTIFD---LVGPCHGLIALMD--D-----F----TT-I-IFNPSTRIFRLL-PPSPF--DRP-KGY---HRSIK------CL-GFGFD-SVVNDYKVVRISE---FLKDDC----YGYVQVEEENVEIYELGIDCWRELDHN---QQFP-TIFWVPCSQIFYMGTFHW-IA-------QR--------------------------VILC-FNMSTEIFHHIRMPDP---CHNIRN-------H--------------SLVIL-NE-SLT-IC-Y-RSDPIEDLIEIWIL-KDY-DVSES-WVKKYTI--RSL-----PI-----KIPL---AIWKDNLLLFQ--N-RSG-----Y--LMVYDLRTD-NVKEL--NIH--G--CP-ESMRV-TVY--KENLTIIPS
>Petunia_hybrida_S9-SLF1
-------MAKLPEDLV-FLILLTF--PVKSLLRFKCISKAWSILIQSTTFIKRHI--NRK--TNTKAE-F------ILLKRSI---KD-EEE---FINILSFF------SGHDD--VLN-PL-FPDI-D-VSYM------SKCTFP---LIGPCDGLIALTD--I-----I----TI-V-L-NPATRNFRVL-PPSPF--GCP-KGY---HRSVE------GV-GFGFD-TISNYYKVVRISE---VYCEEA----DGYPGPKDSKIDVCDLSTDSWRELDHV----QLP-SIYWVPCAGMLYKEMVHW-FA-------TT------D-T-S-M-------------VILC-FDMITEMFHDLKMPDT---CSRITH-ELYY-----------------GLVIL----CESFTIGY-SIDPVEDKMHIWVM-MEY-GVSES-WIMKYTI--KPL-----SI-----ESPL---AVWKNHILLLQ--S-RSG-----L--LISYDLNSG-KAKEL--NLH--G--FP-DTLSV-KVY--KECLTSIPK
>Petunia_hybrida_S9-SLF3
-------MTKLPIDVV-INILFRL--PVKSLTRFKCVTKSWYALIQSVDFINRHL--NRA--TTIKDE-------FVLFKRSF---KEPEG----FNNVMSFL------LGGDD--DLD-PI-SPDV-D-VPYL------TSYCIC---LTGPCHGLILLTD--S-----T----NL-V-LLNPAIRNYRLI-PPSPF--GIQ-RGF---YRSVA------GV-GFGYD-SVHMTYKVVRISE---VYGEPP-----FNPSVMEWKGEVYNSSTDSWRELDCD---QELP-WPYNFAYSEIFYEGAFHW-YA-------HK------N---V-V-------------LILC-FDINTETFRTMEVPEP---CASYDE---KC--H--------------SLLVL-DE-FLT-FC-Y-PSSPIQETIEIWTM-QEY-RVNES-WIKKHTI--KSP-----PI-----ESPL---AIWKDRLLLFQ--D-KSG-----I--LISYDLNSD-EVKEF--KLD--G--YP-ATLRV-IIY--KESLTPIPK
>Petunia_hybrida_S9-SLF4
-------MPKLPQDVF-IYILLRL--PVKLLLRFRCLSKSCYTLIQSSTFINIHL--YRT--TTSEDE-Y------ILFKRSF---KEDVS----YKGIFSFY------YNDDG--DLN-YI-FPDL-D-VPNM------SLYDYD---IIGPCHGLIAVMD--S-----R----ST-I-LFNPSTRKYRLL-PSSPF--GIP-KGY---YRSID------SG-GFGFD-SVVNDYKVFRISD---VYTEDR----YGYPEEGERKVEVYEVGIDIWRELDHD---QDLP-RLFWL-TSSMYYNGAYHW-IT-------TL----NHE-D-K-L-------------IILC-FDMSTEIFRNINTPDT---RQFPSG---TC--H--------------SLVLL-DE-CLS-MC-H-PIDSTTDLIDIWKM-KDY-NVYES-WTKKYTI--RVL-----PI----DESPL---AVWKDSLLFFQ--G-KSG-----Y--LMSYDFKSE-EVKEW--NLH--G--CQ-KSMRA-IVY--KESLVPILR
>Petunia_hybrida_S9-SLF5
-------MPKLPEDVF-LCIFLRI--PVKSLMRFKCVSKNYYTLLQSTTFINLHL--NRT--TTVKDE-F------ILLKRSF---KE-DIQ---YKTIFSFL------SGDDH--DYLNPI-FSDF-D-VPNM------TDTIFD---LIGPCHGLIALMD--D-----F----TT-I-IFNPSTRIFRLL-PPSPF--DRP-KGY---HRSIK------CL-GFGFD-SVVNDYKVVRISE---FLKDDS----YGYVQVEEENVEIYELGIDCWRELDHN---QQFP-TIFWVPCSQIFYMGTFHW-IA-------QR--------------------------VILC-FNMSTEIFHHIRMPDP---CHSIRN-------H--------------SLVIL-NE-SLT-IC-Y-RSDPVEDLMEIWIL-KDY-DVSES-WDKKYTI--RSL-----PI-----KIPL---AIWKDNLLLFQ--N-RSG-----Y--LMVYDLRTD-NVKGL--NIH--G--CP-ESMRV-TVY--KENLTIIPS
>Petunia_hybrida_S5-SLF1
-------MAKLPEDLV-FLILLTF--PVKSLLRLKCISKAWSILIQSTTFINRHI--NRK--TNTKAE-------FILFKRSI---KDEEE----FINILSFF------SGHDD--VLN-PL-FPDI-D-VSYMT-----SCCSFP---LIGPCDGLIALTD--I----------IT-I-VLNPATRNFRVL-PPSPF--GCP-KGY---HRSVE------GV-GFGFD-TISNYYKVVRISE---VYCEEA----DGYPGPKDSKIDVCDLSTDSWRELDHV----QLP-SIYWVPCAGMLYKEMVHW-FA-------TT------D-T-S-M-------------VILC-FDMSTEMFHDMKMPDT---CSRITH-ELYY-----------------GLVVL----CESFTIGY-SIDPVEDKMHIWVM-MEY-GVSES-WIMKYTI--RPL-----SI-----ESPL---AVWKNHILLLQ--S-RSG-----L--LISYDLNSG-EAKEL--NLH--G--FP-DTLSV-KVY--KECLTSIPK
>Petunia_axillaris_S17-SLF2
-------EPDQLKSIA------------------------------------------------------------SFFSCD-------------DNNDLNIL---------SP--DLD----VSDL-------------STCIFN---LIGPSHGLIALTD--S-----F----II-I-VLNPATRKYIVL-PPSPF--GCP-KGY---HRSVE------GI-GFGFD-SIVNDYKVVRLSD---VYWDPP----TDYPGPREPKVDIYDLGIDSWRELDVE-----FP-PIYYLPCSEMYYKEAVHW-FI-------VT------D-T---V-------------VIFC-FDISTETFRTMKMPGC---CTFFNG---PR--Y--------------GLAIL-NG-HLT-IC-Y-PIDPTEDLIEIWMM-KEY-GASES-WIKIYTI--RPVP----PI-----ESPL---AIWKDQLLLLQ--T-KRG-----F--LISYDLNSN-EVKEF--NLN--C--DF-ESLRV-VVY--TERLTAISR
>Petunia_axillaris_S17-SLF3
-------MMKLPIDVV-INILFRL--PVKSLTRFKCVTKSWYALIQSVDFINRHL--NRA--TTITDE-------FILFKRSF---KEQEG----FRNVMSFL------VGGED--DLD-PI-SPDV-D-VPYL------TSYCIC---LTGPCHGLILLTD--S-----T----NL-V-LLNPATRNYRLL-PPSPF--GIQ-RGF---YRSIA------GV-GFGYD-SVHKTYKVVRISE---VYGEPP-----FNPSVMEWKGEVYNSSTDSWRELDCD---QELP-WPYNFAYSEIFYEGAFHW-YA-------HK-----------------------NVVLILC-FDVNTETFRTMEVPEP---CASYDE---KC--H--------------SLLVL-DE-FLT-FC-Y-PSSPIQETIEIWTM-QEY-RVNES-WIKKHTI--KSP-----PI-----ESPL---AIWKDRLLLFQ--D-KSG-----I--LISYDLNSD-EVKEF--KLD--G--YP-ATLRV-IIY--KESLTPIPE
>Petunia_axillaris_S17-SLF4
-------MAKLPQDVF-MHILLRL--PVKLLLRFRCVSKSCYTLIQSSTFINIHL--HRT--TSSEDE-Y------ILFKRSF---KEDVS----YKGIFSFF------HNDDG--NLN-SI-FPDL-D-VPNM------SLYDYD---IIGPCHGLIAVMD--S-----R----ST-I-LFNPSTRKYRLL-PSSPF--GIP-KGY---YRSID------SG-GFGFD-YVVNDYKVFRISD---VYTEDR----YGYPEEGERKVEVYEVGIDIWRELDHD---QDLP-RLFWL-TSSMYYNGAYHW-IT-------TL----NHE-D-K-L-------------IILC-FDMSTEIFRNINTPDT---RQFSSG---TC--H--------------SLMLL-DE-CLS-MC-H-PIDPTTDSIDIWMM-KDY-NVYES-WTKKYTI--RVL-----SI----DESPL---AVWKDSLLFFQ--G-KSG-----Y--LMSYDFKSE-EVKEW--NLH--G--CQ-KSMRA-IVY--QESLVAIPR
>Petunia_axillaris_S17-SLF5
-------MPKLPEDVI-LCIFLRI--PVKSLMRFKCVSKNYYTLLQSTTFINLHL--NRT--TTVKDE-F------ILLKRSF---KD-DNQ---YKTIFSFL------SGDDY--DYLNPI-FSDF-D-VPNM------DTQIF----LIGPCHGLIALMD--D-----F----TT-I-IFNPSTRIFRLL-PPSPF--DRP-KGY---HRSIK------CL-GFGFD-SVVNDYKVVRISE---FLKDDC----YGYVQVVEENVEIYELGIDCWRELDHN---QQFP-TIFWVPCSQIFYMGTFHW-IA-------QR--------------------------VILC-FNMSTEIFHHIRMPDP---CHNIRN-------H--------------SLVIL-NE-SLT-IC-Y--SDPIEDLMEIWIL-KDY-DVSES-WVKKYTI--RSL-----PI-----KIPL---AIWKDNLLLFQ--N-RSG-----Y--LMVYDLRTD-NVKEL--NIH--G--CP-ESMRV-TVY--KENLTIIPS
>Petunia_axillaris_S17-SLF6
-------MAKLSEDVV-IFIFFRL--PVKSLMRFKFVSKSFFSLIQSSSFINLYL--YNT--TFRDEY--------ILLKRCF---IQ-ENQ---YKTILSFL------GGDDD--SLN-PN-FQDL-D-VTHLTS----TRNCHD---LIGPCHGLMALMD--T-----Q----TT-I-LFNPSTRDYRPL-RPSPF--GCP-QGF---HRCIQ------AV-GFGFD-TVSNDYKVVRTSI---IYKVDY----DDYPEERDRKFEVYDLGIDYWRELDNS---QQLT-TFCVTHCSQMFYKGACHW-IA-------SL----DID-A---Y-------------IILC-FDMSSETFRSLKIPES---CHIIYG--PTC-----------------KLALV-HD-TLTLIY-Y-PIPVEKDLINIWFM-KEY-NVYES-WIRKYTI--RGL-----LI-----DSPL---TVWKGYLLLYQ--S-RSG-----C--LMSYNLNSN-DVREF--NFH--G--YP-KSLRA-IVY--KDSLTSIPR
>Petunia_axillaris_S19-SLF2
---------------------------------FKCISKAFDTLILTNTFVKQHL--NRI--TTTKDE-------FILFIRTF---RE-EPL---LRSIATFF------GDDNN--DLS-PL-FPDL-D-VSDL------TSCIFN---IIGPCHGLIALTD--S-----F----II-I-ILNPATRKYVML-PPSPF--GCP-KGY---HRSVE------GI-GFGFD-SIVNDYKVVRLSD---VYWDPP----TDYPGPREPKVDIYDLSIDSWRELDLE-----FP-SIYYLPCAEMYYKEAVHW-FI-------IT------D-T-V---------------VIFC-FDISTEIFRTMEMPGT---CTFFDG---PR--Y--------------GLVVL-KD-CLT-IC-Y-PTDPTEDLIDIWMM-EEY-GASES-WIKIYTI--RPVP----PI-----ECPL---AIWKDHLLLLQ--T-KSG-----F--LISYDLNSD-EVKEF--NLS--G--HL-ESLRV-LVY--TESLTTIQK
>Petunia_axillaris_S19-SLF3
-------MTKLPIDVV-INMLFRL--PVKSLARFKCVTKSWYSLIQSADFINRHL--NRA--TTITDE-F------ILFKRSF---KE-QEG---FRNVMSFL------VGGED--NLD-PI-SPDV-D-VPYL------TSYCIC---LTGPCHGLILLTD--S-----T----NL-V-LLNPATRNYRLL-PPSPF--GIQ-RGF---YRSVA------GV-GFGYD-SVRKTYKVVRISE---VYGEPP-----FNPSVMEWKGEVYNSSTDSWRELDCD---QELP-WPYNFAYSEIFYEGAFHW-YA-------HK------N---V-V-------------LILC-FDVNTETFRTMEVPEP---CASYDE---KC--H--------------SLLVL-DE-FLT-FC-Y-PSSPIQETIDIWTM-QEY-RVNES-WIKKHTI--KSP-----PI-----ESPL---AIWKDRLLLFQ--D-KSG-----I--LISYDLNSD-EVKEF--KLD--G--YP-ATLRV-IIY--KESLTPIPK
>Petunia_axillaris_S19-SLF4
-------MAKLPQDVF-IYILLKL--PVKLLMRFRCVSKSCYTLIQSSAFINIHL--HRT--TTPEDE-Y------ILFKRSF---KEDVS----YKGIISFF------HNDDG--NLN-SI-IPDL-D-VPNM------SLYDYD---LIGPCHGLIAVMD--S-----R----ST-I-LFNPSTRKYRLL-PSSPF--GIP-KGY---YRSIE------SG-GFGFD-SVVNDYKVFRISD---VYTEDR----FGYPEEGERKVEVYEVGIDIWRELDHD---QELP-RLFWL-TSSMYYSGAYHW-IT-------TL----NHE-D-Q-L-------------IILC-FDMSTEIFRNINTPDT---RQFPSG---TC--H--------------SLVLL-NE-CLS-MC-Y-PID--TDLIDIWMM-KNY-NVYES-WTKKYII--RVL-----PI----DESPL---AVWKDSLLFFQ--G-KSG-----Y--LMSCDFKSE-EVKEW--NLH--G--CQ-KSMRA-IVY--KESLVAIPS
>Petunia_axillaris_S19-SLF5
-------MPKLPEDMI-LCIFLRI--PVKSLMRFKCVSKNYYTLLQSTTFINLHL--NRT--TTVKDE-F------ILLKRSF---KE-DNQ---YKTIFSFL------SGDDH--DYLNPI-FSDF-D-VPNM------DTQIFD---LIGPCHGLIALMD--D-----F----TT-I-IFNPSTRIFRLL-PPSPF--DRP-KGY---HRSIK------CL-GFGFD-SVVNDYKVVRISE---FLKDDC----YGYVQVEEENVEIYELGIDCWRELDRN---QQFP-TIFWVPCSQIFYMGTFHW-IA-------QR--------------------------VILC-FNMSTEIFHHIRMPDP---CHNIRN-------H--------------SLVIL-NE-SLT-IC-Y-RSDPIEDLMEIWIL-KDY-DVSES-WVKKYTI--RSL-----PI-----KIPL---AIWKDNLLLFQ--N-RSG-----Y--LMVYDLRTG-NVKEL--NIH--G--CP-ESMRV-TVY--KENLTIIPS
>Petunia_axillaris_S19-SLF6
-------MAKLSEDVV-IFIFFRL--PVKSLMRFKFVSKSFFTLIQSSTFINLYL--YNT--TTSRDE-------YILLKRCFIQENQ-------YETILSFL------AGGDD--DYLNPI-FQDL-D-VTHLTS----TRNCHD---LIGPCHGLMALMD--T-----Q----TT-I-LFNPSTRNYRPL-RPSPF--GCP-QGF---HRCIQ------AV-GFGFD-TVSNDYKVVRISI---IYKVDY----DDYPVERDRKFEVYDLGIDYWRELDNS---QELT-TFCVTHCSQMFYKGACHW-IA-------SL----DID-A---Y-------------IILC-FDMSFETFRSLKIPES---CHIING--PTC-----------------RLALV-HD-TLTLIY-Y-PIPVEKDLINIWFM-TEY-NVYES-WIRKYTI--RGL-----LI-----DSPL---TVWKGYLLLYQ--S-RSG-----Y--LMSYNLNSN-DVREF--NFH--G--YP-KSLRA-IVY--KDSLTSIPR
>Petunia_hybrida_S9-SLF6
-------MAKLSEDVV-IFIFFRL--PVKSLMRFKFVSKSFFTLIQSSTFINLHL--YNT--TAPGDE-------YILLKRCFIQENQ-------YKTILSFL------AGDDD--DYN-PI-FQDL-D-VTHLTS----TRNCHD---LIGPCHGLMALMD--T-----Q----TT-I-LFNPSTRNYRPL-RPSPF--SCP-QGF---HRCIQ------AV-GFGFD-TVSNDYKVVRISI---IYKVDY----DDYPEERDRKFEVYDLGIDYWRELDNS---RELT-TFCVTHCSQMFYKGACHW-IA-------SL------D-I-DAY-------------IILC-FDMSSETFRSLKIPES---CHIING--PTC-----------------RLALV-HD-TLTLIY-Y-PIPVEKDFINIWFM-NEY-NVYES-WIRKYTI--RGL-----LI-----DSPL---TVWKGYLLLYQ--S-RSG-----C--LMSYNLNYN-DVREF--NFH--G--YP-KSLRA-IVY--KDSLISIPR
>Petunia_hybrida_S7-SLF6
-------MAKLSEDVV-IFIFFRL--PVKSLMRFKFVSKSFFTLIESSTFINIHL--YNT--TSRDEY--------ILLKRCF---IQ-ENQ---YKTILSFL------DGDDD--DYN-PI-FQDL-D-VTHLTS----TRNCHD---LIGPCNGLMALMD--T-----Q----TT-I-LFNPSTRNYRPL-RPSPF--GCP-QGF---HRCIQ------AV-GFGFD-TVSNDYKVVRISI---IYKVDY----DDYPEERDRKFEVYDLGIDYWRELDNS---RELT-PFCVTHCSQMFYKGACHW-IA-------SV----DID-A---Y-------------IILC-FDMSSETFRSLKIPES---CHIING--PTC-----------------RLALV-HD-TLTLIY-Y--ETEIKDLINIWFM-KEY-NVYES-WIRKYTI--RGL-----LI-----DSPL---TVWKGYLLLYQ--S-RSG-----C--LMSYNLNSN-DIREF--KFH--G--YP-KSLRA-IVY--KDSLTSIPR
>Petunia_hybrida_S11-SLF6
-------MAKLSEDVV-IFIFFRL--PVKSLMRFKFVSKSFFALIQSSTFINLYL--YSP--TTSRDE-------YILLKRCFIQENQ-------YKTILSFL------SGDDD--DYN-PI-FQDL-D-VTHLTS----TRNCHD---LIGPCYGLMALMD--T-----Q----TT-I-LFNPSTRNYRPL-RPSPF--GCP-QGF---HRCIQ------AV-GFGFD-TVSNDYKVVRISI---IYKVDY----DDYPEERDRKFEVYDLGIDYWRELDNS---QELT-TFCVTHCSQMFYKGACHW-IA-------SL------D-I-DAY-------------IILC-FDMSSETFRSLKIPES---CHIING--PTC-----------------RLALV-HD-TLTLIY-Y-PETEIKDLINIWFM-KEY-NVYES-WIRKYTI--RGL-----LI-----DSPL---TVWKGLLLYQS----RSG-----C--LMSYNLNSN-DIREF--SFH--G--YP-KSLRA-IVY--KDSLTSIPR
>Prunus_armeniaca_SFB24
-------MTLCKKEIL-VDILVRL--PAKSLVRFMCTCKSWSDLIGSSSFVSTHL--NRN--VNKHAH--------VYLLCLH---HP-NV----LEEVQWSL-------PNET--FEE----CSKL-N-HP--------LGTHYG---IYGSSNGLVCISD--I---LND----SI-H-IWNPSVRKLRTL-PISTN---II-KFS-----HVA------LQ--FGFH-PGVNDYKAVRMMR---TNKNAL-------------AVEVYSLRTDSWKMIEAI--PPWLK--CAWQHYKGTFFNGVAYH-II-------EK------G-P-I-F-------------SIMS-FDSGSEEFEEFIAPDA---ICRPSE---VC------------------IDVY-KD-QICLLFGF--EEMGMDKIDLWVL-QEK-----R-WKQLCPF-IYPWG----FC-----YRIT---GISIDNELLMG--DFLKG-----VADLYLCKYESK-QVLETGIKL---G--IM-TFLFS-FTY--MESLVLLN-
>Prunus_armeniaca_SFB4
-------MTLCKKEIL-VDILVRL--PAKSLVRFMCTCKSWSDLIGSSSFVSTHL--NRN--VNKHAH--------VYLLCLH---HP-NV----LEEVQWSL------FPNET--FEE----CSKL-N-HP--------LGTHYG---IYGSSNGLVCISDILN-----D----SI-H-IWNPSVRKLRTL-PISTNIIKFS-------HVALQ----------FGFH-PGVNDYKAVRMMR---TNKNAL-------------AIEVYSLRTDSWKMIEAI--PPWLK--CAWQHYKGTFFNGVAYH-II-------EK------G-P-I-F-------------SIMS-FDSGSEEFEEFIAPDA---ICRPSE---VC------------------IDVY-KE-QICLLFGF--EEMGMDKIDLWVL-QEK-----R-WKQLCPF-IYPWG----FC-----YRIT---GISIDNELLMG--DFLKG-----VADLYLCKYESK-QVLETGIKL---G--IM-TFLFS-FTY--MESLVLLN-
>Prunus_armeniaca_SFB8
-------MALRKKEIL-IDILLRL--PAKSLIRFLSTCKSWSDLIGSSSFVSTHL--NKN--VTKHAH--------VYLLCLH---HP-NV----LEELQWSL--------SNT--FEK----CSKL-S-HP--------LGTHYG---IYGSSNGLLCISD--I---LND----SI-H-IWNPLVGRYRTP-PMSTN---IN-IKF-----NYV------AL-QFGFH-PGVNDYKAVRMMR---TNKDAL-------------AVEVYSLRTDSWKMIEAI--PPWLK--CTWQHHMGTFFNGVAYH-II-------EK------G-P-I-F-------------SIMS-FDSSSEEFEEFIAPDA---ICSSWR---LC------------------ISVY-KE-QLCLLFGF--EEEDMEKLLLWVL-QEK-----R-WKQLCPV-IYPEG----NC-----RHIL---GISIDNELLMTERGFDTD--------LYLRNYESK-QVLETGIKLAVLR--DI-EFLFA-ITY--IESLVLLNN
>Prunus_avium_SFB1
-------MAIRKKEIL-IDILVRL--PTKSLVRFLCTCKSWSDFIGSSSFVSTHL--DRN--VTKHAH--------VYLLCLH---HP-NH----VKEFQWSL-------PNQT--CEV----FYKL-S-HP--------LGTHYG---IYGSSNGLVCISD--I---LND----SI-H-IWNPSVRKLRTT-PISTN---IN-MKF-----SLV------SL-QFGFH-PVVNDYKAVRMMR---TNKGAL-------------AVEVYSLRTDSWKMIQAI--PPWLK--CTWQHHKGTFSNGVAYH-II-------EK------G-H-I-I-------------SIMS-FNSGSEEFEEFIAPDA---VCSSWR---SC------------------IEVY-KE-QICLLLDF--EEEGMEKFDLWVL-QEK-----R-WKQLCPF---IY------C-----YRTI---GISIDNELLTARRGFDKG-----VADLCLCNYETN-QLLETGIKLAIMR--EI-EFLFA-ITY--IESLVLLNN
>Prunus_avium_S1-SLFL1
-------WEEMAL----RRILPRL--PSKSLIRFKSVRKSWYTLINNSTFVENHL--SNS--MHNKST-------CILFNRFV---QSDPPE---KELAFSFL---YRYDDAEN--NCV----VEDI-K-FPLTSGQ---IGLESP---IIGHCDGVICLSA-C-----------SL-V-LCNPAINEIKLL-PESCL------PDW---WDCAV---------GFGYD-PKSKDYKVSRIAT----YQAEI------DGLIPPPRVEIYTLSTDSWREIKNN--SLETD-TTCFFPYFQMYFQGICYW-VG-------YE------Q-P-K-QSVEYEDEE--QKPMVIF-FDTGDEIFHHILLPYM---YEEGSA---YA------YEMSYIMYTDLRIILW-NG-SIALFF-----SALPESYGVWVL-DDFDGANGS-WTKHLTF--DPLE----GI-----KRVL---EILKSDEILMV--T-EDG-----D--IVSYNVAIE-KLKNL--PMN-----SS-SDFET-IVY--VNSLVSIIG
>Prunus_avium_S2-SLFL1
-------WEEMAL----RRILPRL--PSKSLIRFKCVRKSWYNLINSPTFVENHL--SNS--MHNKST-------CVLFNRFVQRDAE-------KELGFSFL---YRYDDAEH--NFL----VEDI-K-FPLSSGQ---IGLESP---MAGHCHGIVCLSDSSS----------NL-V-LCNPGIKEIKLL-PKSCL------PDW---WGCAV---------GFGYD-PKSKDYKVSRIAS----YQAEY------GDGLPRPRVEIYTLSTDSWREIKNN--SLETD-TTCFFPYFQMYFQGICYW-VG-------YE------Q-P-K-QSVEYEDEE--QKPMVIL-FDTGDEIFHRILFP-Y----MYEEG---SS--Y-A-YEMSYIMYTDLRIILW-NG-SIALFG-F--FSAFPDSYGIWVL-ADFDGAKGS-WTKHLTF--EPLV----AI-----KRVL---EFWKSDEILMV--T-EDG-----D--IVSYNLATE-KLKNI--PIN-----SP-SDFET-VVY--VNSLVPITG
>Prunus_avium_SFB4
-------MTLRKKEIL-IDILARL--PAKSLIRFLCTCKSWSDLIGSSSFVSTHL--HRN--VTKHDH--------VYLLCLH---HP-NE----RLEFQWSL-------SNET--FKQ----CYKL-N-HP--------LGTHYV---IYGSSNGLVCISD--I---LND----SI-H-IWNPSVRKFRTP-PMSTS---IN-IKF-----NYI------AL-QFGFH-PRVNDYKAVRMMR---TNKDAL-------------AVEVYSLRTDSWKMIEAI--PPWLK--CTWQHHKGTFFNGISYH-II-------EK------C-P-I-F-------------SIMS-FDSGSEEFEEFIAPDV---ICSSWG---LF------------------IDLY-KE-QICLLSSF--EEKGMRKIDFWVL-QEK-----R-WKQLCPF-IYPS-----HY-----YGTL---GISKDNELLMEKRDFSRG-----D--LHLCNYESK-QVLETGIDLATIK--EI-EFLFA-ITY--IESLVLLNN
>Prunus_avium_S4-SLFL2
-------MAKFSEDMM-GNILSRL--PPKSLMRFRCVLKSWHDLIDKPSFVDQHL--STS--MDNKSS-TY-----VLLKHV----LT-DPS---EKAVRATL------FNPDS--DQR-DILLSSI-N-LGSLVD----DLNVYA---IAGSCDGLICLNT-FN-----E----DI-V-LCNPALEEYRVL-PKSCI----P-PRV---PRQVE--NDDYCV-GFGYD-PNSKDYKVVRAAQ---FVSGVF--------TQHPSKVEVYSLAADTWREIPVD-----IP-HGSLNPSYQMYFKGFFYW-IA-------YW------T-E--------------ERNVILS-FDMSEEVFHGIALPES---GPDAYE---YT-----------------SIAVW-KD-SLVLLT-Y--ENEAPKTIDLWVLDEDLKGAKGL-WTKHLAI--GPLE----GV-----EAPL---VFWKDEELLMV--T-TNG-----D--VVNYSLDTL-KLKHV--PRHGLG-----ENIQA-VPY--VNSIVSIKP
>Prunus_avium_S4-SLFL1
-------WEEMAL----RRILPRL--PSKSLMRFKCVRKSWYTLINNPTFVENHL--SNS--MHSKST-------CVLFSRFVQRDTE-------KELAFSFL---YRYDDDEH--NFV----VEDI-K-SPLSSGF---IGLESP---ILGHCNGIVCLSP-CS-----D----NL-L-LCNPGIKEIKLL-PKSGL----P-DW------WGC------AV-GFGYD-PKSKDYKVSRIAS----YQAEI------DGLIPPPRVEIYTLSTDSWREIKNN--SLETD-TTCFFPYFQMYFQGICYW-VG-------YE------Q-P-KQS---VEYEDEEQKPMVIF-FDTGDEIFHHILFP-Y----MYEEG---SS--Y-A-YEMSYIMYTDLRIILW-NG-SIALFG-F--FSVFPDSYGVWVL-DDFDGAKGS-WIKHLTF--EPLM----GI-----KRVL---EFWKSDEILMV--TEEDG-----D--IVSYSLETE-KLKNL--PMN-----SP-SDFET-ILY--VNSLVPITG
>Prunus_avium_S5-SLFL1
-------WEEMTL----RRILPRL--PSKSLMRFKCVRKSWYTVINNPTFVENHL--SNS--MHNKST-------CVLFSRFI---QSDTPD---KELAFSFL---YRYDDAEH--SFV----VEDI-K-FPLSWGF---IGLESP---ILGHCNGIVCLSPCSD----------NL-V-LCNPAIKEIKLL-PKSGL------PDW---WGCAV---------GFGYD-PKSKDYKVSRIAT----YQAEI------DGLIPPPRVEIYSLSTDSWREIKNN--SLETD-TTCFFPYFQMYFQGICYW-VG-------YE------Q-P-K-QSVEYEDEE--QKPMVIF-FDTGDEIFHNILFP-Y----MYEEG---SA--Y-A-YEMSYIMYSDLRIILW-NG-SVALFG-F--FSAFPDSYGVWVL-NGFYGAKGS-WTKQFTF--EPLE----GI-----KRVL---EFWKSDELLMV--TEEDG-----D--IVSYNLETE-KLRNL--PMN-----SP-CDFET-VVY--VNSLVSITG
>Prunus_avium_S9-SFB
-------MTLRKNEIL-IDILARL--PTKSLVRFLCTCKSWSDLIGSSSFVSTHL--HWN--VTKHAR--------GYLLCLH---HP-DE----RQELQWSL------FSNET--FEE----CSKL-S-HP--------LGTHYM---IYGSSNGLVCISD--I---LND----SI-H-IWNPSVRKLRTT-SMSTN---IN-IKF-----------SHVAL-QFGFH-PGVNDYKAVRMMR---TNKNAL-------------VVEVYSLRTDSWKMIKAI--PPWLK--CTWQPFKGTFFNGVAYH-II-------LK------G-P-I-F-------------SIMS-FDSDSEEFEEFIAPDA---ICHSWE---LC------------------IDVYKEQICLLFSC-Y--EEEDMEKVDLWVL-QEK-----R-RKLLCPF-IYPL-----GY----DYRPI---GISIDNKLSMQRKDYTWG-----IADLHLCDYESK-QVQET-------GIKLAIMKYDE-IEF--LFSITYIKS
>Prunus_cerasus_SFB
-------MALRKKEIL-IDILVRL--PAKSLVRFLCTCKSWSDLIGSSSFVSIHV--NRN--VTKHAH--------VYLLCLH---HP-NQ----DIELQWSL-------SNET--FEQ----FSKL-S-HP--------LETQY----IYGASNGLVCISD--I---LND----SI-H-IWNPSIRKFRTP-PMSTN---IN-MKF-----------SHVAL-QFGFH-PGVNDYKAVRIMR---TNKGAL-------------AVEVYSLKTDCWKMIEAI--PPWLK--CTWKHHKGTFFNGVAYH-II-------EK------G-P-I-Y-------------SIMS-FDSANEEFEEFIAPDD---ICSLWG---LC------------------IDIY-KE-RICLLFDY--VEECMEKFDFWIL-QEK-----R-WKQLCPF---------IYC-----FRTI---GISIDNELLLARRGFDQG-----IADLCLCNYESK-QVLETDIKLAVMR--EI-ESLFA-INY--IESLVLFND
>Prunus_dulcis_SFB
-------MTIRKKEIL-IDILVRL--PTKSLVRFLCTCKSWSDFIGSSGFVSTHL--DRN--VTKHAH--------VYLLCLH---HP-NH----VKEFQWSL-------PNQT--CEE----FYKL-S-HP--------LGTHYG---IYGSSNGLVCISD--I---LND----SI-H-IWNPSVRKLRTT-PISTN---IN-MKF-----SLV------SL-QFGFH-PGVNDYKAVRMMR---TNKGAL-------------AVEVYSLRTDSWKMIQEI--PPWLK--CTWQHHKGTFSNGVAYH-II-------EK------G-P-I-I-------------SIMS-FNSGSEEFEEFITPDA---ICSSWR---SC------------------IEVY-KE-QICLLLDF--EEEGMEKFDLWVL-QGK-----R-WKQLCPF---------IYC-----YRTI---GISIDDELLMARRGFDKG-----VADLCLCNYETN-QLLET-------G-----IKLAI-MRYGEIEFLFAITY
>Prunus_dulcis_SFB10
-------MARRKKEIL-IDILVRL--PAKSLVRFVCTCKSWSDLIGSSSFVSIHV--NRN--VTKHAH--------VYLLCLH---HP-NQ----DIELQWSL-------SNET--FQQ----FSKL-S-HP--------LETQY----IYGASNGLVCISD--I---LND----SI-H-IWNPSVRKFRTP-PMSTN---IN-MKF-----------SHVAL-QFGFH-PGVNDYKAVRIMR---TNKGAL-------------AVEVYSLKTYCWKMIEAI--PPWLK--CTWKHHKGTFFNGVAYH-II-------EK------G-P-I-C-------------SIMS-FDSGNEEFEEFIAPDD---ICSSWG---LC------------------IDIY-KE-RICLLFDF--EEECMEKFDFWVL-QEK-----R-WKQL-----RPFI----YC-----FRTI---GISIDNELLLARRGFDQG-----IADLCLCNYESK-QVLETDIKLAVMR--EI-ESLFA-INY--VESLVLFNN
>Prunus_dulcis_SFBb
-------MTLRKKETL-IDILVRL--PAKSLVRFLCTCKSWMDLIGSSSFVSTHL--HRN--VTKHAH--------VSLLCLH---HQ-SQ----VGELQWSL-------CDET--FVL----CSKL-S-HP--------LGTQY----IYGSSNGLVCISD--I---LND----SI-Y-IWNPSVRKLRTP-PLSTN---IN-IKF-----------SHVAL-QFGFH-PGVNDYKTVRMMR---TNKSAL-------------AVEVYSLRTDCWKMIEAI--PPWLK--CTWRHHKGTFLNGVAYH-II-------EK------G-P-I-F-------------SIMS-FNAGTEEFQEFIAPDA---VCSLWE---L------------------RIDVY-KE-NICLLLDL-YEEDGMEKIDLWVL-QEK-----R-WKQLCPF-IYPSD----HY-----YRTI---GMSMDNKLLMPRRDYTSG-----D--LHLCDYESK-QVLETGIKLAVMK--EI-EFLFS-ISY--IESLVLLNN
>Prunus_dulcis_SLFL8
-------W----EEML-RHILPRL--PSKSLMRFKCVRKSWYTLINNPTFVENHL--SNS--MQSKST-------CVLFSRFVQSDAE-------KELAFSLL---YRYDDDEH--NFV----VEDI-K-FPLSSGF---IGLESP---ILGHCNGIVCLSP-CS-----D----NL-V-LCNPAIKEIKLL-PKSGL----P-DW------WGC------AV-GFGYD-PKSKDYKVSRIAS----YQAEI------DGLIPPPRVEIYTLSTDSWREINNN--SLETD-STCFFPYFQMYFQGICYW-VG-------YE------Q-P-KQS---VEYEDEEQKPMVIF-FDTGDEIFHNLLFP-Y----MYEEG---SS--Y-A-YEMSYLMYCDLRIILW-NG-SIALFG-F-NFSVFPDSYGVWVL-DDFDGAKGS-WTKHLTF--EPLM----GI-----KRVL---EFWKSDEILMV--T-IDG-----D--IVSYNLDTE-KLKNL--PM---N--IP-SDFET-IVH--VNSLVSITG
>Prunus_mume_LG1_FBX1
-------MMKFSEDMM-GNILSRL--PPKSLMRFRCVLKSWHDLIDKPSFVDHHL--SIS--MDNKSS-TY-----VLLKHNV---LT-DPI---EKAVRATL-----FDSNQR--DISSLLEIENH-V-VPPP------MRGYLS---ISGSCDGLICLNT--F----NE----DI-V-LCNPALEEYRVL-PKSCI--LLP-PRV---PRQFN---DYYCV-GFGYD-PNSKDYKVVRAAQ---FVSGVF--------TQHPSKVEVYSLAADTWREIPVD-----IP-HGSLNPSYQMYFKGFFYW-IA-------YW------T-E--------------ERNVILS-FDMSEEVFHDIALPES---GPDAYE---YT-----------------SIAVW-KD-SLVLLT-Y--ENEAPKTLDLWVFDEDLKGAKGL-WTKHLAI--GPLE----GV-----EAPL---VFWKDEELLMV--T-TNG-----D--VVNYSLDTQ-KLKHV--PRH-LG--EP-TNIQA-VPY--VNSIVSIKP
>Prunus_mume_LG1_FBX2
-------MV--------MQILSRL--TPKSLMRFRCVHKSWYNFINDPNFADVHL--SKS--IDNRCS----SSTCVLFKRCV---LN-DE----ANHLLSLV------DSNDN--DDVSNSIRDNL-NNVPPL--------LHEC---IAGHCHGIICLTD-FS-----E----KV-F-LCNPALKQLKLL-PKSCLRLPQP-PPK---TNRLQ------AV-GFGYD-SRARVYKVVRIV----MHFEGF------WILFFPHMAEVYTMSSNSWREIKTD-----IP-SVVWSSSSQIYFKGVYYW-FA-------LE------L-D-K-Q----TLDE--NKKVMLS-FDMDDELFFDTPVPDSLQDSEENYG----------------------SLGVW-NE-SIALFS-Y--ESGVSKFIDIWVM-DGFCGIKGC-WTKHLTI--EPIA----GI-----GMPL---TFWNSDELLLV--A-TDG-----Y--VVSHNFDTK-VLRNL--PIH--G--VL-FHFQA-VLY--TSSLISVH-
>Prunus_mume_LG1_FBX3
-------MTKMTEEME-VQILARL--PPKSLMRFKCVCKSWHALLNNPHFVAKHL--HLY----NNQP---SSTC-VLFKRSV---LS-RTN-K-EELVFTFL------NADNC----N-----EDL-H-FPRSMGL---SRFGES---IVGHCDGLFCLSL-HT-----G----EL-V-FYNPAIKEFRVL-PQSCL------EDA---CSCTL---------GFGYD-PKRKDYVLLSIVS---YGEEDD-----ERLVIHPPQAEIYTLSTNSWREIETH--YLETETTYFWNETFSAYFNGVFYW-LG-------YE------E-K-K-DRLE---EE--KKQVIIL-FDTFDEVFHNMPLPDC--FYEFPSH---EM-----------------SLTVW-NE-SIALFGFY------FEPFEVWVM-DEFDG-----WTKHLSV--VPKV----EV-----DIPL---ALWRRNEVLLV--D-RDG-----R--IFSYNFDTE-NLKYL--PVH--G--AS-RDFQA-VVC--VNSIVSVK-
>Prunus_mume_LG1_FBX4
----------MSEEMM-LHILPRL--PSKSLMRFKCVRKSWNTVINDPMFLARHL--SNS--MHNNST-C------VLLKRFV---QS-DAE---KELGFSFL---YPYNDDQH--NFF----VEDI-K-FPLSTGQ---IGLIES---IIGHCNGIVCLSD--Y----SD----NT-V-LCNPAIKELRLL-PKSCL--------A---QLFQC------GV-GFGYD-PKFKDYRVQRIS----CDGEEY-------------DGEIYSLSTDSWREIKNN--YLETETTFLW-PDFEMYWKGICYW-LG-------YE------Q-PKSYF----RLEDEKKNTVVFF-FDTGDEVFHNILLPDS--LYEEYRY---DM-----------------NIRLW-NE-SVALFG---LDFGSVESYGLWVL-DDFDGAKGS-WTRHLTF--ESLV----GI-----KRIL---EFRRSDEILLV--T-GCG-----D--IVSYNLGTN-KLQNL--PIC-----TE-SAFRV-EVY--VNTLVSVTG
>Prunus_mume_LG1_FBX5
----------MSEEMV-LHILSRL--PSKSLMRFKCVRKSWYTVINNPMFVESHL--SNS--MHNKST-------CILFKRFVQSDTE-------KELGFSFL---YDYNDNEH--NSV----VEDI-K-FTLSTGQ---IGLIES---IIAHCHGIVCLCD--G-----D----NI-V-LCNPAIKELKLL-PQSCL------PQL---IQCGV---------GFGYD-PKSKDYKVHRIS----CDGEEY-------GDRFPPRVEIYTLNTDSWRQIKNN--YLETE-DFFW-PYFQMYWKGICYW-VG-------YE------Q-P-KYF---DRLEDEQKKTMIFL-FDTGDEVFRNILLPDS---LYEEYR---YV--M--------------RILVW-NE-SVALFGLF---GTFDERYGLWVL-DDFDGAKSS-WTRNLTF--DPMA----GI-----KSIL---EFWKSDEIVMV--T-RNG-----D--IVSYNPGTN-KLKNL--PMH-FE--NP-SLVET-IVF--VDTLVPVMG
>Prunus_mume_LG1_FBX6
-------MILRKKEIL-INILVRL--PAKSLVRFLCTCKSWSDLIGSSSFVSTHL--NRN--VTKRAH--------VYPLCLH---HP-NQ----VKELQWSL-------STET--FEQ----FSKL-S-HP--------LGTHYV---IYGSSNGLVCISD--I---LND----SI-H-IWNPLVRKLRTL-PVSTN--IIK-FGYV-------------AL-QFGFH-PGVNDYKAVRMMR---TNKNAL-------------AVEVYSLRTDSWKMIETI--PPWLK--CSWQHHKGTFFNGVAHN-II-------EK------G-P-I-F-------------SIMS-FDSGSEEFEEFLAPDA--ICNSWWL----------------------SIAVF-KE-QICLLYGF--DEEGMDKIDLWVL-QEK-----R-WKQLCPF-IYPLG----NC-----YRII---GISIDNELLMARRDFGNG-----VADLYLGKYESK-QVLETGIKLAVMR--EI-EFLFA-ITY--IESLVLLNN
>Prunus_mume_LG1_FBX7
-------WEEM-L----RHILPRL--PSKSLMRFNCVRKSWYTLINNPTFVENHL--SNS----MHNK-----STCILFNRFS---YP-NP-E--KELAFSFL---YRYDDAEH--NFV----VEDI-K-FPLSSGQ---IGLTES---ITGHCDGIVCLRD--Y---S-G----NL-V-LCNPAIKEIKLL-PKSGL------PDW---WACAV---------GFGYD-PKSKDYKVSRIAT----YQADI------YGDGIPPRVEIYTLITDSWREIKNN--SLETE-ATVFFPSFQIYFQGICYW-VG-------FE------Q-P-K-LSVEYEDEE--QKPMVIL-FDTGDEIFHNLLFP-Y----MYEEG---SS--Y-G-YEMSYIMYTDLRIILW-NG-FIALFG-F--FSAFPDSYGVWVL-DDFDGAKGS-WTKHLTL--EPLV----GI-----KRVL---EFWKSDKILMV--T-EDG-----D--IVSYNLATE-KNKNL---LM--N--SP-SDFET-IVY--VNSLVPITG
>Prunus_mume_LG1_FBX8
-------MAKLSEELV-THILSRL--PPKSLMRFKCIRKSWSLLITTPQFVEMHL--SNF--SSTRHQ----SSTTILFKHFILTDLD-------QELLFSMF-----NDVDND--DMR-PV-FEDL-E-VSCFRGV---TGGFYG---ISSHCDGIVCLTD--F----HK----KV-A-LCNPAIREFKLL-PESEV--LLS-SPE---EVAIL------GV-GLGRDLKRSKNYKVVRLVT---YGDDDD------RFVVHPPRAEVFTLGSDSWKEIEIG--NIVTK-NGFFLPHASVYCKGVVYW-PA-------TD------K----------------DREYVVS-YNYTDDEYCEEEDPRR-AREEERKERDMKA-----------------GILII-PE-SVAIFI-Y---ASMPDCFDIWVM-DES-KEKGS-WTKYLTF--EPEK----PL------FPL---ALWKSEEVIMV--ARDDV-----V--LIFYNLETR-KFKYL--PLN--G--VF-FRTQA-VVC--ASTLVSIQG
>Prunus_mume_LG1_FBX11
--------PNIPEEII-HDILLLL--PIKYLLKCTAVCKSWRSLIQSSAFIHTHL--NQN----DDAH--------LLLLQFS---NR-------EERRFYSL------HWDRCPSFSE----YSKLTDPVANI------GRQRNC---VLGTCNGLVCLQ-------EGD----IT-L-IWNPSIRKFVVL-PPPGV--TFM--GS-------E------SH-AFGYD-PLTNDYKVFRSVS---YYKPSR----------LSRAVEIFSLARGCWKRLRNP---ANFS-PFTSNDKPDALVNGALHW-IQ-------TE------G----------------DDKFIVS-FDLSTELFGKILMPKS-------------------------------ALRRR-TK---------------------------------R-WTREAPV-----------V------KNV----------------CYASG--------------------------------------------Y--GDCLCLF--
>Prunus_mume_LG4_FBX1
-------MSGFNKEVL-MDILLRL--PPKPLVQFLCACKFWNDLISSSLFVTTHF--NLN--ATRRDN--------IFLLCLH---HQ-DK----VKDLQWSL-------SNET--FEQ----RFKL-K-HP--------LGTHFG---IYGSSNGVLCISD------LKK----SI-H-IWNPTIGKYRTV-PLSIT------DDT---KFGYI------AL-QFGFH-PGVNDYKVVRMMC---MDNKAF-------------AVEVYSLATNSWKMIEDV--PPWLK--CTWEHHQSTFLNGVTYT-II-------DK------C-P-I-I-------------TIVS-FDSDSEKFEEFVLPDA---IWGIWG---LH------------------IGIY-KE-QICLLYGN-YEEEGMDKNDFWVL-QKK-----G-WKQL-----RPFV----HC-----YSTM---GISVDDELLLEKNDFTVG-----D--LYLCNYESR-QIRETGIKLA-----YM-RLLFA-ITY--VETLG----
>Prunus_mume_LG4_FBX2
-------MTLCKKEIL-TDILVRL--PAKTLVRFLCACKSWSDLINSSSFITTQL--NMN--VTKHLY--------VSLLCLH---YP-DP----EDELEWSL-------SNET--FEH----CSKL-N-HP--------LGKDY----VYGSSNGLVCISD-LD-----K----SI-H-IWNPSVRKFRTL-AMSTN------VKF---RYIAL---------QFGLH-PGVNDYKVVRMLR---IHKDDA------------FAVEVYSLSTDSWKMVEEH--PLWLK--CTWQNHRGTFYNGVAYH-II-------EK------F-P-L-F-------------SVMS-FDSGSEKFEEFIAPDA----IRCWS---RL-----------------YIEVY-KD-QICLLYYLLFEEEGMSQIEFWVL-QEK-----R-WKEMRPF-LYPF-----NY-----YNVV---GFSIDNELLMERSSYGNA--------LYLCNYESK-QDRETGIELA-----IS-RLLFV-FTY--IESLILLNC
>Prunus_mume_LG4_FBX3
---------------------------------------------------MSVM--SGG----------------------------------------------------------------EEL-R--------------------IVGHCHGIICVHD--N----YS----KV-F-VWNPAIQEFKLL-PSEKY------------DWESLPLNRLEAM-GFGYD-PISKAYKVVSII----FYGSHA----HTYSVVIPLRVQLSSEESSSWREIKTS---LETE-TTFLWPIFQIHLKGMCYW-LG-------SE------Q-Q-K-EEELRYEEM--IRQVMVS-FDMSDEVFDEVTLPELLDHERTFLG---LF--M--------------LLTVW-NESSIALCV----SCDVSPYFGMWLLDNDF-GACV--WTKHAGF--EPIM----GG-----GYVL---ALWKSDELLVV--D-EDG-----C--TICYNLRTE-NRMSL--PTI-QI--CM-SNMDSPIVY--VNSIVSIGL
>Prunus_mume_LG4_FBX5
--------MGMGNDIL-LHILSRL--LPKTLTRFKCVSKWWCALISSPEFVVKHV--QNS--DPDNNI---SSTCTVLLRRLL---VD-DVI---ISVVFSVL-----NCCNAN--SLS---SFEDM-D-MPLIGKT---F--------IVGHCNGIICVQL-NA-----A----EV-V-LWNPAIHEAKLL-PPEPY------LDV---HRDMS------AL-GFGYD-PKTNDYKVVDIGYPGLYGYGDD---------YIYTPKVVYSLGTDTWREIATS-----LETTTNLWPDFQFYLKGMCYW-VG-------HE------Q-S-K-DMLV---ED--IRDVIIS-FDMRDEVFHDILLPHV--YCLMIFY---DI-----------------RLLPWHHK-SVALFGCY--RGHTNESFGIWVLQEEFGNPNNN-WTKHHAF--D-LT----RT-----HKPL---AFWKSDEILLV--S-EYG-----HQPLVSYNLHTKASSECL--PIL--G--NP-DGFAA-VFH--VPSIVSVLG
>Prunus_mume_LG4_FBX6
-------MSYIPDEIL-INILSRL--PVKSLIRFICVCKLWSSLIRSSRFIGMHL--NRN--VTNHAH--------AFIIALH------ESR---RKPKFCYL-------SNET--FEP----CLKI-K-HP--------STPIIP---IHGSSNGLVCLSY--E---LGD----TI-Y-LCNLSIQKHVVL-PPTSI-LCLPCPEY---VTYVA----------FGFH-PGLNDYRVVRLLS---FSEGNH-----------CIEVEVYSLSTNSWKRIDAP---ASIK-TVLHSDC--AVYNGVAYF-IM-------KK------E-D--------------ATYCFVS-FDTDSEVFEEFLLPDA---VDGIES---MLDNCKE------------LIAEY-KG-SICLLQSF---RAGNDYIDMWVL-QEK-----S-FKKLLTV--YLPG---KRS-----FYPL---AITMSNELLV---GYPCG-----S--LCSYNLETK-QVTETGIKLA-----VD-RDYHA-RTY--VESLVLLRE
>Prunus_mume_LG4_FBX8
-------RRDFPQEIL-FEIFSRL--SVKSLLRCRCVCKSWKSLISNPDFMNAHL--KRN--VLKNAC-DC-----LVIHTGY------------DVSGFSVY------DAEEFTKRFDLELPRPKH---VSY----------------VYGSCNGVLCISA-AW-----R----NL-IYLLNPSIRVFKKL-PDCHI---LQ-------TAHFV------TL-GFGFH-ERGDDYKVVRVVR---FPRKKD-----------FFAVEVYSLRLDTWTRITAT---PPVS-KQARFPQPCLFFNGFLYW-IT-------VE------P-S-QCT-------------SIVS-FDLDSEVFQKIMLPDI---LFGVAS---VP-----------------TVQVF-EE-SLSLFK-----DDNVWYCDIWLV-EAD-----T-WTMNRTI-LFPRC----SV-----AWPL---GIRTDNKFHLV--RHRNR-----DPILVLCDPVLQ-RAKDT-------GISLSYHSQFV-DAY--RESLILLN-
>Prunus_mume_LG4_FBX10
-------MA-FPEYLT-ADILSRL--PAKSLVRFSSVRKEWKALIRDPHFISQHL--NLNIAKEQSGR--------LLVKYRC------NVT---RKNVISLL------LHGTN--GYM----LSKL-E-IPS-------SVDSHS---LVGSSNGLLCFAH--D---KSA----HLIL-LWNPAIREFSVL-PDSVI-DSVN-DDD---NVQVR------AH-GFGHH-PLIDDYKVVRIVSLS-CFGNAW------------IRAEVYSQKMDCWQEVNTF--------HFEIYEHSCTALNGLLYW-IA-------YG------R-G-G-R------------EFIVS-FDMCDDVFGELQLPDL----SFLET---PM--C-T------------KLAEL-KQ-SLYLIV-Y--FSGRQREIYVWKM-IEH-DAEVF-WKREWTI--GPLL----GI-----ERPL---GCGLYGEIYM---ESRKG-----E--LVLYNPSSE-EAKHI--PIC--G--LR-CSLEV-HFY--VESLVSTKG
>Prunus_mume_LG4_FBX11
-------MSYLPPEII-TQILLRL--PIKSLLQCTSICKSWNSLIKHTRFINNHL--NLN--LDKTSP--------LLLLRHC----P-KP----TRELYSLH-------LENG--SFE-HS-KPEL-P-----------VQSLEC---IVGSCNGLILLSD--Y---FTD----YF-V-LWNPSIRKFITLAKPHVP--KSPHSVY-----------------GFGFD-SKKNDYKIVRLVY---LRQNEG---------QACPKIELYSLNSGSWKSITSA-----APYQIAQNFRAQVFVNGAVHW-VA-------SC------K-K-GNC----------FRNVVLS-FDMSNETFQEIELPED--ACELPTK---YM-----------------PISAA-GK-SICVKH-F-----DQNRHTMWVM-REY-GVVES-WEKQVSIDVTPNF---TPN-----FRVLQVLGCRKNGEFLLE--RYDHG-----KIELVSHDPKKN--TNEF-LGIH-----TD-PGYSCIVYY--MESLVLLNK
>Prunus_mume_LG4_FBX12
-------MSYLPPEII-TQILLRL--PIKSLLQCTSICKSWNSLIKHTRFINNHL--NLN--LDKTSP--------LLLLRHC-------PK-P-TRELYSLH-----LENGSF--EHS----KPEL-P-VQSLEC-------------IVGSCNGLILLSD--Y---LTD----YF-V-LWNPSIRKFITL-AKPHV----P-KSP---HHSVH---------GFGFD-SKKNDYKVVRLVY---LRQNEG---------QACPEIELYSLNSGSWKSITSS---YHIA-QNFW---AQVFVNGAVHW-VA-------SC------K-K-GNY----------FRNVVLS-LDMSNETFQEIELPEG--ACELPTK---YM-----------------AISAA-GK-SICVKH-F-----DQNRHTLWVM-REY-GVVES-WEKQVSV--DVHV---TPN--FRVLQVL---GCRKNGEFLLE--RYDHG-----KNELVSHDPKKN--TNEF-LGIH-----TD-PGYSCIVYY--TESLVLLDK
>Prunus_mume_SLFLf
------------EEML-RHILPRL--PSKSLMRFRCVRKSWYILINNPTFVENHL--SNS--MQSKST-------CVLFSRFVQSDAE-------KELAFSFL---YRYDDDEH--NFV----VEDI-K-FPLSSGF---IGLESP---ILGHCNGIVCLSPCSD----------NL-V-LCNPAIKEIKLL-PKSGL------PDW---WGCAV---------GFGYD-PKSKDYKVSRIAS----YQAEI------DGLIPPPRVEIYSLSTDSWREIKNS---LETD-TTCFFPYFQMYFQGFCYW-VG-------YE------Q-P-KQS---VEYEDEEQKPMVIF-FDTGDEIFHHILLPYMYEESSYAYE---MS----------YIMYTDLRIILW-NG-SIALFGFF---SVFPDSYGVWVL-DDFDGAKGS-WTKHLTF--EPLM----GI-----KRVL---EFWKSDEILMV--TEEDG-----S--IVSYNLETE-TLKNV--PMN-----SP-SDFET-ILY--VNSLVPITG
>Prunus_mume_SFB1
-------MTLGKKEIL-IDILVRL--PAKSLVRFLCTCKSWSDLIGSSSFVRTHL--DRN--VTKHAH--------VYLLCLH---HP-NY----IEEVQWSL-------SNET--FEQ----CSKL-S-HP--------LGTHYV---IYGSSNGLVCISD--I---LND----SI-H-IWNPSARKLKTP-PISTN---IN-IKF-----SCV------VL-QFGFH-PGVNDYKAVRMMR---TNKNAL-------------AVEVYSLRTNSWKMIEAI--PPWLK--CTWQHHKGIFFNGVAYH-II-------EK------G-P-I-F-------------SIMS-FDSGSEEFEEFIAPDA---ICSSLG---LC------------------IHVY-KE-QICLLSGF--EEEDMDKIDLWVL-QEK-----R-WKQLCPF-IFPLD----HC-----HRTI---GFSADNELLMERRDFIKG-----H--LCLCNYESK-QVLETGIRLAVMK--DI-EFLFA-ITY--IESLVLSNY
>Prunus_pseudocerasus_SFB6
-------MTLRKKKIL-IGILVRL--PAKSLVRFLCTCKSWNDLIGSLSFVSTHL--NRN--VTKYAQ--------VYLLCLH---HP-NE----RQEYHWSL-------SNET--LEE----CSKL-S-HP--------LGTHYG---IYGSSNGLVCISD--I---LND----SI-H-IWNPSVRKLRTT-PMSTN------INI---KFSLL------SL-QFGFH-PGVNDYKAIRMMR---TNKYAF-------------AVEVYSLRRDSWKMIEAI--PPWLK--CTWQQHKGTLFNGVAYH-II-------EK------G-P-I-F-------------SIMS-FNSGSEEFEEFIAPDA---ICTSWG---LC------------------IDAY-KE-QICLLLRF--EEEGMHKIDLWVL-HEK-----R-WKQLCPF-IYPLD----YY-----YGTI---GISIDNKLLML--RRDDG-----QPDLQLCDYESK-QVFETGIQLATLK--DI-EFLFS-ISY--IESLVLLNN
>Prunus_speciosa_SFB51
-------MTLRKKEIL-IDILVRL--PAKSLVRFLCTCKSWSDLIGSSSFVSTHL--RRN--VTKNTH--------VYLLCLH---HP-NE----RLEYQWSL-------CNET--FEQ----SSKL-S-HP--------LGTHYG---IYGSSNGLVCISD--I---LND----SI-H-IWNPSVRKPRTP-PISTN---IN-IKF-----SYV------SL-QFGFH-PGVNDYKAVRMMR---TNKNAL-------------AVEVYSLRTDSWKMIEAI--PPWLK--CTWQHHKGTFFNGVAYH-LI-------EK------Y-P-I-F-------------SIVS-FDSGSEEFEEFIAPDA---ICGLLG---VC------------------IDVYKEQICLIFDC-Y--EEEGMDKIDLWVL-QEK-----R-WKQLCPF-IYPSG----YE-----YRTI---GITMDNKFLMQKEDYIGG-----IVDLHLCDYESK-DVLET-------GIKLAIMKYGE-IEF--VFSITCVES
>Prunus_tenella_SFB
-------MTIRKKEIL-IDILVRL--PTKSLVRFLCTCKSWSDFIGSSSFVSTHL--DRN--VTKHAH--------VYLLCLH---HP-NH----VKEFQWSL------FPNQT--CEE----FYKL-S-HP--------LGTHYG---IYGSSNGLVCISDILN-----D----SI-H-IWNPSVRKLRTT-PISTN------INM---KFSLV------SL-QFGFH-PGVNDYKAVRMMR---TNKGAL-------------AVEVYSLRTDSWKMIQEI--PPWLK--CTWQHHKGTFSNGVAYH-II-------EK------G-P-I-I-------------SIMS-FNSGSEEFEEFITPDA---ICSSWR---SC------------------IGVY-KE-QICLLLDF-YEEEGMEKFDLWVL-QGK-----R-WKQLCPF---------IYC-----YRTI---GISIDDELLMARRGFDKG-----VADLCLCNYETN-QLLET-------G-----IKLAI-MRY--GEIEFLFAI
>Prunus_webbii_SLFL
--------------------------------------------IN--TFVENHL--SNS--MQSKLS---TC---VLFSRF----DQSDAN---DEKELAFS---FDYDDDEH--NFV----VEDI-K-FPLSSGR---IGLESP---ILGHCNGIVCLSPCSD----------NL-V-LCNPAIKEIKLL-PKSGL------PDW---WGCAV---------GFGYD-PKSKDYKVSRIAS----YQADI----YGDGLIYPPRVEIYTLSTDSWREIRNN--SLETD-TTCFFPYFQMYFQGICYW-VG-------YE------Q-P-K-QSVEYEDEE--QKPMVLF-FDTGDEIFHNLLFP-Y----MYEEG---SS--Y-A-YEMSYLMYCDLRIILW-NG-SIALFG-F--FSVFPDSYGVWVL-DDFDGAKGS-WTKHLTF--EPLM----GS-----KKVL---EFWRSDEILMV--T-EDG-----D--IVSYNLATE-KLKNL--PMN-----SP-SDFET-IVY--VNSLVPI--
>Solanum_habrochaites_S1-SLF2
-------MSKLHEEMV-IQILLEL--PVKSLIRFKSISKILYSLIHSSIFINLHR--NRR--RNTKDE-L------LILKRPF---LD-ENL---YKNIMYFL-----SNDNDD--TLK-QV-SPEI-D-VPYF------NDFQFQ---LIGSSHGLIALTD--Y-----E----DI-I-FLNPTTRKYRLL-PHSPF--RCP-KDF---VFVPR------GI-GFGYD-SIEKDYKVVRFYE---LSSEPY-----DRDLERHSRVEVYDFCTDTWRIIPTK----LLP-RVHHYVGSEAFFSGACHW-TA-------QD------D-----Y----------AEPIVLC-FHLTYESFRNIKLPDT----CYFCD---NK--G---Y----------GLTVC-QN-SLT-IC-Y-PLEPGQEFTDIWFI-KEY-GQDET-WIKKYTI--RPL-----PI-----ESSF---AIWKDHILLFQ--T-GTG-----T--LSSYDIHSD-QINEF--GYQ--A--NN-GTLRL-VVY--NEALTIIPR
>Solanum_habrochaites_S1-SLF4
-------MVKLLQDVV-INILLML--PVKSLTRLKYLSKIFYTLVQSSTFVNLHL--NRP--TTFKDG-L------ILFKRSI---KQ-DDL---HKTILSFL-----SGDDEN--HLS-PI-NPDL-D-VPCM------SNYGFD---FIGPCQGIIALMD--N-----L----TS-V-LFNPSTRNYRLL-PPSPF--NIP-PPF---SYAIE------CV-GFGFD-NIANDYKVIRILD---VYLEDH-----GYPQDFEKKIEVYDVYIDSWRELDHD---QNFP-TIYWSPGSQMFYQGSCHW-IG-------IP------V-E--------------DPMVILS-FDLSTETFHTAKMPDS---CYFMNG---PS--Y--------------GLAVL-ND-TFTLIC-Y-PTERTKEFTYIWLR-KDY-SGCDS-WIKKYTI--KDL-----PI-----QSPL---AIWRECLLLFQ--C-SNG-----F--LMSCNLRSN-EVNEL--NLH--G--SP-TSLRV-IIY--KESLTPIPR
>Solanum_habrochaites_S1-SLF5
-------MAKLPEDVI-IYILLRL--PVKSLMRFKCISKTWYILIRSSTFINLHL--NCS--KTAKEE-------FIIFKRSQ---VD-PQ----HKTTLSFL-------GDDL--NPV----LSDL-D-VPYL------STFDYD---FIGPCHGLIALIN--M-----I----NT-V-LFNPATRNYRLL-PPFPT--DAP-QGF---RCSID------GV-GFGFD-SMANDYKVVRISK---VYNDPP----YRDPYSREQKVEVYDMITDSWRELDND---QDMP-RIYWAP-SSVFYKTACYW-LA-------IG------S-K--------------DKMIILY-FDMGTEIFNTINLPHT---CNSYNG---PH--Y--------------GLLVL-RD-SIT-LR-Y-PYDAAQDLMQIWMM-KEY-GVYDS-WMKIYTV--RPL-----HI-----ESPL---LIWKDHVILCE--S-REG-----S--LISYDLKLD-KIQEF--NLQ--G--CP-TSLRA-ICY--EESMIQIPC
>Solanum_habrochaites_S1-SLF6
-------MVKYPEAMI-IYILLRL--PLKIILRFKFVSKAFCTLIQSSIFIDIHY--NHT-LTSTYDN--------ILLKRSNKEDIR-------YKAVFSFL------SDDED--NLN-SV-YPDL-D-VPFL------RVTSVS---LIDSNHGLIALME--H-----R----TT-I-LFNISTRNYRHL-PPSPF--QIS-KGF---YQSIK------SG-GFGYD-SVVNDFKVFRISE---VYTEDR----YGYPEDGETQVEVYELGIDIWRKLDHD---QELP-ILFWL-NSSMSYKGAYHW-IA-------SV------A----------------GANIILC-FDMTTEIFRNIEMPKT---SKFLKG---TL--Y--------------SLQLL-NE-SLS-LC-Y-PTDPTTDLMEIWIM-KDY-NIYES-WIRKYTI--IGL-----PT-----ENPL---VVWKDYILLFQ---SNSG-----Y--LISYDLKQD-EIKEL--NIL--G--CQ-KSMRA-IVY--KEFLTPIQR
>Solanum_habrochaites_S1-SLF7
-------MVKLGDDLV-NNILVRF--PVKSLIRLKCISKRWYTLIQSTTFIHLHL--NYQ--TTIQHE-F------ILFKHSI---KE-PNE---FISILSFL-----SGDNDD--GFN-HL-FPDI-N-VTSM------SDFFYP---LLGPCHGLIVLTD--L-----T----TI-I-IFNPATRNFRLI-PPSPF--GCP-QGF---HRSVE------GI-GFGFD-SISKYYKIVRICE---VFWNPW----DGYPGPKETKIDVYDFSMDCWREVEQV----NLP-LIYWVPCAEMLYNEVVHW-FA-------TI------E-M-S-M-------------IILC-FDMSTEIFRNINIPDV---CNNLTH---KQ-YY--------------GLVIL-RG-CLT-IS-Y-PTDPINDKVHVWVM-EEY-GESKS-WILKNTI--RVV-----PV-----ESPL---DVWKNSILLFQ--S-KKG-----H--LISYDINSN-EEKEH--ILH--G--SP-GSLSV-IVY--EEGLTSIPP
>Solanum_habrochaites_S1-SLF9
-------MMVLPQDVV-IYIFLML--PVKSLLRFKCTCKTFCNIINSSTFIHLHL--HCS----NDEL--------ILFKHSI---KQ-EEL---FKNILSFL-------SSEN--CFDFKAVSPDF-D-VPEV------TTSVF----VIGPCNGLIAITD--S-----F----AT-I-LFNPTTRHYRSI-PACPF--GIP-KRY---RRSIS------GI-GFGYD-SIQNDYKFIRISE---VYEDYM---------DKDMKVDIFDLSTDCWRELNGQ----QVP-LVFWTSCSEILYNNACHW-FA-------ST------D-D---T-------------IILC-FEMNTEEFYHLELPES---CHWYDG---KS----------------DGLIIA-NN-CLSYIR-Y--DRPAEVLIDIWIM-KEY-NKRES-WIKRCSI--GPI-----TI-----DTPL---AVWKGDLLLLQ--T-KNG-----D--VIGYDLNSH-EIRDL--NLY--G--YP-RSWRV-VIY--KESLTPIPR
>Solanum_habrochaites_S5-SLF11
-------MTKFSKDVL-MYLILKL--PIKSILRFKSISKSLYNLMQSSTFINLHL--NHT--TSKKDE-------IILFKRSIKEEHE-------FRSIMSFL------YHDND--DFY-HV-SPDL-D-VPHL------STTIFH---FIGPCRGLILLTD--K-----V----ET-V-LFNPATRNYRLL-QPSPY--DSP-LGF---HRSIN------GV-AFGFD-SISNDYKIIRLAE---VRGEPP-----FYYTVIQWRVEIYELNIDSWRDVNHD---LPLP-YVHWYPCAELFYKGASHW-FG-------NG--------R-S-I-------------EMLA-FDVSTETFRNIKMPHT---CHSKDR---KC--Y--------------ALVVL-NE-YLT-IC-Y-PIDPAIDFMEIWVM-KEY-GVIES-WTNIHII--PPL-----VI-----ESPL---AVWRNHILFLQ--S-ISG-----H--LISCDLNSH-EVKEL--NLD--G--WP-ESLRV-TIF--TEGLTLISK
>Solanum_habrochaites_S5-SLF12
-------MMKLSEDVE-IYIFFKL--PMKSIMRFKCVTKTWCNLMQSFSFINLHH--NYT--SSKKDE-F------ILFKRSL---KE-QNV---FTNPLSFL------RPGDD--DLD-YI-TRDL-E-VPYL------TGYIFH---FNGPCHGLIVLTD--Y-----V----NF-V-ILNPATRNYRLL-PKSPF--VCP-RGF---YRAIG------GV-GFVYD-AIQRTYKVVRISE---ISGEEP-------FNDPVDWIEVYDFSVDSWRNLPFG--EEEFP-WPYNCPFAEMYYKGVFHW-YA-------HR------N---L-V-------------AILC-FDSSTEVFRIMQVPEM---CSLYDE---KV--H--------------CLTIL-DE-CLT-IC-Y-PSSPVQEITDIWIM-KEY-NVNDS-WIKKFTI--RCP-----PI-----ESPL---AIWNDSLLLLQ--D-KRG-----I--VISYNLNSD-KVEEY--KLH--G--YP-GSLRI-IVY--KESLMSIPK
>Solanum_habrochaites_S5-SLF13
-------MAKLNEDVV-IYILLRL--AVKSLLRFNCISKTCYSLIKSSTFVYLYL--NRT--TTSKDE-F------ILFKHCF---EY-ERM---HKTILSFF------DDDDD--DYN-PI-VQDL-D-VTHLK-----TNNYMD---FIGPCNGLIAMMD--S-----V----TT-I-LINPSTRNYRLL-PPDQF-IGCQ-EDH---YRSIQ------NV-GFGYD-SIANDYKVIRISK---IYMTDR----DDYPEEMDRIVDIYDLSVDCWRKLDRD--VVQLS-TFYCASSSQMFYRGICHW-FA-------SQYIKGEID-E---Y-------------LILC-FEMSTEIFHSLKIPEP---CYLMYG--PSC-----------------KLMLL-QD-SLALI--YHPIPDEKDLINIWIM-KDY-NVYES-WTKKYTI--RGH-----QI-----DFPL---AIWKGYLFLYQ--S-GSG-----S--MMSYNLNSN-VVKEL--SFH--G--VP-KSFRV-IGY--KDSLTSIPR
>Solanum_habrochaites_S5-SLF2
-------MSKLHEDVV-IQILLEL--PVKSLIRFKSISKILYTLIHSSIFINLHR--NRR--RNTNDE-L------LILKRPI---FL-DEL---YKNIMYFL------SSNDD--TLK-HV-SPEI-D-VPYF------NDFQFQ---LIGSSHGLIALTD--Y-----E----DI-I-FLNPTTRKYRLL-PHSPF--RCP-KDF---VFVPR------GI-GFGYD-SIEKDYKVVRFYE---LSSEPY-----DRDLERHSRVEVYDFCTDTWRIIPTK----LLP-RVHHYVGSETFFSGACHW-TA-------QD------D-D--------------AEPIVLC-FHLTYESFRNIKLPDT----CYFCD---NK--G---Y----------GLTVC-QN-CLT-IC-Y-PLEPGQEFTDIWFI-KEY-GEDEI-WIKKYTI--RPL-----PI-----ESSF---AIWKDHILLFQ--T-GTG-----T--LSSYDIHSD-QINEF--GFQ--A--NN-GTLRL-LVY--NEALTIIPR
>Solanum_habrochaites_S5-SLF4
-------MVKLPQDVV-INILLML--TVKSIMRLKSLSKSFYTLVQSSTFVNLHL--NRP--TTFEDG-------LILFKRSI---KQDDL----HKTILSFL------SGDDE--NHLRPI-NPDL-D-VPCM------SNYDFD---FIGPCHGIIALMD--N-----L----TT-V-LFNPSTRNYRLL-PPSPF--NIP-PPF---SYAIE------CV-GFGFD-NIANDYKVIRILD---IYLEDH-----GYPQDFEKKIEVYDVYIDSWRELDHD---QNFP-TIYWSPGSQMFYQGSSHW-IG-------IP-----IE-D-P-M-------------VILS-FDLSTETFHTAKMPDS---CYFMNG---PS--Y--------------GLAVL-ND-TFT-IC-Y-PAKDTNEFTYIWLR-KDY-SGCDS-WIKKYTI--KGL-----PI-----QSPL---AIWRECLLFFQ--C-SNG-----F--LMSCNLRSN-EVNEL--NLH--G--SP-TSLRV-IIY--KESLTPIPR
>Solanum_habrochaites_S5-SLF6
-------MVKYAEEMI-IHILLRL--PLKFILRFKCVSKAFYTLIQSSYFINIHY--NHT--LTSTYDN-------ILLKRSC---KEDIR----YKAVFSFI------SDDED--NLN-SV-YPDL-D-VPNL------LRVVTS---LIDSNHGLIALME--H-----R----TT-I-LFNISTRNYRHL-PPSPF--QIP-KGF---YQSIK------SG-GFGYD-SVVNDFKVFRVSE---VYTEDR----YGYPEDGETQVEVYELGIDIWRKLDHD---QELP-ILFWL-NSSMSYKGAYHW-IA-------SI------A----------------GANIILC-FDMTTEIFRNIEMPNT---SNYLKG---TL--Y--------------SLQLL-NE-SLS-LC-Y-PTDPTTDLMEVWIM-KDY-NIYES-WIRKYTI--IGL-----PT-----ENPL---VV.KDYILIFQ---SNSG-----Y--LISYDLKQD-EIKEL--NIL--G--CQ-KSMRA-IIY--KEFLTPIQR
>Solanum_habrochaites_S5-SLF7
-------MVKLGDDLV-NNILVRF--PVKSLIRLKCISKRWYTLIQSTTFIHLHL--NYQ--TTIQHE-F------ILFKHSI---KE-PNE---FISILSFL-----SGDNDD--GFN-HL-FPDI-N-VTSM------SDFFYP---LLGPCHGLIVLTD--L-----T----TI-I-IFNPATRNFRLI-PPSPF--GCP-QGF---HRSVE------GI-GFGFD-SISKYYKIVRICE---VFWNPW----DGYPGPKETKIDVCDFSMDCWREVEHV----NLP-LIYWVPCAEMLYNEVVHW-FA-------TI------D-M-S-M-------------IILC-FDMCTEIFRNINIPDV---CNNLTH---KQ-YY--------------GLVIL-RG-CLT-IS-Y-PTDPINDKVHVWVM-EDY-GVSNS-WILKNTI--RVV-----PV-----ESPL---DVWKNSILLFQ--S-KNG-----H--LISYDINSN-EEKEH--ILH--G--SP-GSLSV-IVY--QEGLTSISP
>Solanum_habrochaites_SLF1
-------MEELLDELM-IDILKRL--PAKSLIRLKCVSKSLYSLINNPDFIFIHY--NYD--SFSNQF--------IFLKRYE---IE-ESN---GKNMLALH-------SNDE--SFK-CI-AENI-E-----------YEDNYIG--VAGVCNGILCICS--Y-----R----GI-V-LYNPTLREFKLL-PLPLLDDLCP-SKK---INCCV-----DAT-GIGFD-TNTNDYKVVRILD----PSNEF---EDFDINKFISKVEIYNLSTNCWRRLKDL--ECIID----SLHCSRVLFNRAYYW-HG-------YL------N-I-G-H------------NCIVS-FDFSTESFQKHAYPED----FDGNR---SE-----------------SLSVL-NQ-NIALIY-Y-SYSPDEQSIDIWIM-KRE-----S-WVMEFTV--GPM-----LI-----KKLL---LVWKNGTELMI--ESKEG-----K--LVSCNFFFQ-STKEL--HMS--G--VQ-NTLEA-FVC--KQSLISIKK
>Solanum_habrochaites_SLF11
-------MTKFSKDVL-MYLILKL--PIKSILRFKSISKSLYNLMQSSTFINLHL--NHT--TSKKDE-------IILFKRSIKEEHE-------FRSIMSFL----SYHDNDD--FYH---VSPDL-D-VPHL------STTIFH---FIGPCRGLILLTD--K-----E----TV---LFNPATRNYRLL-QPSPY--DSP-LGF---HRSIN------GV-AFGFD-SISNDYKIIRLAE---VRGEPP-----FYYTVIQWRVEIYELNIDSWRDVNHD---LPLP-YVHWYPCAELFYKGASHW-FG-------NG--------R-S-I-------------EMLA-FDVSTETFRNIKMPHT---CHSKDR---KC--Y--------------ALVVL-NE-YLT-IC-Y-PIDPAIDFMEIWVM-KEY-GVIES-WTNIHII--PPL-----VI-----ESPL---AVWRNHILFLQ--S-ISG-----H--LISCDLNSH-EVKEL--NLD--G--WP-ESLRV-TIF--TEGLTLISK
>Solanum_habrochaites_SLF12
-------MMKLSEDVE-IYIFFKL--PMKSIMRFKCVTKTWCNLMQSFSFINLHH--NYT--SSKKDE-F------ILFKRSL---KE-QNV---FTNPLSFL------RPGDD--DLD-YI-TRDL-E-VPYL------TGYIFH---FNGPCHGLIVLTD--Y-----V----NF-V-ILNPATRNYRLL-PKSPF--VCP-RGF---YRAIG------GV-GFVYD-AIQRTYKVVRISE---ISGEEP-------FNDPVDWIEVYDFSVDSWRNLPFG--EEEFP-WPYNCPFAEMYYKGVFHW-YA-------HR-----------------------NLVAILC-FDSSTEVFRIMQVPEM---CSLYDE---KV--H--------------CLTIL-DE-CLT-IC-Y-PSSPVQEITDIWIM-KEY-NVNDS-WIKKFTI--RCP-----PI-----ESPL---AIWNDSLLLLQ--D-KRG-----I--VISYNLNSD-KVEEY--KLH--G--YP-GSLRI-IVY--KESLMSIPK
>Solanum_habrochaites_SLF13
-------MAKLNEDVV-IYILLRL--AVKSLLRFNCISKTCYSLIKSSTFVYLYL--NRT--TTSKDE-F------ILFKHCF---EY-ERM---HKTILSFF------DDDDD--DYN-PI-VQDL-D-VTHLK-----TNNYMD---FIGPCNGLIAMMD--S-----V----TT-I-LINPSTRNYRLL-PPDQF-IGCQ-EDH---YRSIQ------NV-GFGYD-SIANDYKVIRISK---IYMTDR----DDYPEEMDRIVDIYDLSVDCWRKLDRD--VVQLS-TFYCASSSQMFYRGICHW-FA-------SQ------Y-IKGEI----------DEYLILC-FEMSTEIFHSLKIPEP---CYLMYG--PSC-----------------KLMLL-QD-SLALI--YHPIPDEKDLINIWIM-KDY-NVYES-WTKKYTI--RGH-----QI-----DFPL---AIWKGYLFLYQ--S-GSG-----S--MMSYNLNSN-VVKEL--SFH--G--VP-KSFRV-IGY--KDSLTSIPR
>Solanum_habrochaites_SLF17
-------MKIYPEDVM-MFILTRI--QVKSLLRLKCVSKTWCALINSSTFIHFHL--NRT----TSTK----DEL-ILFKRSF---RE--GP-E-YQSIMSFL---F--DVDEQ---IK-TI-FPDL-V-VPYL--------TTSC---LLGPCNGLIVLTD--S-----G----LV-V-LFNPTTRNYRLL-EADTY--ICP-FGF---YQYNS------GV-GFGFD-WIVNNYKIVSVSE---IIGDPP-----FYFHFRKWKVDVYDLITDSWRDVNNN---QQMP-KMHSYACSELYFKGAVHW-IA-------SD------D-A-I-F-------------VVLC-FDVCSEIFRSILMPDG---CDYFDG---KC--Y--------------GIVIL-HD-FLTVSY---PIRPGKESTDVWLL-KEY-GINKS-WVKKYSF--TAH-----PI-----ESPL---IIWRDHVLFLQ--T-QSG-----V--LISGDLHTQ-QVKEY-NHLQ--G--FP-KSLRI-AIY--KESLTPIPK
>Solanum_habrochaites_SLF20
-------MAKLSEDVG-IDIFIRL--PVKSLMRFKSISKNLYVLIGSTTFANLHL--NHA--TITKDE-L------ILFKRST---KE-QSE---FINVLSFI------SRGDD--GFI-PL-QPDL-N-VPHL------NDYLF----LIGPCHGLIALTD--L-----V----VT-V-LINPTTRHYRQV-PPCPF--GCP-KGY---HRTVE------GV-GFGFV-SILNDYKVVRLSD---VFWDPP----YGYAEGRDSKVDVYELSSDSWRELEPV----EVP-PIYYLSCSEIYKEGV-HW-FA-------SK------D-K---V-------------VILC-FDIGTEIFRNMDIPDA---FYSIRQ---SR--Y--------------GLLVL-NE-CLA-IC-Y-NIDPTQDFLHIWIM-KEY-GVSES-WIKKYTI--RSL-----NV-----ESPL---SFWKDQFLLVE--S-KTG-----Q--LIYYDVNSD-EWKEV--GLQ--G--YR-TSMRV-IVY--TESISSIHS
>Solanum_habrochaites_SLF21
-------MANLCDDML-INILLRI--PVKSLIRFKCISKILYDLIQSSIFINLHR--NRS--IIKDEL--------LLLKRSK------VPE---YNNVLSFL------DDTIN--DLK-PV-YPDL-Y-IPRL------SRHHRC---TIGPCNGLIVLTD--F-----D----AI-V-LFNPATRNYRAL-PLSPF--KRK-VRF---HRSMR------GL-GFGYD-WIANDYKFVKLSE---IFRDPP---QWHPNEDREKTVEIYDLNIGSWRVFDYD--CEEFP-SVHWLPCFEIFYKGAYHW-SA-------YA--------E-T-P-------------IILC-FDMTSETFRGIKMPHT----CHPYD---AK--I---Y----------SLVIL-NE-SLT-IC-Y-APDPIRDLTDIWVL-KEY-GVYES-WIKKYTI--KPL-----YI-----EATI---LLLKDHLLLLQ--S-FSG-----Q--VMSNDLNSD-KLEEV--HLF--S--SA-HSFTM-MIY--KECLTPVPK
>Solanum_habrochaites_SLF22
-------MSKLPEDVI-IYILLRF--SVKSLLRFKFISKSWYTLLQSWRFKNIHI--NGT--TTTNNE-F------IIFSRSF---KK-TQG---FKNVLSIN-----SSHDHN--DLV----LLDL-D-LPY-------LNFGFN---LVGPCNGLIVLTD--N-----D----VI-I-LFNPATRNYTSL-PPSPF--VCQ-KGF---HRSFK------GI-GFGFD-SIGNDYKFVRISE---VFLDAY-----WGPDKQEKKVEVYDLCIDSWRDVNDD--DQQFP-SVFSNPSFEIFFHGIFHW-YG-------KR------D-R-I-Y-------------VILC-FDISTEIFHIMNMPDS---CNVFDG---KC--Y--------------SLRVL-NR-LLTLIC-Y-PSSNNQHTMDIWIM-MEY-NVHHS-WTKMYII--KPF-----PI-----EFPL---RTWRDHLLLLQ--S-KSG-----L--LISYDLNSN-QVKEF--DLH--A--YP-KSLRV-IVF--KESLISIPK
>Solanum_habrochaites_SLF23
-------MKKLPQDVV-IFMLLKF--PLKSLLRFKSISKLCYTLILSDTFFKLHL--KRT--TTKKDE-------FILFIRTM---REDDPK---FTSIASFF------GDDKN--NLT-TL-FPDV-D-VTHL------TSTIFN---LIGPCHGLITLTD--S-----D----II-I-VLNPGTRKYVVI-PESPF--ECP-KGY---YRYIE------AV-AFGFD-SIINDYKIIKLSD---VYWDPT-----DDRGPRGSRVEIYNLSIDSWREHNIE-----FS-SIYFTHCSEIYYKEAVHW-FT-------IQ------D-E---L-------------VILC-FDISSEIFRTMEMPSV---CTDLNG---PR--Y--------------GLAVL-ND-SLV-MT-Y-PIGHTENLLNIWMM-KDY-GESES-WIKIRTI--SPLP----PI-----ESAL---VIWKDHLLLLQ--T-QTG-----Y--LFSYDLNSD-EIKEF--NLN--G--HH-ESLRA-IKY--TECLTTIPT
>Solanum_habrochaites_SLF2
-------MSKLHEDVV-IQILLEL--PVKSLIRFKSISKILYTLIHSSIFINLHR--NRR--RNTNDE-------LLILKRPIFLDEL-------YKNIMYFL------SSNND--DTLKHV-SPEI-D-VPYF------NDFQFQ---LIGSSHGLIALTD--Y-----E----DI-I-FLNPTTRKYRLL-PHSPF--RCP-KDF---VFVPR------GI-GFGYD-SIEKDYKVVRFYE---LSSEPY-----DRDLARHSRVEVYDFCTDTWRIIPTK----LLP-RVHHYVGSETFFSGACHW-TA-------QD------D-D--------------AEPIVLC-FHLTYESFRNIKLPDT----CYFCD---NK--G---Y----------GLTVC-QN-CLT-IC-Y-PLEPGQEFTDIWFI-KEY-GEDEI-WIKKYTI--RPL-----PI-----ESSF---AIWKDHILLFQ--T-GTG-----T--LSSYDIHSD-QINEF--GFQ--A--NN-GTLRL-LVY--NEALTIIPR
>Solanum_habrochaites_SLF4
-------MVKLLQDVV-INILLML--PVKSLTRLKYLSKIFYTLVQSSTFVNLHL--NRP--TTFKDG-L------ILFKRSI---KQ-DDL---HKTILSFL-----SGDDEN--HLS-PI-NPDL-D-VPCM------SNYGFD---FIGPCQGIIALMD--N-----L----TS-V-LFNPSTRNYRLL-PPSPF--NIP-PPF---SYAIE------CV-GFGFD-NIANDYKVIRILD---VYLEDH-----GYPQDFEKKIEVYDVYIDSWRELDHD---QNFP-TIYWSPGSQMFYQGSCHW-IG-------IP------V-E--------------DPMVILS-FDLSTETFHTAKMPDS---CYFMNG---PS--Y--------------GLAVL-ND-TFTLIC-Y-PTERTKEFTYIWLR-KDY-SGCDS-WIKKYTI--KDL-----PI-----QSPL---AIWRECLLLFQ--C-SNG-----F--LMSCNLRSN-EVNEL--NLH--G--SP-TSLRV-IIY--KESLTPIPR
>Solanum_habrochaites_SLF5
-------MAKLAEDVI-IYILLRL--PVKSLMRFKCISKTWYILIRSSTFINLHL--NCS--KTAKEE-F------IIFKRSL---QV-DPQ---HKTTLSFL------GDDLN------PV-LSDL-D-VPYL------ESFNDY---FIGPCHGLIALIN--M-----I----NT-V-LFNPATRNYRLL-PPFPT--DAP-QGF---RCSID------GV-GFGFD-SMANDYKVVRISK---VYNDPP----YRDPYSREQKVEVYDMITDSWRELDND---QDMP-RIYWAP-SSVFYKTACYW-LA-------IG------S-K--------------DKMIILY-FDMGTEIFNTINLPHT---CNSYNG---PH--Y--------------GLLVL-RD-SIT-LR-Y-PYDAAQDLMQIWMM-KEY-GVYDS-WMKIYTV--RPL-----HI-----ESPL---LIWKDHVILCE--S-REG-----S--LISYDLKLD-KIQEF--NLQ--G--CP-TSLRA-ICY--EESMIQIPC
>Solanum_habrochaites_SLF6
-------MVKYAEEMI-IHILLRL--PLKFILRFKCVSKAFYTLIQSSYFINIHY--NHT-LTSTYDN--------ILLKRSCKEDIR-------YKAVFSFI------SDDED--NLN-SV-YPDL-D-VPNL------LRVVTS---LIDSNHGLIALME--H-----R----TT-I-LFNISTRNYRHL-PPSPF--QIP-KGF---YQSIK------SG-GFGYD-SVVNDFKVFRVSE---VYTEDR----YGYPEDGETQVEVYELGIDIWRKLDHD---QELP-ILFWL-NSSMSYKGAYHW-IA-------SI------A----------------GANIILC-FDMTTEIFRNIEMPNT---SNYLKG---TL--Y--------------SLQLL-NE-SLS-LC-Y-PTDPTTDLMEVWIM-KDY-NIYES-WIRKYTI--IGL-----PT-----ENPL----VVKDYILIFQ---SNSG-----Y--LISYDLKQD-EIKEL--NIL--G--CQ-KSMRA-IIY--KEFLTPIQR
>Solanum_habrochaites_SLF7
-------MVKLGDDLV-NNILVRF--PVKSLIRLKCISKRWYTLIQSTTFIHLHL--NYQ--TTIQHE-F------ILFKHSI---KE-PNE---FISILSFL-----SGDNDD--GFN-HL-FPDI-N-VTSM------SDFFYP---LLGPCHGLIVLTD--L-----T----TI-I-IFNPATRNFRLI-PPSPF--GCP-QGF---HRSVE------GI-GFGFD-SISKYYKIVRICE---VFWNPW----DGYPGPKETKIDVCDFSMDCWREVEHV----NLP-LIYWVPCAEMLYNEVVHW-FA-------TI------D-M-S-M-------------IILC-FDMCTEIFRNINIPDV---CNNLTH---KQ-YY--------------GLVIL-RG-CLT-IS-Y-PTDPINDKVHVWVM-EDY-GVSNS-WILKNTI--RVV-----PV-----ESPL---DVWKNSILLFQ--S-KNG-----H--LISYDINSN-EEKEH--ILH--G--SP-GSLSV-IVY--QEGLTSISP
>Solanum_habrochaites_SLF9
-------MMVLPQDVV-IYIFLML--PVKSLLRFKCTCKTFCNIINSSTFIHLHL--HCS----NDEL--------ILFKHSI---KQEEL----FKNILSFL-------SSEN--CFDFKAVSPDF-D-VPEV------TTSVF----VIGPCNGLIAITD--S-----F----AT-I-FFNPTTRHYRSI-PACPF--GIP-KRY---RRSIS------GI-GFGYD-SIRNDYKFIRISE---VYEDYM---------DKDMKVDIFDLSTDCWRELNGQ----QVP-LVFWTSCSEILYNNACHW-FA-------ST------D-D-T---------------IILC-FEMNTEEFYHLELPES---CHWYDG---KS----------------DGLIIV-NN-CLSYIR-Y-PDRPAEVLIDIWIM-KEY-NKRES-WIKRCSI--GPI-----TI-----DTPL---AVWKGDLLLLQ--T-KNG-----D--VIGYDLNSH-EIRDL--NLY--G--YP-RSWRV-VIY--KESLTPIPR
>Solanum_lycopersicum_SLF1
-------MEELLDELM-IDILKRL--PAKSLIRLKCVSKSLYSLINNPDFIFIHY--NYD--SFSNQF--------IFLKRYE---IE--ES-N-GKNMLALH-------SNDE--SFK-CI-AENI-E-Y---------E-NYIG---VAGVCNGILCICS--Y-----R----GI-V-LYNPTLREFKLL-PLPLLDDLCP-SKK---INCCV-----DAT-GIGFD-TNTNDYKVVRILD----PSNEF---EDFDINKFISKVEIYNLSTNCWRRLKDL--ECIID----SLHCSRVLFNRAYYW-HG-------YL------N-I-G-H------------NCIVS-FDFSTESFQKHAYPED----FDGNR---SE-----------------SLSVL-NQ-NIALIY-Y-SYSPDEQSIDIWIM-KRE-----S-WVMEFTV--GPM-----LI-----KKLL---LVWKNGTELMI--ESKEG-----K--LVSCNFFFQ-STKEL--HMS--G--VQ-NTLEA-FVC--KQSLISIKK
>Solanum_lycopersicum_SLF11
-------MTKFSKDVL-MYLILKL--PIKSILRFKSISKSLYNLMQSSTFINLHL--NHT-TCTKHEI--------ILFKRSIKEGHE-------FRSIMSFL------YHDND--DFY-HV-SPDL-D-VPHL------STTIFH---FIGPCRGLILLTD--K-----E----TV---LFNPATRNYRLL-QPSPY--DSP-LGF---HRSIN------GV-AFGFD-SISNDYKIIRLAE---VRGEPP-----FYYTVVQWRVEIYELSIDSWRDVNHD---LPLP-YVHWYPCAELFYKGASHW-FG-------NG--------R-S-I-------------EMLA-FDVSTETFRNIKMPHT---CHSKDR---KC--Y--------------ALVVL-NE-YLT-VC-Y-PIDPAIDFMEIWAM-KEY-GVIES-WTNIHII--PPL-----VI-----ESPL---AVWRNHILFLQ--S-ISG-----H--LISCDLNSH-EVKEL--DLD--G--WP-ESLRV-TIF--TEGLTLISK
>Solanum_lycopersicum_SLF12
-------MMKLSEDVE-IYIFFKL--PMKSIMRFKCVTKTWCNLMQLFSFINLHH--NYT--SSKKDE-------FVLFKQSL---KEQNV----FTNPLSFL------RPGDD--DLD-YI-TRDL-E-VPYL------TGYIFH---FNGPCHGLIVLTD--Y-----V----NF-V-ILNPATRNYRLL-PKSPF--VCS-RGF---YRAIG------GV-GFVYD-AIQRTYKVVRISE---ISGEEP-------FNDPVDWIEVYDFSVDSWRNLPFG--EEEFP-WPYNCPFAEMYYKGVFHW-YA-------HR-----------------------NLVAILC-FDSSTEVFRIMQVPEI---CSLYDE---KV--H--------------WLTIL-DE-CLT-IC-Y-PSSPLQEITDIWIM-KEY-NVNDS-WIKKFTI--RCP-----PI-----ESPL---AIWNDSLLLLQ--D-KRG-----I--VISYNLNSD-KVEEY--KLH--G--YP-GSLRI-IVY--KESLMSIPK
>Solanum_lycopersicum_SLF13
-------MAKLNEDVV-IYILLRL--AVKSLLRFNCISKTCYFLIKSSTFVYLYL--NRT--TTSKDE-F------ILFKHCF---EY-ERM---HKTILSFL------SGDDD--YFN-PI-IQDL-D-VTHL------TNNY-S---FIGPCNGLIAMMD--S-----V----TT-I-LINPSTRNYRLL-PPDQF-IGCQ-EDH---YRSIQ------NV-GFGYD-SIANDYKVIRISK---IYMTDR----DDYPEEMDRIVDIYDLSVDCWRKLDRD--VVQLS-TFYCASSSQMFYRGICHW-FA------SQY------I-E-GEI----------DEYLILC-FEMSTEIFHSLKIPEP---CYLMYG--PSC-----------------KLMLL-QD-SLALI--YHPIPDEKDLINIWIM-KDY-NVYES-WTKKYTI--RGH-----QI-----GFPL---AIWMGYLFLYQ--S-GSG-----S--MMSYNLNSN-VVKEL--SFH--G--VP-KSFRV-IGY--KDSLTSIPR
>Solanum_lycopersicum_SLF9
-------MMVLPQDVV-IYIFLKL--PVKFLLRFKCTCKTFCNIINSSTFIHLHI--HCS----NDEL--------IIFKHSI---KQ-EDL---FKNILSFL------SENCF--DFK-AV-SPDF-D-VPEV------TTSTF----VIGPCNGLIAITD--S-----F----AT-I-LFNPTTRHYRSI-PACPF--GIP-KRY---RRSSS------GI-GFGYD-SIQNDYKFIRISE---VYEDYM---------DKDMKVDIFDLSTDYWRELNGQ----QVP-LVFWTSCSEILYNNPCHW-FA-------ST------D-D---T-------------IILC-FEMNTEEFYHLELPES---CHWYDG---KS----------------DGLIIV-NN-CLSYIR-Y--DRPAEVLIDIWIM-KEY-NKRES-WIKRCSI--GPI-----TI-----DTPL---AVWKGDLLLLQ---------------TVTTQIGSR-LAPTL-------------------TLL--CERTNQSKP
>Antirrhinum_hispanicum_Chr7_FBX1
-------MILWGEVVM-IDILENL--PVRSLVRFRSVSKLWCNLIKTSYFIQRHL--AKL--RVNDDV--------VMVRRFI---VQ--PG-P-KDDVLSFH------DIRSE--ELN-EV-RPSL-V-IPFLNDI---YGYLYS---LFGPIDGIICIVC--D-----G----CV-I-FSNPALREFKQL-PLCHY--TSP-KGY---FHFFE------AQ-GFGNT-SS-SDFKVVLVRS---VEPDGD---PSIPALGRRKAIHLYNSATNSWKKIYDD---KGFP-SIKHSPCSDTFFKGAFHW-NA-------AT------L---K-R-------G-IGVDIVLS-LNLDTETFIQFEYPEC---LKGLVA---FQ--L--------------CLMVL-NE-CLSLLW-F--KEGSTAPIEVWVM-KDY-GIRES-WTKQLVI--GPY-----QV-----VRVF---FYWKNDEWLLT--ENTEG-----Q--LESCAVNTK-AKKSF--QIF--G--FA-GTVCA-LIY--KDSLVSV--
>Antirrhinum_hispanicum_Chr8_FBX1
-------GRLQSEDLL-IKVLLCL--PVRSIERFRCVSKSWCNLIKSSRFI--YL--ASQ-----------------------------------DEYVLSFH------DLDSP--ELE-EV-CPNL-P-IPFLKDL---DKYRYH---VLGPCNGLVCIFC--D-----E----YF-F-VCNPALAEFEKL--PHHF--SCQ-EGY---YVHNA------GV-GFGCT-SI-NDFKVILIGRIDLSYYSDK----------ASGVILLYNSRTNSWRQMDDP--LVKVK---CFYPSSGMLFDGVCHW-TA-------MD------D---M-P-------H--TSYFILC-FDLRAEVFSHLEYSDS--ITFSHGG---PP-----------------FLIIL-NE-CLAFVR-Y--LWYESCYLDVWVM-KKY-GIKES-WTK*FALQRDAY-----IY-----VFRF---LCPKKDEWMLM--ETCEG-----Q--SASFGLHSD-HIKEF--EVH--G-------------------------
>Antirrhinum_hispanicum_Chr8_FBX10
-------MLRISKDFL-REILERL--SVKSLERLKTVSTHWYALIKSESFTNSHL--LKQ--HRRCRV--------LLLKRH----LP-EPT---NDDVLSLY--------DTL--QLDKEL-QPIF-S-IPYIKDI---SKFQYH---IVGPCNGLICIFL--G-----E----FF-M-ICNPTLRQFQTL-PPCNY--SCP-EGY---RLNSI------AV-GFGV--SNNDDYKIIRNCS---IDRENL------GPLGPCEAILLYNSCTNSWAQIDAD--TVKKN-DFFPNPSTGIFFNGACHW-DA-------EN------Y-A-F---------S--FPYNILT-FDISTETFGLLEYSDT---MEVTNG---DH--P--------------YLMIY-SD-CLSIAR-Y--D-FRELYIEIWVM-KEY-GFKES-WTKQFVV--GPD-----TM-----VRSF---LCLKNDDCLLV--ECLKG-----R--LGYCDLHTK-HIHEL-RNIR--G--DD-ETFRA-LVY--EESLISVNN
>Antirrhinum_hispanicum_Chr8_FBX11
-------MLLLLYDAF-IEILLHL--PVRSLVRFRSVTKSWCDLINSPSFINIHF--LKS--RKNDTV--------LLVRSCS---PELE-----NGDMFSFH------DHNSS--ELE-QL-GSSL-S-IPFLKDL---FRYSYP---ILGPYNGIVCICY--S-----G----NI-I-FSNPSLKEFKPL-PPCPF--ACP-KGY---MDEIM------AE-GFGR--TCTNDLKVVMIRS---ITPISR-------HEIRTYTIHSYNSSTNSWKIYDGD--ALPVQ-GVRHYPLSEIFFNGFCHW-HA-------SF------T---L-Y-------G--LSKVMLT-FDINIEVFRLVEYPDY---SEELRR---NF--L--------------CFIVL-NN-CLSMVW-Y---ETEPQLIDIWVM-KEY-GNSES-WTKTFVI--GPY-----QL-----TRCL---MPWNNDEWLLI--ETSEG-----Q--LATCSLHTN-EIKRF--QIN--G--AE-RTLRT-LLY--KESLISLN-
>Antirrhinum_hispanicum_Chr8_FBX12
------------DDVF-TETLLRL--PVRSLVRLRCVAKSWRDLIRSPSFTDKHI--LKP--RRNDTM--------LLVRRY----LP-RPD---DKDVFSFH------DIRSP--DLE-QV-GQNL-P-VSFSKSL---CRESYI---LVGPCNGLLCIFK--Y-----D----SI-I-FCNPALHEFKQI-PPCPF--TCA-KGY---GNEIV------AE-GFGC--SGSNDFKVILIRR---IMSRTK-------YDPGTYNIHLYNSNTNSWKNIHGD--AIMVD-DVCYYPSSELLLNCVYHW-HG-------TF------S-D-YSC-----------PKIILT-FDVSTETFGQLGYPSY--GFEELCE---KS--L--------------SFTAI-NN-CLAMLL-Y---HIEPQLVHIWVM-KEY-GVSES-WTKVFVI--GPY-----QV-----MRSL---ISWRDGEWLLV--ESNYG-----Q--LATCALHTE-EFERY--EIH--G--VA-KTLRS-VIY--KESLIRLNR
>Antirrhinum_hispanicum_Chr8_FBX13
-------MTQLLDDVF-IQTLFHL--PVRSLVRFRCVAKSWCALIKSPAFANSHH--LRR--QRNDTK--------VLVRRY----LP-RPE---NKDVFSIH------DIDSP--ELE-QA-GQYL-F-FPYSEGL---FRYSYI---MLGPYNGLLCIWK--------D----SI-T-FCNPSLREFKQI-PPCPF--ACP-KGY---SNHVI------AE-GFGC--SDSNHMKVVLIRN---IMCTSK------YDYSSYNLVHLYNSNTNSWRIMDGD--CIVVD-NTSYHPSSELFFNGYYHW-HA-------TF------S-Y-E-L-------A--FAKIILT-FNINTEIFGQLRYPDC---IEELRG---NS--F--------------SLVNI-RN-CLAMVV-Y---HKEPQLLHIWVM-KEY-GFSET-WTKMLVI--GPY-----QV-----MLSL---TPWKDDEWLLV--ESSDG-----Q--LATCALHTD-ELKRF--QIY--G--VE-KTLRT-LIY--KESLISLNQ
>Antirrhinum_hispanicum_Chr8_FBX14
-------MEKMPKDMM-IGILKCL--SVRSLMRLRCVSKSWYALTIDHAFINSHF--LQQ--RRNGSV--------LMTRRYL---AP-PL----EDDILTFY------SLNSP--EME-EV-WQTL-S-IPFLKDL---LRYYWP---LLGPCNGIVCISY--Y-----E----YI-I-FCNPALREFKQL-PPRPF--ICP-RGF---YASHL------GQ-GFGNT-CS-ENFKVVLIQS---IHPDEY------SPDRSYHTVFLYNSSTNSWRQFHDN--IIEMP-YISVSPTSEIFFSGACHW-NA-------VL------N-G---P-------I--ITDIILT-FNVKTDVFARLEYPDY----LKESD---RS--F-S------------SLTVL-NE-CLTLVR-Y--HKEEPHLITIWVM-KEY-GVKES-WTKQFAF--GPH-----II-----VCPF---LVWYNDDWLLV--ETSYG-----Q--FANCAVHTN-EIKKI--QVY--G--AE-ETLRA-LIY--KESLVSLNK
>Antirrhinum_hispanicum_Chr8_FBX15
-------MEQQQKDVV-LEILVRL--PVRSVLRFKSISKFWCNLIKSPTFINKHL---KR--QMIGNV--------LLIRRY----LP-SE----ESDVLSFH------NFDSQ--ELE-EK-WPRV-S-IPILKDL---YKYTYG---ILGPCRGLICIIS--D-----E----CI-I-FCNPALHEFKQI-PLCPV--PCP-KDY---YHCLL------GE-GFGNS-SA-NDFKVVLIHT---INPDDY-------YADDPRRVQLYNSSTNSWREIEST---KVIP-FVEHVSCSEVVLNGSIHW-NA-------DS------A-G---P-------G--VSDVILT-FDIDTELLGELDYPDC---VKVLDG---NQ--H--------------SLTAL-NG-CIALIR-Y----KEPHLITVWIM-KEY-GVKES-WVKQFET--GPY-----FI-----ICPI---LPWKRDEWLIV--ESDQG-----Q--LASCSLHTN-EITKF--QLR--G--EV-ETLRA-IVY--EDSLISLKQ
>Antirrhinum_hispanicum_Chr8_FBX16
-------MASLRQNII-IDILVCL--PVKSLMRFTCISKYWCTLIRSPNFVDSHL--LNQ--KRNDIV--------MLVRRWL---PP-PQ----DDDVLSFH------NLDSS--DFE-EV-RPNI-S-IPFLKEI---KDNTYC---LLGPCLGLVCIIQ--D-----K----YI-I-FSNPALGEFKQL-PICPF--PCP-ENF---YESLL------AK-GFGNT-PT-KTFKVVLMKS---ITPDDH-----YADDDPYDEIHLYDSSTNSWRKIDNG---IVMP---YITSLAQVFLNGACHW-NG--------A------T-G-R-P-------G--ISNVVVT-FDVSTEIFGQIEYPDC----LKVQD---GN--Q-T------------DVIIL-NE-CVGLMR-Y----KEPNHIEGWLM-KEY-GIKES-WTKQFVI--GPV-----LV-----ICPL---SFWK--DRLLV--EGGDG-----Q--LVSCELPTN-HIQKF--NIY--G--VE-ETLRA-ITY--TASLISLNQ
>Antirrhinum_hispanicum_Chr8_FBX17
-------MWLLFEDML-MQILERL--PVISLLRFRCVSKYLCAIVKSPIFINNHF--LTR--GRNNSV--------LLMRRYF----PSPE----NDDTLSFH------CPDSL--DLE-EV-QPKL-S-IPFLKDI---FKYYFP---LLGPCNGLISICC--D-----E----YV-I-LCNPALRIFKKL--YCPF--RTP-KGF---SSDIY------VM-GFGN--SCIDHVKVILIRN---IDADRR-----NRHDYPYIMVHLYNSSNKSWKHIAGE--KLGVK-DVYPNPRPGLLLKGACHW-SA-------NS------F---T-S-------S--EPDTILT-FDIDTEVFSQFELPDS---LEGSNA---YY--M--------------CLTAY-NE-CLSIIR-Y----KEPEYIDIWVM-KVY-GSSDS-WIKQFVI--GPH-----VI-----MSSF---VFWKNDEWLLL--DNGHG-----Q--LASCALHAN-EIKKF--QVD--G--AD-ETLRV-LIY--NESLINLDV
>Antirrhinum_hispanicum_Chr8_FBX18
------------EDVV-TDIMLFL--PVKSLVRLRCVSKFWHGFIKNPTFINTHF--QKS--RNKGVM--------LLVRSY----LP-APK---HDDLLSFR------NINSP--ELE--V-FPCL-S-IPILKDL---YDFRSP---LLGPCSGLVCVAR--N-----D----WI-I-FCNPALREFKLV-PPCPF--QCP-ENR---VSNVM------AV-GFGN--SSTNDVKVVLIQN---VDIELH-------SANKYHVIHSYNLSTDSWREVDTN--AVTKT-FIIHNPCSEVFFNGICHW-NA-------SS------T-V-M-Q-------D--VEDSILC-FSISSEVFTLLTLPDC---LKRTWR---NV--S--------------FLTVL-NE-HFATLR-F--WEEQPCLIEGWMM-TEY-GVKES-WIKKFVI--GPV-----IV-----VCPL----LWWQDEWLLL--ETSNG-----Q--LASYALHSD-KIEIF--EIY--G--SK-WSMRA-LIY--KESLITLYK
>Antirrhinum_hispanicum_Chr8_FBX19
-------MILLPQDMV-IEIMVQL--PVKSLVRFRCVSKSFCVIIKSSNFINNHF--LRR--QTRDTL--------LLIRRY----FP--SP-Q-DDDALSFH------KPDSP--GLE-EE-WAKL-S-IPFLSDL---LRYYFP---ILGPCNGLICIFY--D-----D----FI-I-LCNPALREFKKL-PPCPF--CCP-KRF---YSNII------GQ-GFGN--CDSNFFKIVLVRT---IKSVSD------YRDKPYIMVHLYNSNTQSWRLIEGE--AVLVQ-YIFSSPCTDVFFNGVCHW-NA-------GV------F-----I---------PYPGSILT-FDISTEIFSEFEYPDG---FRELYG---GC--L--------------CLTAL-SE-CLSVIR-Y--STKDPQLIEIWVM-KVY-GNSDS-WTKDFVL--GPH-----LV-----IRPF---IFWKNDDWLLV--DNSNG-----Q--LASCALHTD-EIKRF--QVD--G--TE-ESLRV-LIY--NESLINLGQ
>Antirrhinum_hispanicum_Chr8_FBX2
---------LKSEDLL-IKVLICL--SVRSIERFRCVSKSWCNLIKSSDFINTHL--IKQ--QINGRM--------LLVKRYL---AP-PQ----DEHVLSFH------DLDSP--ELE-EV-CPNL-P-IPFLKNL---DKYRYH---ILGPCNGLVCICC--D-----E----YF-F-VCNPTLAEFEKL--PHHF--GCQ-EGY---RFYNV------GV-GFGST-CI-NDFKVILIGS---ISLENY-------YGKYRSVILLYNSLTNSWRQMDDD--PLVKV-SCSYDPISGVLFDGVCHW-NV-------RD------D---M-P-------H--ASYFIVC-FDLREEVFSHLEYPDSINLSSGGAP----------------------FLFIF-NE-CLAFVH-----CLESYYLDVWVM-KKY-GVKES-WTKQYALEADVY-----TF-----RFRF---LCPKNDRCMLV--DMKAG-----Q--LASLALHAH-NIEKF--EVH--G--YE-ETLRA-MIY--SPSLISVKQ
>Antirrhinum_hispanicum_Chr8_FBX20
-------MERLLDNIL-IKVLECL--PVKSLVRFRCATKFWCALIKSPTFINSHL--LKE--RNNGTV--------LLVRRH----LP-SPQ---DADVLSFH------DMDSQ--QLN-EV-RQNL-P-IPFLKDI---YKYTYQ---LLGPYNGIICIVC--D-----E----CF-I-FCNPALREFKKI-PPCPS--LCL-QDY---EASTL------GH-GVGNI-SL-TNFKVVLIRS---IDPIHY------QGEDSLFTVHVYNSSTNSWKQLSDD--PVFMP-YIAHYHCSELFFHGACHW-NA-------DT------S-G-D-I-------C--FLDIVLT-FDLRTEAFTQMEYPDC----LKVLD---SY--Q-P------------CLMVL-HE-CLALIR-F--QQGKTEYLEVWVM-KEY-GIKDS-WIKQFIL--GPC-----LV-----IRAL---NPWKKDEWLLV--ETSNG-----Q--LASFEFHTN-NTYTY--PVY--G--SE-ESLRS-KIW--KESLISVNY
>Antirrhinum_hispanicum_Chr8_FBX21
--------MMFPQDVI-SEILLFS--SVKSLLRFRLVSKSWCSLIKSNDFIDNHL--LRR--QTNGNV--------MVVKRYV---RT-----P-ERDMFSFY------NINSP--ELD-EL-LPDL-P-NPYFKNI---FDYFYP---LMGPCNGLICLAY--G-----D----CV-L-LSNPALREIKRL-PPTPF--ANP-EGH---CTDII------GY-GFGNT-CN-DCYKVVLIES---VGPEDH-----------HINIYVYYSDTNSWKHIEDD--STPIK-YICHFPCNELFFKGAFHW-NA-------NS------T---DIF----------YADFILT-FDIITEVFKEMAYPHC----LAQFS---NS--F-L------------SLMSL-NE-CLAMVR-Y---KEEPELFDIWVM-KQY-GVRES-WTKQYVI--GPQ-----VV-----VCSH---VCWKNDECLIV--EDGNG-----Q--LVSCAFRTN-EIKKL--PIY--A--VE-ETLRV-LIV--DESLISLNR
>Antirrhinum_hispanicum_Chr8_FBX22
-------MSLQSEDVF-IQILVKL--SVRSLMRFRCISKSWCALIKSSTF---HL--LRN--QKYDNV--------LLVRRYL---PP-PE----DEDVFSFY------NLNSL--EVK-QV-LPNL-S-IPLLKDL---FKYPYC---LLGPDSGLLCIAC--I-----G----NY-Y-LCNPALREFKQL-PPCPF--VCP-KGF---STEIF------AE-GFGCT-CT-NDFKIVLIRR---VTLYDD------YDPDLYIMVHLYTSNTNLWRTFAGD--VISVK-NLCNYACSELLFNGVCHW-NA-------NS------T---G-F-------S--SPDTILT-FNISTEVFGQLEIPDW---EEEVYG---YC--V--------------SLIAI-DN-CLGMIR-Y----EEPQLIDIWVM-NEY-GVGES-WTKSFVI--GPY-----EV-----ICPF---MFWNNDEWLLV--ESTEG-----Q--LVACALHTN-EARRL--QIC--G--VE-RTLRS-VIY--KESLISLNQ
>Antirrhinum_hispanicum_Chr8_FBX23
-------MLGIPEDIL-KEILVWL--PVKSLIRLKCASKHLDMLIKSQAFITSHM--IKQ--RRNDGM--------LLVRRIL---PP-ST----YNDVFSFH------DVNSP--ELE-EV-LPKL-P-ITL-------SNPSFP---VLGPCNGIVCITG--Q-----E----DI-I-LCNPALREFRKL-PSAPI--SCRPPCY-----SIR------GG-GFGST-CT-NNFKVILMNT---LYTARV------DGRDAQHRIHLYNSNNDSWREINDA---IVMP-VVFSYQCSELFFKGACHW-NG-------RT------S---G-E---------TTPDVILT-FDVSTEVFGQFEHPSG---FKLCTG---LQ--H--------------NFMIL-NE-CFASVS-----EVVRCLIEVWVM-KEY-GIKQS-WTKKFVI--GPH-----EI-----GCPF---LFWRNNEELLG--DNGDG-----Q--LASFVLHTN-EIKTF--EVY--A--KF-FTLRA-CLY--KESLVSIRS
>Antirrhinum_hispanicum_Chr8_FBX24
-------IAPLGDDKL-IEILLHL--PVRSLVRFKCVSISWYNLIRSPTFCNKHF--LTS--RRNDSV--------LLVRRFL---RP-PE----DEDVLSFH------DVNSP--ELE-QV-APNL-S-IPFLKDI---LRYYFP---LLGPCNGLLCITH--A-----E----FL-I-FCCPTLREFKRL-QPCPY--VSP-KGF---FDRII------GS-GFGCT-SMT-DFKVVLIRS---IWFDDV------YDYSTYTLVHLYNSNTNSWRITTDT---LSFK--DLWYPCSQRFFHGNLHW-NA-------AS------Y---D-Y-------S--SRKAILT-FNLNTETFGQLEYPDY---FKKLHE---TG--I--------------CFTII-NN-CFAIIL-Y--SKEEPQPLDIWVM-KKY-GFGES-WTKQFTI--GPY-----QV-----VSCI---LPWKNDEWLFV--ESSDG-----Q--LATCALHTN-DFRRL--PIY--G--VE-KTMRA-MIY--KESLISLNQ
>Antirrhinum_hispanicum_Chr8_FBX25
-------MEQLIDNTV-IGIVERL--SVKSLVRFKCVSKYWFAFLKSPAFMNSHL--RKA--QMKDGM--------MLVRCHL------PAE---DADVLSFL------DLNSL--EKV----WPNL-P-IPIFKDL---LKTPYG---LLGPSLGLICILY--G-----E----CI-L-LCNPALQEFKQL-PPCPL--SCP-NDY---YTRSL------GH-GFGHT-ST-NDFKVVWINL---LWPDDY------VGDDNIFSVHVYNSRTNSWTQFRDE--NISMP-YVIHYPCAELFFKGACHW-NA-------DS------S-G-S-L-------R--YMNIVLS-FDLSTEVFTQIEYPDC---LKRLDG---YR--P--------------YLLVI-KE-CLALFR-F--QYNKLEPVEVWVM-KEY-GIKES-WIKQFVI--GPH-----IV-----KCAF---FAWKNDECVVA--ETTDG-----Q--LASCAFGSN-ATERL--PIN--G--SE-ETFRC-LIY--KESLISLNK
>Antirrhinum_hispanicum_Chr8_FBX26
-----------SEVVL-IDILENL--PVRSLVRFRSVSKFWCNLIEAPFFINHHF--VKQ--RVNDHV--------ILVRRHV---ER-PNT---GDDVLSFH------DMCSE--ELD-EV-KPSL-S-IPFLKD----IRYYDN---VFGPIDGIICIVC------D-A----TA-I-FCNPALQEFKQA-PPCHY--TSP-KGF---YDYVS------GR-GFGNT-CS-NDFSVILIRN---VDPGGD-----PGGIIEWRVVHLYSSRTNSWRKIFDN---TKFP-KVQQPPCSDVFFKGACHW-NA-------IS------F---K-S-------GSIAIDIILS-FNFSTEVFTRFEYLDY---FKTLLE---ST--P--------------VLMVL-KE-CLSLLW-Y--KEQQTAPIEVWVM-KEY-GVRES-WTKQFVL--GPY-----LV-----ARAF---CFWKNHEWLLT--ENYDG-----Q--LEACARRTN-AVKTF--QIC--G--TE-ETLCV-LVY--KESLVSLRH
>Antirrhinum_hispanicum_Chr8_FBX27
------------EVVM-IDILENL--SVRSLVRFRSVSKLWCNLIKTSYFIKRHL--AKR--RVNDHV--------VMVRRFP---ID--S--P-DDDVLSFH------D-RSK--ELN-EV-KPSL-V-IPFLNDI---YDYLYS---LFGPIDGIICIVC--D-----G----CV-I-LSNPALREFKQL-PPCHY--TSP-KGY---YHYFE------AQ-GFGNT-SS-NDFKVVLVRS---VDPNGD---PDIPALGWRKAIHLYNSATNSWKKIYDD---KGFP-CIEHNPCSDTFFKGSFHW-NA-------AT------L---K-R-------G-IGVDIVLS-LNLDTETFIEFEYPEY---FKGLLE---SQ--P--------------CLMVL-NE-CLSLLW-F--KEGSTAPIEVWVM-KEY-GVRES-WTKQFVI--GPY-----KV-----VRVF---SYWNNDEWLLT--ENIEG-----Q--LESCGVHTK-AIKSF--QIF--G--SK-RTVCA-LIY--KDSLVSVNS
>Antirrhinum_hispanicum_Chr8_FBX28
-------MKQIFEVVM-IDILENL--PVRSLIRLRSVSKFWCSVINTSYFISRHL--VKR--RLNGNV--------LLVRRFD---TP-----Q-RDDVLSFH------DMHSD--ELN-EV-WPNM-C-IPFPKNI---HGYNFS---LLGPIDGIICIVC--D-----G----CV-I-LSNPALREFKQI-PPCLY--TSQ-NGF---YDYFI------SQ-GFGNT-SS-NDFKVLLIRN---VDPSGD----PDYPDSEWRVVHLYNLGTNSWKTISDS---INFP-KVHRRQCSDVFFNGAFHW-NA-------AS------L---K-T-------G-IRLDIVLS-LDLNTEVFTQFEYPDC---FKNLLE---SY--P--------------CLRVQ-DE-CLSILL-F--KQGMREPVEIWIM-KEY-GVRES-WTKQFVI--GPY-----LV-----ISPF---CYWKNDEWLLM--ENNHG-----Q--LASCAIQTN-AVKTF--QIF--G--VK-RTLCA-LIY--KGSLVSV--
>Antirrhinum_hispanicum_Chr8_FBX29
---------PHSNDVW-KTVLVHL--PATTLMRFRCVSRFWFILIKSDTFINNHM--LKR--KRRRSL--------IIVRRYL---PP-PQ----DYDLLSFH------DPESS--ELE-EV-WPSV-S-IPFLKDL---LAHTYH---VLGSCNGLICIFC--G-----E----CI-I-FCNPILREFKQL-PPCPF--SCP-LGY---HYSVH------LK-GFGN--TFTNDFKVVLIKS---IKSDGP--------NDEQHMVHLYYSRTNTWRQIDGD--EAAML-HVVYFSGSDLFVNGTCHW-YV-------RK------P-S-D-M-------S----AVILG-FDLNSEVFRHLEYPDC----LRSLD---ND--K-CSD----------SVLVL-DE-CLALLA-H---REEPQVIEVWVM-KEY-GIKES-WTKQFVL--GPY-----FF-----ERPL---LCWKNERLVAE--S-DPG-----E--LASFALHTN-EIKRF--ALD--G--AD-ESFWA-LLY--NESLVTVNK
>Antirrhinum_hispanicum_Chr8_FBX3
-------MTKLSKDLL-TSILARL--SVKSLQRLRAVSKVWCALIKSDNFINAHL--LKH--QKNGRL--------MLVKRNL---PP-PN----DEVLLSFY------DPLEH--GKE----CPNL-S-IPFVKDL---KSENYE---VVGPCNGLLCIFF--G-----E----LF-M-FCNPILREFKQL-PRHNI--FSP-QGN---AL--F------GV-GFGV--SEENDYKVVVLGR---IDPELH------YNEEISTTALVYNSSTNSWRQIDYN---NVIP--YLYSSTCGVFLNRVCHW-NA-------QH------H-----------NPN--SPDNVLT-FDVTIEVFGLFEYSDC--MNIAEGE---EP-----------------ALMVR-NQ-CLSMVC-----STDKLLIEIWEM-KEY-SVKES-WTKQFVL--GPH-----VF-----ASAF---LCFNNDESVLV--EFGQG-----Q--LGSCVIHKN-DFKES--NVQ--G--DE-GTLQA-LMY--DGSLVSVNH
>Antirrhinum_hispanicum_Chr8_FBX30
-------------------VVVYL--PVKSLLRFRCVSENLQRLIKSPTFINSHF--LQR--RNKGSM--------LLVRRYL------TTK---SDDVLSFC------NINSL--ELE-EV-LPSL-S-IPILKDL---YKYYFP---LLGPCKGLVCIAC--D-----D----NF-I-LCNPALREFKQL-SKCPL--SCP-EDH---DQWIL------GV-GFGN--SHTDDFKVVLIRS---TNHERY------FAEAYNLRVHLYNSRTDSWREVDNG---ISMS-NLTHTPSSEVFFNGVCHW-NA-------QS------T-L-F-V-------N--FEDIILS-FNVSTEDFTQLDYPDC----LKVLD---QN--I-M------------CLTVL-HE-CLVLLR-Y--EMTEPCVIEVWMM-KQY-GVKES-WTKQLVI--GPY-----LV-----IRPL---SSWRHGEWLLV--ETGDG-----Q--LASCALHTN-ETKMF--QIY--G--VE-DTLRA-SIY--KDSLISVNK
>Antirrhinum_hispanicum_Chr8_FBX31
-------MSLLSGEVY-SEILVHF--PVKSLVRFKCVSKSWCVLIESCTFANRHL--LKC--RRNDSV--------LLVRSYL---PP-PE----NKDVLSFH------NLNSP--ELK---DRPNL-C-IPFLNE----ISTYLP---LLGPNKGLVCLCC------N-D----LL-I-LCNPALREFKRL--PIPF--ACP-KGY---TDSVL------GQ-GFGC--TCTDDFKIVVIRR---IASHDR----YIHDRGNYFIVHLYNSRTKSWRNISGD--AVVVK-NLIFYPFSELFFNVVCHW-NA-------NS------M---G-V-------S--TPDIMLT-FNVNTEVFGHLEYPDC----LELHG---YL--L--------------FLIVV-NN-CLSMVR----CKTEPQLIDIWVM-KEY-GVRNS-WTKTFIV--GPY-----EV-----LSSF---MLWKDDEWLLV--ESTCG-----Q--LASCALNTN-EIMKF--EIY--G--VE-RTLLS-LVY--KESLISLSQ
>Antirrhinum_hispanicum_Chr8_FBX32
-------MILWGEAGF-LDILERL--PVQSLVRFRTVSKLWCDVIKSYNFINSHL--NKQ--RVKGNV--------LLVRRCL---PP-PE----NADVLSFH------DLNCD--ELN-AI-SPNL-S-IPFLKDL---YKY*NP---LLGPLNGLFCLVY------HDD----CV-I-FCNSALREFKRI-QPCPF--TCP-KGF---YSNPM------AR-GFGN--TCSNDYKVVLVRS---VDSDSD------YDDESWVLVHLYNSGTNSWRAINVA---TNIP-YIEHNPCSEVFFNGACHW-NA-------DS------S---------------CPPDIILS-FGVSTEVFAQFEYPDY---FKELHE---SK--P--------------CLMVL-NE-CLAIV-----REQMKEPIEVWIM-KEY-GVKES-WTKQLVI--GPY-----LV-----VRAF---FCWKNDEWLLT--ETSPG-----Q--LASCALHTN-AIKTF--QIF--G--TE-ETFCA-LIY--RESLISLYE
>Antirrhinum_hispanicum_Chr8_FBX33
-------MARLEKDVV-KEILLRL--PVRTLTRIRCASKYWCALINNPTFVNDHH--LQC--QRSRSM--------LMVRRIL---PP-PR----DDDVLSFY------DLHSA--ELEKEV-WPQL-H-IPFLMDL---FKYSYP---VLGCCSGLICITY------YNE----CI-I-FCNPALREFRRI-PRCPF--TCP-VAY---SVSVL------GE-GFGNT-RDNDDFKFVLIQS---VNPDDY------HALQSYITVYLYTSSTDSWRQIEDG---MVIP-WVSEFSCSELFFKGACHW-NA-------DT------N-G---P-------G--ITDCILT-FDVNNEAFTKFEYPDC----LKDLD---DN--I-S------------CLMAL-ND-KLALVR-Y--ELAEEDLIEVWVM-KEY-GIKES-WTKQFLV--GPH-----TI-----VCPF---LFWRNNEHLLV--ECRYG-----E--LASFALSTS-DIKKF--DVK--G--VE-ATLRA-LVY--EESLISVNK
>Antirrhinum_hispanicum_Chr8_FBX35
-------MAKQMNDFL-TEILARL--PVKSLQRLRSVSRSWCTLIKSHSFINSHT--IKQ--HRNGAL--------LLVKKYS---PQ-------DGDVLSFY------DPNCL--ELK-EL-RPNL-Y-IPFVNDL---GKNNHK---VLGPCNGLVCIFL--Y-----E----CF---MLNLTLGDFKKL-PPHDF--YCP-KGS---FFNNA------GV-GFGVSHNNIDNYKVVLIGS---IYPTNC------YPIRPCTTILLYNSCTNSWRQITDD--PVVMS-SSLYACVSGFFFKGSCHW-NA-------QK------N-VLTET----------EYSFVLT-FDITTEVFGMFEYSDS---MDVFRG--NKP-----------------CFMVY-KE-CLALAK-F----NYRTSSEIWVM-KEY-GLKES-WTKQYEI--GPT-----LM-----VRSY---LCFKNEGCLLVQGEDEDG-----R--MAYYDFHTN-DYGRL--HIQ--G--GL-GTMRA-LIY--KESLINVNY
>Antirrhinum_hispanicum_Chr8_FBX36
-------RGL--KDIL-VDIMAAL--PVKSLVRFRCVSKSWHDFIKNPTFINTHF-------LKWRNM--------LLVRSYF---SP-PT----HEDFLPFR------NMNSP--ELE-EV-LPNL-P-IPILKDI---SNIRYA---LLGPCSGLVCLSR--H-----D----YI-I-FCNPALREFRLL-PRCPF--FCP-KDR---KQIIM------AR-GFGN--SCKNDFNVVLMRS---VDKQIR-------SPNEFHVIHLYSLSTDSWRQVNTN--AIMKT-FVVHDPCSEVFFNSTCHW-NA-------QS------T-L-F-V-------N--FEDIILS-FNVSTEDFTQLDYPDC----LKRPR---SN--K-S------------FLTVL-NE-CLV-IR-F--DMEEDPLIEGWMM-MEY-GVKES-WIKKVVP--CPV------------SKPL---SPWKQDEWLLL--EASNG-----Q--LESYAFYSN-NMERF--QIH--A--SW-YCMRA-MIY--KESLVPVNK
>Antirrhinum_hispanicum_Chr8_FBX4
-------MAKQTNDFL-TEILARL--PVKSLQRLRSVSRSWCTLIKSHSFINSHT--IKQ--HRNGAL--------LLVKKNS----------PQDGDVLCFY------DRNCL--ELK-EL-RPNL-Y-IPFVNDL---GENHFH---VLGPCNGLVCIFL--Y-----E----CY-M-FCNPTLRDFKKL-PPHDF--YCP-KGS---FFNNA------GV-GFGVSHNNIDNYKVVLIGS---IYPTNC------YPIRPCTTILLYNSCTNSWRQITDD--PVVMS-SSLYACVSGFFFKGSCHW-NA-------QK------N-V-L-T-------ET-EYSFVLT-FDITTEVFGMFEYSDS---MDVFRG--NKP-----------------CFMVY-KE-CLALAK-F----NYRTSSEIWVM-KEY-GLKES-WTKQYEI--GPT-----LM-----VRSY---LCFKNEGCLLVQGEDEDG-----R--MAYYDFHTN-DYGRL--HIQ--G--GL-GTMRA-LIY--KESLVNVNH
>Antirrhinum_hispanicum_Chr8_FBX5
-------MLGIPEDIL-KEILVCL--PVKSLIRFKCASKLLYMLIKSQAFITSHM--IKQ--RRNNGM--------LLVRLI----LP--PS-T-YNDVFSFH------DVDSP--ELE-EV-LPKL-P-ITL-------SNPSFP---VLGPCNEIVCITG--Q-----E----DI-I-LCNPALREFRKL-PSVPI--SCPPPCY-----SIR------GG-GFGST-CT-NNFKVIIMNK---LHTALV------DGREPQRRIHLYNSNNDSWKEINEA---IVMP-VVFSYQCSELFFKGACHW-NG-------RT------S-G-ETT-----------PDVILT-FDVSTEVFGQFEHPSG---FKLCTG---LQ--H--------------NFMIL-NE-CFASIR-----CEVVRLIEVWVM-KEY-GIKQS-WTKQFVI--GPH-----EI-----GCPF---LFWRNNEELLG--DNGDG-----Q--LASFGLHTN-EIKTF--EVY--A--KF-FTLRA-CLY--KESLISIRS
>Antirrhinum_hispanicum_Chr8_FBX6
-------MVKLSKDVL-TEILSRL--SLKSVKRLRCISKLWCTLIESPDFINNHL--LKH--HVNGRV--------LLVKRHM---SP-HP----RHDLLSFY------DLNIQ--EQETEL-WPNL-S-IPLVNDL---CDVKWE---VVGPCNGLVCIFW--G-----E----CF-M-LCNPILREFKRL-PPHNF--SCP-QGY---FFNNA------GV-GFGVSNNNIDDYKVVLIGSIGTVYCSPD---------RMCTTILLYKSRTNSWRQIDDD---PIVT-SRLCSSRSGFLFNGVCHW-NS-------QT------T-L-L-DDSQTSMPT--DFDSVLT-FNISTQAFGMLHYSNS---MEVEYG---SS--P--------------CLMVQ-NE-CLALAK-F-----NTKSTEIWVM-KEY-GVEES-WTKQFQI--GPI-----LD-----AVSY---LCMKHDDCLLV--ESKQG-----R--LAYYDFNTN-YTEML--YIN--G--DG-CTMEA-FIY--DTSIISVNH
>Antirrhinum_hispanicum_Chr8_FBX7
-------MVENPKDIL-KEILVWL--PVKSLLRFRCASNFMCTFIKSSVFINSHV--IKQ--RRNDSM--------LLVRRHL---PP-PE----YYDTFSFH------DLDSP--ELE-LL-RPNL-P-IPFLWDP---KRCSFP---ILGPCNGIVCILL--D-----D----TV-I-FSNPALQQFRRL-PRCPF--FRE-PDY---HRINI------GR-GFGS--VGADNFKLILINE---MRSDRY-------GDDFHFSIQLYSSTTNSWRAINDG---TEFP-YVYDYRSLEVFFKGCCHW-NA-------KT------S---GET----------TPDVILT-FDVSTEVFGQFEHPSG---FKLCTG---LK--H--------------CLMIL-ND-CLASVR-C---EVVKCAVEVWVM-KEY-GVKQS-WTKQHVI--GPY-----KV-----VCPF---FIWRNNEHLLG--EGRNG-----Q--LASFAIHKK-DIKKF--EVY--G--MD-WTLWA-SVY--KESLISIKI
>Antirrhinum_hispanicum_Chr8_FBX8
-------MVGIAKDVL-TEILVWL--PVKSLVRFRCASKYFFVFIKSSVFINSHL--IKQ--RRKHNT--------LLVRRHL---PP-PQ----YYDAFSFH------DLDSP--ELE-EL-LPNL-S-IPFLWDP---KTNTFP---LLGPCNGIVCIVH--E-----D----RV-I-LSNPVLREFRLL-PRCPF--SSP-TGF----RKIP------GR-GFGS--SCDNNFKVVLINE---LRPIHY------GTDENGNSIHLYNSSNNSWREINDA---IVMP-YVFSYKNSEIFFRGACHW-NG-------RT------S-G-E-T----------TPDVILT-FDISTEIFGQFEHPSG---FKLCTG---LL--H--------------CLMVL-NDECLASVR-Y---EVVRCAVEVWVM-KEY-GVKES-WTKQYVI--GPY-----LV-----VCPF---FIWRNNEQLLG--EHGDG-----Q--LASFAVHTN-DINTF--PVF--G--IQ-RTLWA-SVY--KESLVSIKS
>Antirrhinum_hispanicum_Chr8_FBX9
-------MLRQAEDMI-VGILVRL--PVRSLMRFRCVSKSWYVLIKGPTFCDNHF--NSR--STKDSL--------LLVRRYR---TPE------DKDILSFH------NTDSP--ELE-QA-WPNL-Q-IPFLKEL---RSNPYP---VYGPCNGLLCICY--E-----E----CV-I-FCNPALREFKQV-PPCPF--ACP-KGH---YDIIL------LQ-GFGF--ACTQDFKVVLVRS---IKSEDD-----YSVTVPYFIVHLYKSSTNFWKNIDGD--ALMVD-NFYPYLRSGLFFNDICHW-NV-------SN------S---N-S-------C--NPDVMLT-FKISTEVFGQLEYPDC---LEELRG---YF--L--------------CLLVI-NK-CLGMVR-Y---KIEPQLIDIWVM-EKY-GVRES-WTKTFVV--GPY-----QV-----IHSF---VPWKNDEWLLV--ENSNG-----Q--LATCALCRN-ESKRF--QIY--G--AE-KTLKS-LIY--KESIISLNQ
>Antirrhinum_hispanicum_SLF-S1
--------MMFPRDVT-SEILLFS--SVKSLLRFRLVSKSWCSLIKSNDFIDNHL--LRR--QTNGNV--------MVVKRYV---RT-----P-ERDMFSFY------NINSP--ELD-EL-LPDL-P-NPYFKNI---FDYFYP---LMGPCNGLICLAY--G-----D----CV-L-LSNPALREIKRL-PPTPF--ANP-EGH---CTDII------GY-GFGNT-CN-DCYKVVLIES---VGPEDH-----------HINIYVYYSDTNSWKHIEDD--STPIK-YICHFPCNELFFKGAFHW-NA-------NS------T-D-IFY-----------ADFILT-FDIITEVFKEMAYPHC----LAQFS---NS--F-L------------SLMSL-NE-CLAMVR-Y---KEEPELFDIWVM-KQY-GVRES-WTKQYVI--GPQ-----VV-----VCSH---VCWKSDECLIV--EDGNG-----Q--LVSCAFRTN-EIKKL--PIY--A--VE-ETLRV-LIV--DESLISLNR
>Antirrhinum_hispanicum_SLF-S1E
-------MILLPLDMV-IEIMVQL--PVKSLVRFRCVSKSFCVIIKSSNFINNHF--LRR--QTRDTL--------LLIRRY----FP--SP-Q-EDDALSFH------KPDSP--GLE-EE-WAKL-S-IPFLSDL---LRYYFP---ILGPCNGLICIFY--D-----D----FI-I-SCNPALREFKKL-PPCPF--CCP-KRF---YSNII------GQ-GFGN--CDSNFFKIVLVRT---IKSVSD-----YNRDKPYIMVHLYNSNTQSWRLIEGE--AVLVQ-YIFSSPCTDVFFNGACHW-NA-------GV------F-G-IPY-----------PGSILT-FDISTEIFSEFEYPDG---FRELYG---GC--L--------------CLTAL-SE-CLSVIR-Y--STKDPQFIEIWVM-KVY-GNSDS-WTKDFVL--GPH-----LV-----IRPF---IFWKNDDWLLV--DNSNG-----Q--LASCALHTD-EIKRF--QVD--G--TE-ESLRV-LIY--NESLINLGQ
>Antirrhinum_hispanicum_SLF-S2
--------MMFPRDVI-SEILLFS--SVKSLLRFRCVSKSWCSLIKSNDFIDNHL--LRR--QTNGNV--------MVVKRYV---RT-----P-ERDMFSFY------NINSP--ELD-EL-LPDL-P-NPYFKNI---FDYFYP---LMGPCNGLICLAY--G-----D----CV-L-LSNPALREIKRL-PPTPF--ANP-EGH---CTDII------GY-GFGNT-CN-DCYKVVLIES---VGPEDH-----------HINIYVYYSDTNSWKHIEDD--STPIK-YICHFPCNELFFKGAFHW-NA-------NS------T---DIF----------YADFILT-FDIITEVFKEMAYPHC----LAQFS---NS--F-L------------SLMSL-NE-CLAMVR-Y---KEDPELFDIWVM-NQY-GVRES-WTKQYVI--GPQ-----VV-----VCSH---VCWKNDECLIV--EDGNG-----Q--LVSCAFRTN-KIEKL--PIY--A--VE-ETLRV-LIV--DESLISLNR
>Antirrhinum_hispanicum_SLF-S2C
-------IAPLGDDKL-IEILLHL--PVRSLVRFKCVSISWYNLIRSPTFCNKHF--LTS--RRNDSV--------LLVRRFL------RPP-E-DEDVLSFH------DVNSP--ELE-QV-APNL-S-IPFLKDI---LRYYFP---LLGPCNGLLCITH--A-----E----FL-I-FCCPTLREFKRL-QPCPY--VSP-KGF---FDRII------GS-GFGCT-SMT-DFKVVLIRS---IWFDDV------YDYSTYTLVHLYNSNTNSWRITNDT---LSFK--DLWYPCSQRFFHGNLHW-NA-------AS------Y---D-Y-------S--SRKAILT-FNLNTETFGQLEYPDY---FKKLHE---TG--I--------------CFTII-NN-CFAIIL-Y--SKEEPQPLDIWVM-KKY-GFGES-WTKQFTV--GPY-----QV-----VSCI---LPWKNDEWLFV--ESSDG-----Q--LATCALHTN-EFRRL--PIY--G--VE-KTMRA-MIY--KESLISLNQ
>Antirrhinum_hispanicum_SLF-S4
--------MMFPRDVT-SEILLFS--SVKSLLRFRLVSKSWCSLIKSHDFIDNHL--LRR--QTNGNV--------MVVKRYV---RT-----P-ERDMFSFY------DINSP--ELD-EL-LPDL-P-NPYFKNI---FDYFYP---LMGPCNGLVCLAY--G-----D----CV-L-LSNPALREIKRL-PPTPF--ANP-EGH---CTDII------GY-GFGNT-C--NDYKVVLIES---VGPEDH-----------HINIYVYYSDTNSWKHIEDD--STPIK-YICHFPCNELFFKGAFHW-NA-------NS------T---DIF----------YADFILT-FDIITEVFKEMAYPHC----LAQFS---NS--F-L------------SLMSL-NE-CLAMVR-Y---KEEPELFDIWVM-NQY-GVRES-WTKQYVI--GPQ-----VV-----VCSH---VCWKNDECLIV--EDGNG-----Q--LVSCAFRTN-EIKKL--PIY--A--VE-ETLRV-LIV--DESLISLNR
>Antirrhinum_hispanicum_SLF-S4A
-------MSLQSEDVF-IQILVKL--SVRSLMRFRCISKSWCALIKSSTF---HL--LRN--QKYDNV--------LLVRRYL---PP-PE----DEDVFSFY------NLNSL--EVK-QV-LPNL-S-IPLLKDL---FKYPYC---LLGPDSGLLCIAC--I-----G----NY-Y-LCNPALREFKQL-PPCPF--VCP-KGF---STEIF------AE-GFGCT-CT-NDFKIVLIRR---VTLYDD------YDPDLYIMVHLYTSNTNLWRTFAGD--IISVK-NLCNYACSELLFNGVCHW-NA-------NS------T---G-F-------S--SPDTILT-FNIGTEVFGQLEIPDW---EEEVYG---YC----------------VSLIAI-DN-CLGMIR-Y----EEPQLIDIWVM-NEY-GVGES-WTKSFVI--GPY-----EV-----ICPF---MFWNNDGWLLV--ESTEG-----Q--LVACALHTN-EARRL--QIC--G--VE-RTLRS-VIY--KESLISLNQ
>Antirrhinum_hispanicum_SLF-S4D
-------MLGIPEDIL-KEILVWL--PVKSLIRLKCASKHLDMLIKSQAFITSHM--IKQ--RRNDGM--------LLVRRIL---PP-ST----YNDVFSFH------DVNSP--ELE-EV-LPKL-P-ITL-------SNPSFP---VLGPCNGIVCITG--Q-----E----DI-I-LCNPALREFRKL-PSAPI--SCRPPCY-----SIR------GG-GFGST-CT-NNFKVILMNT---LYTARV------DGRDAQHRIHLYNSNNDSWREINDA---IVMP-VVFSYQCSELFFKGACHW-NG-------RT------S---G-E---------TTPDVILT-FDVSTEVFGQFEHPSG---FKLCTG---LQ--H--------------NFMIL-NE-CFASVR----SEVVRCLIEVWVM-KEY-GIKQS-WTKKFVI--GPH-----EI-----GCPF---LFWRNNEELLG--DNGDG-----Q--LASFVLHTN-EIKTF--EVY--A--KF-FTLRA-CLY--KESLVSIRS
>Antirrhinum_hispanicum_SLF-S5
--------MMFPRDVI-SEILLFS--SVKSLLRFRCVSKSWCSLIKSNDFIDNHL--LRR--QTNGNV--------MVVKRYV---RT-----P-ERDMFSFY------NINSP--KLE-EL-LPDL-P-NPYFKNI---FDYFYP---LMGPCNGLICLAY--G-----D----CV-L-LSNPALREIKRL-PPTPF--ANP-EGH---CTDII------GY-GFGNT-CN-DCYKVVLIES---VGPEDH-----------HINIYVYYSDTNSWKHIEDD--STPIK-YICHFPCNELFFKGAFHW-NA-------NS------T-D-IFY-----------ADFILT-FDIITEVFKEMAYPHC----LAQFS---NS--F-L------------SLMSL-NE-CLAMVR-Y---KEEPELFDIWVM-NQY-GVRES-WTKQYVI--GPQ-----VV-----VCSH---VCWKNDECLIV--EDGNG-----Q--LVSCAFRTN-EIKKL--PIY--A--VE-ETLRV-LIV--DESLISLNR
>Antirrhinum_hispanicum_SLF-S5A
-------SSLQSKDVF-IQILVQL--SVRALMRFRCISKSWCALIKSSTF---HL--LRD--RKYDNV--------LLVRRYL---PP-PE----DEDCFSFY------DLNSL--EVK-QV-LPNL-S-IPLLKDL---FKYPYC---LLGPDSGLICIAC--I-----G----NY-Y-LCNPALREFKQL-PPCPF--VCP-KGF---SNEIF------AE-GFGCT-CT-NDFKIVLIRR---VTLYDD------YDPDLYIMVHLYTSNTNLWRTFAGD--VISVK-NLCNYACSELLFNGVCHW-NA-------NS------T---G-F-------S--SPDTILT-FNIRTEVFGQLEIPDW---EEEVYG---YC--V--------------SLIAI-DN-CLGMVR-Y----EEPQLIDIWVM-NEY-GVGES-WTKSFVI--GPY-----EV-----ICPF---MFWNNDEWLLV--ESTEG-----Q--LVACALHTN-EARRL--QIC--G--VE-RTLRS-VIY--KESLISLNQ
>Antirrhinum_majus_Chr7_FBX1
-------MKEYLEVVM-IDILENL--PVRSLVRFRSVSKLWCNLIKTSYFIQRHL--AKL--RVNDDV--------VMVRRFI---VQ--PG-P-KDDVLSFH------DIRSE--ELN-EV-RPSL-V-IPFLNDI---YGYLYS---LFGPIDGIICIVC--D-----G----CV-I-FSNPALREFKQL-PLCHY--TSP-KGY---FHFFE------AQ-GFGNT-SSS-DFKVVLVRS---VEPDGD---PSIPALGRRKAIHLYNSATNSWKKIYDD---KGFP-SIKHSPCSDTFFKGAFHW-NA-------AT------L-K-RGI----------GVDIVLS-LNLDTETFIQFEYPEC---LKGLVA---FQ--L--------------CLMVL-NE-CLSLLW-F--KEGSTAPIEVWVM-KDY-GIRES-WTKQLVI--GPY-----QV-----VRVF---FYWKNDEWLLT--ENTEG-----Q--LESCAVNTK-AKKSF--QIF--G--FA-GTVCA-LIY--KDSLVSVNS
>Antirrhinum_majus_Chr8_FBX1
---------LKSEDLL-IKVLICL--PVRSIERFRCVSKSWCNLIKSSDFI--YL--ASQ-----------------------------------DEYVLSFH------DLDSP--ELE-EV-CPNL-P-IPFLKDL---DKYRYH---VLGPCNGLVCIFC--D-----E----YF-F-VCNPALAEFEKL--PHHF--SCQ-EGY---YVHNA------GV-GFGCT-SI-NDFKVILLRRIDLSYYSDK----------ASGVILLYNSRTNSWRQMDDP--LVKVK---CFYPSSGMLFDGVCHW-TA-------MD------D---M-P-------H--TSYFILC-FDLRA*VFSHLEYSNS--ITFSHGG---PP-----------------FLIIL-NE-CLAFVR-Y--LWYESCYLDVWVM-KKY-GIKES-WTKQFALQRDAY-----IY-----VFRF---LCPKKDEWMLM--ETSEG-----Q--LASFGLNSD-HIKEF--EVH--G-------------------------
>Antirrhinum_majus_Chr8_FBX10
-------MLQISKDFL-REILERL--SVKSLERLKTVSTHWYALIKSESFTSSHL--LKQ--HRRCRV--------LLLKRHL---PE-----PINDDVLSFY------DSHSL--QLDKEL-QPAF-S-IPYIKDL---SKFQYH---IVGPCNGLICIIL--G-----E----FF-M-ICNPTLRQFKTL-PPCNY--SCP-EGY---RLNSI------AV-GFGV--SNNDDYKIIRNCS---IDRENL-------GPLGPCEANLYNSCTNSWTQIDAD--TVKKN-DFFPNPSSGIFFNGACHW-DA-------EN------Y-A-F---------S--FPYNILT-FDLSTETFGLLEYSDT---MEVTNG---DH--P--------------FLMIY-SD-CLSIAR-Y--DGFRELYIEIWVM-KEY-GCKES-WSKKFVV--GPD-----TM-----VRSF---LCLKNDDCLLV--ECLKG-----R--LGYCDLHTK-HIHEL-RHIR--G--DD-ETFRA-LVY--EESLVCVNN
>Antirrhinum_majus_Chr8_FBX11
-------MLLLLHDVF-IEILLHL--PVRSLVRFRSVTKSLCALIKSPSFVNIHF--LKS--RTNDTV--------LLVRSSS---EE-------NGDVFSFH------DHNSS--ELE-QV-GSSI-S-IPFLKDL---FRYSYP---ILGPYNGIVCICY--S-----G----NI-I-FCNPALKEFKPL-PPCPF--ACP-KGY---MDEIM------AE-GFGRT-CT-NDLKVIMIRS---ITPISR-------HEIGTYTIHLYNLSTNSWKNYDGD--AVPVQ-GVRHYPLSEIFFNGFCHW-HA-------SF------T---L-Y-------G--LSKVMLT-FDINIEVFRLVEYPDY---SEELRR---NF--L--------------CFIAL-NN-CLSMVW-Y---ETEPQLIDIWVM-KEY-GQSES-WTKTFVI--GPY-----QL-----TRCL---MPWNNDEWLLI--ETSEG-----Q--LATCSLHTN-EIKRF--QIY--G--AE-RTLRT-LLY--KESLISLN-
>Antirrhinum_majus_Chr8_FBX12
------------DDVF-TETLLHL--PVRSLVRLRCVAKSWCDLIRSPSFADKHI--LKP--RRNDSM--------LLVRRY----LP-RPD---DKDVFSFH------DIRSP--DLE-QV-GQNL-P-ISFSKSL---SRESYI---LVGPCNGLLCIFK--Y-----D----SI-I-FCNPALHEFKQI-PPCPF--TCA-KGY---GNEIV------AE-GFGC--SGSNDFKVILIRR---IMSRTK-------YDPGTYNIHLYNSNTNSWKNIHGD--AIMVD-DVCYYPSSELLLNCVYHW-HG-------TF------S-N-YSC-----------PKIILT-FDVSTETFGRLGYPSY--GFEELRE---KS--L--------------SFTAI-NN-CLAMLL-Y---HIEPQLVDIWVM-KEY-GVSES-WTKVFVI--GPY-----QV-----MRSL---ISWKDSEWLLV--ESNYG-----Q--LATCALHTE-EFKGY--EIH--G--VA-KTLRS-VIY--KESLIRLNR
>Antirrhinum_majus_Chr8_FBX13
-------MTQLLDDVL-IEALFHL--PVRSLVRFRCVAKSWCDLIKSPAFANSHH--LRR--QRNDTK--------VLVRRY----LP-RPE---NKDVFSIH------DIDSP--ELE-QV-GQYL-F-FPYSEGL---FRYSYI---MLGPYNGLLCIWK--------D----SI-T-FCNPSLREFKQI-PPCPF--ACP-KGY---SNHVI------AE-GFGC--SDSNHMKVVLIRN---IMCTSK------YDYSSYNMVHLYNSNTNSWRIMDGD--CIVVD-NTSYHPSSELFFNGYYHW-HA-------TF------S-Y-E-L-------A--YAKIILT-FNINTEIFGQLRYPDC---IEELRG---NS--F--------------SLVNI-RN-RLAMVV-Y---HKEPQLIHIWVM-KEY-GFSDT-WTKMLVI--GPY-----QV-----MLSL---TPWKDDEWLLV--ESSDG-----Q--LATCALHTD-ELKRF--QIY--G--VE-KTLRT-LIY--KESLISLNQ
>Antirrhinum_majus_Chr8_FBX14
-------MEKVPKDMM-IGILRCL--SVRSLMRLRCVSKSWYALTIDHAFINSHF--LQQ--RRNGSV--------LMTRRYL---AP-PQ----EDDILTFY------SLNSP--EME-EV-WQTL-S-IPFLKDL---LRYYWP---LLGPCNGIVCISY--Y-----E----YV-I-FCNPALREFKQL-PPRPF--ICP-RGF---YASHL------GQ-GFGNT-CS-NNFKVVLIQS---IHPDEY------SPDRSYHTVFLYNSSSNSWKQFHDN--VIEMP-YISVSPTSEIFFSGACHW-NA-------VL------N-G---P-------I--ITDIILT-FNVHTDVFARLEYPDY----LKESD---RS--F-S------------SLTVL-NE-CLTLVR-Y--HKAEPHLITIWVM-KEY-GVKES-WTKQFAL--GPH-----VI-----VCPF---LVWYNDYWLLV--ETSYG-----Q--FANCAVHTN-EIKKV--QVY--G--AE-ETLRA-LIY--KESLVSLNK
>Antirrhinum_majus_Chr8_FBX15
-------MEQQQKDVV-LEILVRL--PVRSVLRFKSVSRFWCNLIKSPTFINKHL--KRQ--MICNV---------LLIRRY----LP-----E-ESDVLSFH------NFDSQ--ELE-EK-WPRV-S-IPILKDL---YKYTYG---ILGPCRGLVCIIS--D-----E----CI-I-FCNPALHEFKQI-PICPV--PCP-KDY---YHCLL------GE-GFGN--SSANDFKVVLIHT---INPDDY-------YADDPRRVQLYNSSTNSWREIESK----VIP-FVEHVSCSEVVLNGSIHW-NA-------DS------A-G---P-------G--VSDVILT-FDIDTELLGELDYPDC---VKVLDG---NQ--H--------------SLTAL-NG-CIALIR-Y----KEPHLITVWIM-KEY-GVKES-WIKQFET--GPY-----FI-----ICPI---LPWKRDEWLIV--ESDQG-----Q--LASCSLHTN-EITKF--QLR--G--EV-ETLRA-IVY--EDSLISLKQ
>Antirrhinum_majus_Chr8_FBX16
-------MASVRQNIV-IDILVCL--PVKSLMRFRCISKYWCTLIRSPNFVDSHL--LNQ--KRNDIV--------MLVRRWL---PP-PQ----DDDVLSFH------NLDSS--DFE-EV-RPNI-S-IPFLKEI---KDNTYC---LLGPCLGLVCIIQ--D-----K----YI-I-FSNPALGEFKQL-PICPF--PCP-ENF---YESLR------AK-GFGNT-PT-KTFKVVLMKS---ITPDDH-----YADDDPYDLIHLYDSSTNSWRKIDNG---IVMP---YITSLAQVFLNGACHW-NG--------A------T-G-R-P-------G--ISNVVIT-FDVSTEIFGQIEYPDC----LKVQD---GN--Q-T------------DVIIL-NE-CVGLMR-Y----KEPNLIEGWLM-KEY-GIKES-WTKQFVI--GPV-----LV-----ICPL---SFWK--DRLLV--EGGDG-----Q--LVSCELPTN-HIQKF--NIY--G--VE-ETLRG-ITY--AASLISLNQ
>Antirrhinum_majus_Chr8_FBX17
-------MLLLSGDLV-IQILARL--PVKSLVRFRCVSKYLCAIVKSPIFINNHL--TRG---RSNSV--------LLMRRYF------PSE---NDDMLSFH------CPDSL--DLE-EV-QPKL-S-IPFLKDI---FKYYFP---LLGPCNGLISICC--D-----E----YV-I-LCNPALRIFKKL--YCPF--RTP-KGF---STDIY------VM-GFGNS-CN-DHVKVILIRS---IEADRR-----NRHDYPYIMVHVYNSSNKSWKHIAGE--KLGVK-NVYPNPRPGLLLKGACHW-SA-------NS------------F-------TSSEPDTILT-FDIDSEVFRQFELPDS---LEGSNA---YY--M--------------CLTAY-TE-CLSIIR-Y----KDPEYIDIWVM-KVY-GASDS-WIKQFVI--GPH-----VI-----MSSF---VFWKNDECLLL--DNGHG-----L--LASCALHTN-EIKKY--QVD--G--AE-ETLRV-LIY--NESLITLD-
>Antirrhinum_majus_Chr8_FBX18
------------EDVV-TDIMLFL--PVKSLVRLRCVSKFWHAFIKNPTFINTHF--KKS--RNKGVM--------LLVRSY----LP-AP--K-HDDLLSFR------NINSP--ELE--V-LPCL-S-IPILKDL---YDFRSP---LLGPCSGLICVAR--N-----D----WI-I-ICNPALREFKLL-PPCPF--LCP-EDR---VSDVM------AL-GFGNS-CT-NDVKVVLIRN---IDNETH-------SAIDFHVIHSY-LSTDSWREVDNA---VTKA-FIIQYPCSDVFFNGICHW-NA-------FS------T-V-L-Q-------E--IEDSILC-FSISSEVFTLLVYPDC---LKRTRR---KV--S--------------FLTVL-NE-SIATLR-F--LNEQPSLIECWVM-IEY-GVKES-WIKKIVI--GPV-----IA-----VRPL---LPWRQDEWLLL--ETSNG-----Q--LASYALHTG-EIERF--EIY--G--SK-WSMRS-LVY--KESLITLYV
>Antirrhinum_majus_Chr8_FBX19
-------MILLPPDMV-IEIIVQL--PVKSLVRFRCVSKSFCVIIKSSNFINNQF--LKR--QPRDNV--------LLVRRYF----PSPQ----NDDALSFH------NQESP--GLDNEV-WPRL-S-IPFLNDL---LRYYFP---ILGPCNGLICIFY------D-D----FV-I-LCNPALREFKKF-PPCPF--CCP-KRF---YSNII------GQ-GFGN--YDSNCFKIVLVRT---IKSVSD-----YNRNKPYIMVHLYNSNTKSWRLIEGE--AVVVQ-YIFSSPCTDVFFNGACHW-NA-------GV------F---G-I-------P--YPGSILA-FDLSTEIFNEFEYPDG---FRELYG---GC--L--------------CLTAF-SE-CLSVIR-Y--STKEPQLIEIWVM-KVY-GDSDS-WTKDFVL--GPH-----LV-----IRPF---IFWKNDDWLLV--DNSNG-----Q--LASCALHTN-EIKQF--QVD--G--TE-ESLRV-LIY--NESLINLGQ
>Antirrhinum_majus_Chr8_FBX2
---------LKSEDLL-IKVLICL--PVRSIERFRCVSKSWCNLIKSSDFINTHL--IKQ--QINGRM--------LLVKRYL---AP-PQ----DEHVLSFH------DLDSP--ELE-EV-CPNL-P-IPFLKNL---DKYRYH---ILGPCNGLVCICC--D-----E----YF-F-VCNPTLAEFEKL--PHHF--GCQ-EGY---RFYNV------GV-GFGS--TCINDFKVILIGS---ISLENY-------YGKYRSVILLYNSLTNSWRQMDDD--PLVKV-SCSYDPISGVLFDGVCHW-NV-------RD------D---M-P-------H--ASYFIVC-FDLREEVFSHLEYPDS--INLSSGG---AP-----------------FLFIF-NE-CLAFVH-C--LWMESYYLDVWVM-KKY-GVKES-WTKQYALEADVY-----TF-----RFRF---LCPKNDRCMLV--DMKAG-----Q--LASLALHAH-NIEKF--EVH--G--YE-ETLRA-MIY--SPSLISVKQ
>Antirrhinum_majus_Chr8_FBX20
-------MERLLDNIL-IKVLECL--PVKSLVRFRCASKFWCALIKSPTFIYSHL--LKE--RINGTM--------LLVRRH----LP-SPQ---DDDVLSFH------DMNSQ--QLN-EV-RQNL-P-IPFLKDI---YKYTYQ---LLGPYNGIICIVC--D-----E----CF-I-LCNPALREFKKI-PPCPS--LCL-QDY---EASTL------GH-GVGNI-SLT-NFKVVLIRS---IDPIHY------QGEDSLFTVHVYNSSTNSWKQLSDD--PVFMP-YIAHYHCSELFFNGACHW-NA-------DT------S-G-D-I-------C--FLDIVLT-FDLRTEAFTQMEYPDC----LKVLD---SY--Q-P------------CLMVL-HE-CLALLR-F--QQGKTEYLEVWVM-KEY-GIKDS-WIKQFIL--GPC-----LV-----IRAL---NPWKNDEWLLL--ETSNG-----Q--LASFEFHTN-NTYTY--PVY--G--SE-ESLRS-KIW--KESLISVNY
>Antirrhinum_majus_Chr8_FBX21
--------MMFPRDVI-NEILLFS--SVKSLLRFRCVSKSWCSLIKSNDFIDNHL--LRR--QTNGNV--------MVVKRYV---RT-----P-ERDMFSFY------NINSP--KLE-EL-LPDL-P-NPYFKNI---FDYFYP---LMGPCNGLICLAY--G-----D----CV-L-LSNPALREIKRL-PPTPF--ANP-EGY---CTDII------GY-GFGNT-C--NDYKVVLIES---VGPEDH-----------HINIYVYYSETNSWRHIEDD--STPIK-YICHFPCNELFFKGAFHW-NA-------NS------T---DIF----------YADFILT-FDLITEVFKEMAYPHC----LAQFS---NS--F-L------------SLMSL-NE-CLAMVR-Y---KEEPELFDIWVL-KQY-GVRES-WTKQYVI--GPQ-----VV-----VCSH---VCWKNDECLIV--EDGNG-----Q--LVSCAFRTN-EIKKL--PIY--A--VE-ETLRV-LIV--DESLISLNR
>Antirrhinum_majus_Chr8_FBX22
-------MSLQSEDVF-IQILVKL--SVRSLMRFRCISQSWCALIKSSTF---HL--LRN--QKYDNV--------LLVRRYL---PP-PE----DEDVFSFY------NLNSL--EVK-QV-LPNL-S-IPLLKDL---FKYPYC---LLGPDSGLLCIAC--I-----G----NY-Y-LCNPALREFKQL-PPCPF--VCP-KGF---STEIF------AE-GFGFT-CT-NDFKIVLIRR---VTLYDD------YDPDLYIMVHLYTSNTNLWRTFAGD--IISVK-NLCNYACSELLFNGVCHW-NA-------NS------T---G-F-------S--SPDTILT-FNISTEVFGQLEIPDW---EEEVYG---YC--V--------------SLIAI-NN-CLGMVR-Y----EQPQLIDIWVM-NEY-GAGES-WTKSFVI--GPY-----VV-----ICPF---MFWFNDEWLLV--ESTDG-----Q--LIACALHTN-EVRRL--QIC--G--VE-RTLRS-VIY--KESLISLNQ
>Antirrhinum_majus_Chr8_FBX23
-------MSLQSEDVF-IQILVKL--SVRSLMRFRCISQSWCALIKSSTF---HL--LRN--QKYDNV--------LLVRRYL---PP-PE----DEDVFSFY------NLNSL--EVK-QV-LPNL-S-IPLLKDL---FKYPYC---LLGPDSGLLCIAC--I-----G----NY-Y-LCNPALREFKQL-PPCPF--VCP-KGF---STEIF------AE-GFGFT-CT-NDFKIVLIRR---VTLYDD------YDPDLYIMVHLYTSNTNLWRTFAGD--IISVK-NLCNYACSELLFNGVCHW-NA-------NS------T---G-F-------S--SPDTILT-FNISTEVFGQLEIPDW---EEEVYG---YC----------------VSLIAI-NN-CLGMVR-Y----EQPQLIDIWVM-NEY-GAGES-WTKSFVI--GPY-----VV-----ICPF---MFWFNDEWLLV--ESTDG-----Q--LIACALHTN-EVRRL--QIC--G--VE-RTLRS-VIY--KESLISLNQ
>Antirrhinum_majus_Chr8_FBX24
-------IAPLGDDKL-IEILLHL--PVRSLVRFKCVSISWYNLIRSPTFCNKHF--LTS--RRNDSV--------LLVRRFL---RP-PE----DEDVLSFH------DVNSP--ELE-QV-APNL-S-IPFLKDI---LRYYFP---LLGPCNGLLCITH--A-----E----FL-I-FCCPTLREFKRL-QPCPY--VSP-KGF---FDRII------GS-GFGCT-SMT-DFKVVLIRS---IWFDDV------YDYSTYTLVHLYNSNTNSWRITTDT---LSFK--DLWYPCSQRFFHGNLHW-NA-------AS------Y---D-Y-------S--SRKAILT-FNLNTETFGQLEYPDY---FKKVHE---TG--I--------------CFTII-NK-CFAIIL-Y--SKEEPQPLDIWVM-KKY-GFGES-WTKQFTV--GPY-----QV-----VSCI---LPWKNDEWLFV--ESSDG-----Q--LATCALHTH-DFRRL--PIY--G--VE-KTMRA-MIY--KESLISLNQ
>Antirrhinum_majus_Chr8_FBX25
-------MEQLIDNTV-IGILERL--SVKSLVRFKCVSKYWFAFLKSPAFMNSHL--RKA--QMKDGM--------MLVRCHL------PAE---DADVLSFL------DLNSL--EKV----WPNL-P-IPIFKDL---LKTPYG---LLGPALGLICILY--G-----E----CI-L-LCNPALQEFKQL-PPCPL--SCP-NDY---YTRSL------GH-GFGHT-STY-DFKVVWINL---LWPDDY------VGDDNIFSVHVYNSRTNSWTQFPDE--NISMP-YVIHYPCAELFFKGACHW-NA-------DS------S-G-S-L-------R--YMNIVLS-FDLSTEVFTQIEYPDC----LKRLD---GY--R-P------------YLLVI-KE-CLALFR-F--QYNKLEPVEVWVM-KEY-GIKES-WIKQFVI--GPH-----IV-----KCAF---FAWKNDECVVA--ETTDG-----Q--LASCAFGSN-ATERL--PIN--G--SE-ETFRC-LIY--KESLISLNK
>Antirrhinum_majus_Chr8_FBX26
-----------SEVVL-IDILENL--PVRSLVRFRSVSKFWCNLIEAPFFINHHF--VKQ--RVNDHV--------ILVRRH----VE-RPN-T-GDDVLSFH------DMYSE--ELD-EV-KPSL-S-IPFLKD----IRYYDN---VFGPIDGIICIVC------D-A----TA-I-FCNPALQEFKQA-PPCHY--TSP-KGF---YDYVS------GR-GFGN--TCSNDFSVILIRN---VDPGGD-----PGGIIEWRVVHLYSSRTNSWRKIFDN---TKFP-KVQQPPCSDVFFKGACHW-NA-------IS------F---K-S-------GSIAIDIILS-FNFSTQVFTRFEYLDY---FKTLLE---ST--P--------------VLMVL-KE-CLSLIW-Y--KEQQTAPIEVWVM-KEY-GVRES-WTKQFVL--GPY-----LV-----ARAF---CFWKNHEWLLT--ENYDG-----Q--LEACARRTN-AVKTF--QIC--G--TE-ETLCV-LVY--KESLVSLRH
>Antirrhinum_majus_Chr8_FBX27
------------EVMM-IDILENL--SVRSLVRFRSVSKLWCNLIKTSDFIKRHL--AKR--RVNDHV--------VMVRRF----ID--S--P-DDDVLSFH------DIRSK--ELN-EV-RPSL-V-IPFLNDI---YDYIYS---LFGPIDGIICIVC--D-----G----CV-I-LSNPALREFKQL-PPCHY--TSP-NGY---YHYFE------AQ-GFGNT-SS-NDFKVVLVRS---VDPNGD----PDIPALGWRKIHLYNSATNSWKKIYDD---KGFP-CIEHSPCSDTFFKGSFHW-NA-------AT------L-K-RGI----------GVDIVLS-LNLDTETFIEFEYPEY---FKGLLE---SQ--P--------------CLMVL-NE-CLSLLW-F--KEGSTAPIEVWVM-KEY-GVRES-WTKQFVI--GPY-----KV-----VRVF---CYWKNDEWLLT--ENIEG-----Q--LESCGVHTK-AIKSF--QIF--G--SK-RTVCA-LIY--KDSLVSVNS
>Antirrhinum_majus_Chr8_FBX28
-------MARLEKDVV-KEILLRL--PVRSLMRIRCASKYWCALIHNPTFVNDHH--LQC--QRSRSM--------LMVRRI----LP-PP--R-DDDILSFY------DLHSE--LEK-EV-WPQL-H-IPFLKDL---FKYSYP---VLGCCSGLICITY--Y----NE----CI-I-FCNPALREFRRI-PRCPF--ACP-VAY---SVSVL------GE-GYGNT-RDNNDLKFVLIQS---VNPDDY------HALQSYITVYLYTSSTDSWRQIEDG---VVIP-WVSEFSCSELFFKGACHW-NA-------DT------N-G---P-------G--ITDCILT-FDVNNEAFTKFEYPDC----LKDLD---DN--I-S------------CLMAL-YD-KLALVR-Y--ELEEHHLIEVWVM-KEY-GIKES-WTKQFLV--GPH-----TI-----VCPF---LFWRNNEHLLV--ECRYG-----E--LASFALSTS-DIKKF--EVK--G--VE-ATLRA-LVY--EESLISVNK
>Antirrhinum_majus_Chr8_FBX29
--------------GF-LDILERL--PVQSLVRFRTVSKLWCNVIKSYNFFNSYH--NKQ--RVKGNM--------LLVRRCL---PP-PE----NADVLSFH------DLNCD--ELN-EI-SPNL-S-IPFLKDL---HKYTYP---LLGPLNGLVSLVY--H----DD----CV-I-FCNLRLRELKRI-QPCPF--TCP-KGF---YSNPM------AR-GFGNT-CS-NDYKVILVRS---VDSDSD-------DDESWVLVHLYNSGTNSWRAINVA---ANIP-YIEHDPCSEVFFNGACHW-NA-------DS------S-W-SIR----------PPDIILS-FDVSTEVFAQFEYPDY---FKELHE-SKPC-----------------TTRK*-SN-GNEIVCSY-----------RYKI---------S-W-----------------------HGAM---------------------------------------------------G--RE---------------------
>Antirrhinum_majus_Chr8_FBX3
-------MTKLSKDLL-TSILARL--SVKSLQRLRAVSKVWCALIKSDNFINAHL--LKH--QKNGRL--------MLVKRN----LP--PP-N-DEVLLSFY------DPLEH--GKE----CPNL-S-IPFVKDL---KSENYE---VVGPCNGLLCIFF--G-----E----LF-M-FCNPILREFKQL-PRHNI--FSP-QGN---AL--F------GV-GFGV--SEENDYKVVVLGR---IDPELH------YNEEISTTALVYNSSTNSWRQIDYD---NVIP--YLYSSTCGVFLNRACHW-NA------QHH------N-P-N------------SPDNVLT-FDVTIEVFGLFEYSDC----MNIAE---GE--E-P------------ALMVR-NQ-CLSMVRNC---STDKLLIEIWEM-KEY-SVKES-WTKQFVL--GPH-----VF-----ASAF---LCFNNDESVLV--EFGQG-----Q--LGSCVIHKN-DFKES--NVQ--G--DE-GTLQA-LMY--DGSLVSVNH
>Antirrhinum_majus_Chr8_FBX30
-------MSLLSGEVY-SEILVHF--PVKSLIRFKCVSKSWCALIKSRTFANRHL--LKC--RRNDSV--------LLVRSYL---PPPE-----NKDVLSFH------NLNSP--QLK---DRPNL-C-IPFLNE----ISTYLP---LLGPNKGLVCLCC--N-----D----LL-I-LCNPALREFKRL--PIPF--ACP-KGY---TDSVL------GQ-GFGCT-CT-DDFRIVMIRH---VASHDK----FIHERGNYFIVHLYNSSTKTWRNVSGD--VVVVK-NLIFYPCSELFFNGVCHW-NA-------NS------M---G-V-------S--TPDIMLT-FNVNTEVFGHLEYPD----CLELHG---YL--L--------------FLIVV-NN-CLSMVR-C---KTEPQLIDIWVM-KEY-GVRDS-WTKTFVV--GPY-----EV-----LSSF---MLWKDDEWLLV--ESTCG-----Q--LASCALNTN-EIMKF--EIY--G--VE-RTLLS-LVY--KESLINLSQ
>Antirrhinum_majus_Chr8_FBX31
-------------------VVVYL--PVKSLLRFRCVSKKLQRLIKSPTFINSHF--LQR--RNKGSM--------LLVRRYL---TT-----E-SDDVLSFC------NINSP--ELE-EV-LPSL-S-IPILKDL---YKYYFP---LLGPCKGLVCIAC--D-----D----NF-I-LCNPALREFKQL-SKCPL--SCP-EDH---DQWIL------GV-GFGN--SHTDDFKVVLIRS---TNHERY------FAEAYNLRVHLYNSRTDSWREVDNG---ISMT-NLTHTPSSEVFFNGVCHW-NA-------QS------T-L-F-V-------N--FEDIILS-FNVSTEDFTQLDYPDC----LKVLD---QN--I-T------------SLTVL-HE-CLVLLR-Y--EMTEPCFIEVWMM-KQY-GVKES-WTKQLVI--GPY-----LV-----IRPL---SLWRHGEWLLV--ETGDG-----Q--LASCALHTN-ETKMF--QIY--G--VE-DTLRA-LIY--KDSLISVNK
>Antirrhinum_majus_Chr8_FBX32
---------PHSNDVW-KTVLVHL--PATTLMRFRCVSRFWFILIKSDTFINNHM--LKR--KRCRSL--------IIVRRYL---PP-PQ----DYDLLSFH------DPESS--ELE-EV-RPSV-S-IPFLKDL---LEHTYH---LSGSCSGLICIFC--G-----E----CI-I-FCNPILREFKRL-PPCPF--SCP-LGY---HYSVH------LK-GFGN--TFTNDFKVVLIES---IKSDGP--------NDEQRMVHLYYSRTNSWRQIDGD--EVAML-HVVYFSGSDLFVNGTCHW-HV-------RK------P-S-D-M-------S----AVILG-FDLNSEVFRHLEYPDC----LRSLD---ND--K-CSD----------SVLVL-DE-CLALLA-H---REEPQVIEVWVM-KEY-GIKES-WTKQFVL--GPN-----FF-----ERPL---LCWKNERLVAE--S-DPG-----E--LASFALHTN-EIKRF--ALD--G--AD-ESFWA-LLY--NESLVTVNK
>Antirrhinum_majus_Chr8_FBX33
-------MKQIFEVVT-IDILENL--PVRSLIRFRSVSKFWCSVINTSYFISRHL--VKR--RLNGDV--------LLVRRFD---TP-----Q-RDDVLSFH------DMHSD--ELN-EV-WPNM-C-IPFPKNI---HGYNFS---LLGPIDGIICIVC--D-----G----CV-I-LSNPALREFKQI-PPCLY--TSQ-NGF---YDYFI------SQ-GFGN--TSSNDFKVLLIRN---VDPSGD----PDYPDSEWRVVHLYNLGTNSWKTISDS---INFP-KVHRRQCSDVFFNGAFHW-NA-------AS------L-K-TGI----------RLDIVLS-LDLNTEVFTQFEYPDC---FKNLLE---SY--P--------------CLRVL-DE-CLSILL-F--KQGMTEPVEIWIM-KEY-GVRES-WTKQFVI--GPY-----LV-----ISAF---CYWKNDEWLLM--ENNHG-----Q--LASCAIQTN-AVKTF--QIF--G--VK-RTLCA-LIY--KGSLVSV--
>Antirrhinum_majus_Chr8_FBX4
-------MAKQTNDFL-TEILARL--PVKSLQRLRSVSRSWCTLIKSHSFINSHT--IKQ--HRNGAL--------LLVKKYS---PQ-------DGDVLCFY------DRNCL--ELK-EL-RPNL-Y-IPFVNDL---GENHFH---VLGPCNGLVCIFL--Y-----E----CY-M-FCNPTLRDFKKL-PPHDF--SCP-KGS---FFNNA------GV-GFGVS-HNNIDYKVVLIGS---IHPTNC------YPIRPCTTILLYNSCTNLWRQITDD--PVVMS-SSLYACVSGFFLKGSCHW-NA-------QK------N-V-LTE---------TEYSFVLT-FDITTEVFGMFEYSDS---MDVFRG--NKP-----------------CFMVY-KE-CLALAK-F---NYRTESSEIWVM-KEY-GLKES-WTKQYEI--GPT-----LM-----VRSY---LCFKNEGCLLVQGEDEDG-----R--MAYYDFHTN-DYGRL--HIQ--G--GL-GTMRA-LIY--KESLVNVNH
>Antirrhinum_majus_Chr8_FBX5
-------MLGIPEDIL-KEILVCL--PVKSLIRFKCASKLLYMLIKSQAFITSHM--IKQ---RNNGM--------LLVRRI----LP--PS-T-YNDVFSFH------DVDSP--ELE-EV-LPKL-P-ITL-------SNPSFP---VLGPCNGIICITR--Q-----E----DI-I-LCNPALREFRKL-PSVPI--SCPPPCY-----SIR------GG-GFGST-CT-NNFKVIIMNK---LHTALV------DRREPQRRIHLYNSNNDSWKEINEA---IVMP-VVFSYQCSELFFKGACHW-NG-------RT------S-G-ETT-----------PDVILT-FDVSTEVFGQFEHPSG---FKLCTG---LQ--H--------------NFMIL-NE-CFASIR----SEVVRCLIEVWVM-KEY-GIKQS-WTKQFVI--GPH-----EI-----GCPF---LFWRNNEELLG--DNGDG-----Q--LASFGLHTN-EIKTF--EVY--A--KF-FTLRA-CLY--KESLISIRS
>Antirrhinum_majus_Chr8_FBX6
-------MVKLSKDVL-IEILSRL--SLKSVKRLRCISKLWCTLIESPAFINNHL--LKH--QVNGRV--------LLVKRHL---SP-HP----RHDLLSFY------DLNIQ--EHETEL-WPNL-S-IPLVNDL---CDVKWE---VVGPCNGLVCIFW--G-----E----CF-M-LCNPILREFKRL-PPHNF--SCP-QGY---FFNNA------GV-GFGVSNNNIDDYKVVLIGSIGTVYCSPD---------RMCTTILLYKSRTNSWRQIDDD--PIVLR--NLCSSRSGFLFKGVCHW-NS-------QT------T-M-L-DDSQTSMPT--DFDSVLT-FNISTEAFGMLHYSNS---MEVEYG---SS--P--------------CLMVQ-NE-CLALAK-F-----NTKSTEIWVM-KEY-GVEES-WTKQFQI--GPI-----LD-----AVSY---LCMKHDDCLLV--ESKQG-----R--LAYYDFNTN-DTEML--YIN--G--DG-CTMEA-FIY--DTSIISVNH
>Antirrhinum_majus_Chr8_FBX7
-------MAEISKDIL-KEILVWL--PVKSLLRFRCASNFICTFIESSVFINSHV--IKQ--RRNDSM--------LLVRRHL---PP-PE----YYDTFSFH------DLDSP--ELE-LL-RPNL-P-IPFLWDP---KRSSFP---ILGPCNGIVCILL--D-----D----NV-I-FSNPALQQFRRL-PRCPF--FRE-PDY---HRINI------GR-GFGS--IGADNFKLILINE---MRSDRY-------GDDFHFSIQMYSSITNSWRAINDG---TEFP-YVYDYRSPEVFFKGCCHW-NA-------KT------S---GET----------TPDVILT-FDVSTEVFGQFEHPSG---FKLCTG---LK--H--------------CLMIL-ND-CLASVR-C---EVVKCAVEVWVM-KEY-GVKQS-WTKQHVI--GPY-----KV-----VCPF---FIWRNNEHLLG--EGRNG-----Q--LASFAIHKK-DIKKF--EVY--G--MD-WTLWA-SVY--KESLISIKI
>Antirrhinum_majus_Chr8_FBX8
-------MVGIAKDVL-KEILVWL--PVKSLVRFRCASKYFFVFIKSSVFINSHL--IKQ--RRRNNT--------LLVRRHL---PP-PQ----YYDAFSFH------DLDSP--ELK-EL-LPNL-S-IPFLWDP---KRNTFT---LLGPCNGIVCIVH--E-----D----RV-I-LSNPVLREFRLL-PRCPF--SCP-TAF----RKIP------GR-GFGS--SSNNNFKVVLINE---LRPIHY------GTEEKGNSIHLYNSSNNSWREINDG---IVMP-YVFSYKNSEIFFKGSCHW-NG-------RT------S---RET----------TPDVILT-LDVSTETFGQFEHPSG---FKLCSG---LL--H--------------CLMVL-NDECLASVR-Y---EVVRCAVEVWVM-KEY-GVKES-WTKQYVI--GPY-----LV-----VCPF---FIWSNNEQLMG--EHREG-----Q--LASFALHTD-DITTF--PVY--G--IE-WTLWA-SRY--KESLISIKS
>Antirrhinum_majus_Chr8_FBX9
-------MLRQAEDMI-VGILVRL--PVRSLMRFRCVSKSWYVLIKSPAFCDNHF--NRL--STKDSL--------LLVRRY----LP-TPE---DKDILSFH------NMDSL--ELE-QV-WPNL-Q-IPFLKEI---RSNPYP---VYGPCNGLLCICY--E-----E----CV-I-FCNPALREFKQL-PHCPF--ACP-KGH---YDIIL------LQ-GFGCT-CT-QDFKVVVVRS---IKSDDD-----YSVTVPYFIVHLYKSSTNSWKNIDGD--ALMVD-SFYPYLRSGLFFNDICHW-NV-------SN------S---N-S-------C--NPDVMLT-FKISTEVFGQLEYPHC---LEELSG---YF--L--------------CLLVI-NK-YLGMVR-Y---KIEPQLIDIWVM-EKY-RVRES-WTKILVV--GPY-----QV-----IHSF---VPWKNDEWLLA--ENSNG-----Q--LATCALYRN-ESKRF--QIY--G--AE-KTLKS-LIY--KESLTSLNQ
>Antirrhinum_majus_Chr1-FBX3
-------NPIFPEEIV-IEILLRV--PVKTLIKFRCVSKSWLILISTPQFIKTHF---------GISK--------LRVMVSV------------YEDCFALK-----SLTCEP--VTD----VLDL-D-YPRKINQ---FVR------VAGSCNGLVCIVI-GE-----E----DL-S-LWNPSTRMYYKL-PPVNV--EMKPEGF---CRMF----------GFGYD-ESSGDYKVVGF-----FYHIRH-------EGVSQSEVKVYSLRTNSWRRIGDF--EGGIP---LYDLGLPKFFDGKIHL-VT-------IP------R-I-GLS----------SRWDIDS-LDLKSEVYGRVEQPNY---QEGVTD-------Y--------------SIAVL-GG-CLSVLCDY-----SRAYADLWVL-REY-GVKES-WTKLVTI---PYTNNPFIY-----SNPL---CILPNGDILLV---FGSD--------FVVYNMKDN-SLRFS--ATC--N--LDEEFLDA-DIF--IESLVSPTP
>Antirrhinum_majus_Chr1-FBX4
-------NPIFPEEII-IEILVRL--PVKTLIKFRCVSKSWLILISTPQFIKTHL--DIS--SKEQSF----SKLRVMVSVY----DD-CFN-K-LCSALSLI--------CEP--VTD----VFDL-V-YPR-------ETNQIVR--RLGFCNGLVCFAT-GE-----K----DL-T-LWNPSTRMYHKL-PPVNV--EMK-PRF---CRMY----------GFGYD-ESSDDYKVVGF-----FYHIRL-------EGVSQSVVKVYSLRTNSWKRIGDC--KAGIP---LYDYGTPKFLDGKIHF-VT-------TP------C-I-SLS----------SRRDIVS-LDLKSEVYGRVEQPNY---REGVTN---TS--W----------------AVL-GG-CLSVLCDY-----SRNYADLWVL-KEY-GVKES-WTKLVTI---PYTNNPSIY-----SNPL---WILPNGEILLV---FGSD--------FVVYNTKDN-SLRCS--ETSNLG-----EFLDA-DIF--IESLILPTP
>Antirrhinum_majus_Chr1-FBX6
--MDENVFSKLSDDVV-LNILYKLDEDPRHWARIACVSTKFSSLIRTLCFK------IKC--TQSIPA--------VV-----------------SDLAASAV------DPPGG---------WASL-----------------YK---LAVCCPGLLHSGV----------------L-LENSDFGLEREIGPDENYSLRSR-SNV---TEKIA------SSSGVNRE-EIDDKVRVPVWSMDDDLPYDAL---YNDSESMSKDKDEMLVEVRQEDREVEVL-EPVCKKRKVCCRLLRSHLASGV--WNLS-------RE-----------------------QGSKLLG-SRFKDDCLYICYWPGC---IHVEEK---RS--Y-ML-----------FRGMF-KNFRQSRVW-RTINDGSRSRVDLSCA---FCASKRM-WDLHSSF----------CL-----RRYF---GYHDDGEPVVRAYVCENG-----H--------------------VS--G-----AWTEW-PMY--N--------
>Antirrhinum_majus_Chr3-FBX1
-------NPIFPEDII-FEILVRL--PVKTLVRFRCVSKSWISLISTPQFIKTHLGISSS--FSNNLR--------VMVKAR-------------ERKQFSALSLTCEPVSDAL--DVD---SFQNL---CPDAK--------------LQGSCNGLVCISR--A-----R----DV-F-LLNPSTRMSHTL-PPVKP---IPYNVY-----------------GLGYD-ESSDDYKVLAL-----LWDVFP---------VVRRVVKLYSLRTNSWKRIEDF--KAGVT--VPVLGCYSKFLAGKIHL-LM-------EP------A------------------WDIVS-FDLKTEVYGTVEQPNY----AEHAT---RA-----------------TLTGL-GG-SLCVVR-----QCAETRVDLWVL-KEY-GVKES-WTKLVSI-SYPFP----SL--CCHPIPV---CILPNGKILL---AFRYH--------FLVYDLKDN-SLRRS--ETS-----YP-GDFKHALTF--IESLVSPIP
>Antirrhinum_majus_Chr3-FBX2
-------QNYFPEEIF-KEILLRL--PVKTILRFRSVSKSWLFLISTPQFIKTQL--KIS--SKESSF--------SNMRVMI---TN-------GYPVTNLM------QCSAL--SLSSPLVTYPL-D-VDFLKKN---TNSYVH---VVGSCNGLVCITI------NRE----DL-F-LWNPSTRISYKL-PRVDV--NMV-LSY-----------------GFGYD-ESTDDYKVVGIYC---SFGTGV----------HPSVVMVFSLRNNSWKKIEDF--NAGRV--VDDF---CKFVNGKIHF-ST-------TL------D-L-GPL----------IMSDIVS-LDLKSEVYGRVEQPNY---GEGVTD----A-----------------SLAVL-GG-CLSVVG-Y----HNMTRVDLWVM-KEY-GVGES-WTKVATI---PYLNDPPLD-----SKPL---CMLPNGDILLV----HES-----H--IVVYNLKKS-CLRRC--DTH--E--DMDEFLDA-DIF--IESLVSPIP
>Antirrhinum_majus_Chr4-FBX1
-------IPKLSNDVV-FEILSRL--PVKSLSRFKCVSKSWLSLISSRQFIKSHL--KNA--KTAPNY------------------TH-------YKVLFNFR------DNKHS--SLNSLLYGAKI-D-VFDADFL---SQISTKSIWVVGSCDGLICLYV-DT-----K----DL-I-LWNPSTRKWKKL-PDFGV--KTD-AGS---YCTF----------GLGFD-ESTDDYKVVLFI----CNKDSS-----------PVIGKVYSLKTDQWKIIDGY--KGPRP--MIDS---AAFANGKFHW-IA-------NS------D-S-ELM----------SRWNVVT-LDLSTDEYGIIEMPDY--VEKSFYA----------------------SLVAS-EG-RLYVLCSY------QTRGDVWII-EGC-GVREVNWIKVVSI---PYIDDFDTY-----KRPF---YVTEDGEVLFL-----SG-----FK-FVVYDQKDC-SFRYP--EFR--G--FD-VRFAS-TTY--VETLVSPSF
>Prunus_mume_LG1_FBX14
-------LSKFSEDMM-GNILSRL--PPKSLMRFRCVLKSWHDLIDKPSFVDHHLSISMDNKVTSSTY--------VLLKHNVLTDPD-------EKAVRATL-----FNPDSN--QRDILLSSLNLGSLVPPPM-----RGYALS---ISGSCDGLICLNT-FN----SE----DI-V-LCNPALEEYRVL-PKSCI---EE-DDY---YEEDE--DEIECV-GFGYD-PNSKDYKVVRAAQ---FVSGVF--------TQHPSKVEVYSLAADTWREIPVD-----IP-HGSLNPSYQMYFKGFFYW-IAYWTEER----------------------------NVILS-FDMSEEVFHDIALPES---GPDAYE---YT-----------------SIAVW-KD-SLVLLT-Y--ENEAPKTLDLWVFDEDLKGAKGL-WTKHLAI--GPLE---KGV-----EAPL---VFWKDEELLMV--T-TNG-----D--VVNYSLDTQ-KLKHV--PRHGLG--EP-TNIQA-VPY--VNSIVSIKP
>Prunus_mume_LG5_FBX1
-------QMELPEDIV-ADILKRL--PAKSLVRFRCVCKPWCSLITSPSFVRTHLKLNRS--QFQSDL---GTSTRIILSRYC-------------DTLLSMV------VVETV--ELD----FALVRN-LPYY---------------VKGHSDGLLCLVI--------NDGFGGMAV-IYNPSIQEYRKL-PSPCN------------FRSTR------VL-GLGFD-SSIDDYKVVRVPS---NYCRLK-------CPGYQPQVEVLELKTNCWRKIPDE----DTPPFFIEHIFQATEVNGGLYW-LA---------------E-D-HDA----------SRCVILR-FDLAEEKFKVVLPPPD----ESCKS----------------------WIGAL-KD-WLCVVH-----TRRLSDVHVWATKDDK-----N-WTKIITT-SRPFL---DSF----RYMPL---CYTEKGAVLMS--VRGER--------FVTFDTRDN-TFEHV-D-IR--G--AQ-HWLQE-TVY--CESLVSPGG
>Prunus_mume_LG2_FBX1
-------SMYIPDEVL-IDILLRL--PVKSLIRFMTVCKSWRNMIRGLSFIGEHL--NRN--LNNHAH--------TFLVALH---NN-GG----TGDTGYSL------LSNET--FEV----CITV-Q-HR--------SRKPFG---IYGSSNGLLCLSY--EKLNLNN----PI-W-IYNPSLKKRVTL-PRTSLSWQLL-PGSGMSWRPLF------GY-GFGFH-PGVNDYKVVRKVS---IDVEEL-----------LSAVEIYSLSTKSWKTVDVI--PPLIK-SMKWVCGYGM-CNGVAYW-TM-------SN------Q-K-D---------------YLVS-LDAGNEVFQEIQLPEG------IAG---GI--K--------------SVEEY-KE-SICLLK-----DGQDEHINIWILQEKY-------FKKLVTI---GFP---GMS-----LTPL---GFRMKNELLLELHEQDSK-----D--LAIYNLESK-QLTQTGIRLV--K--NYYDAYYV-ATY--VESLVLLMD
>Prunus_mume_LG1_FBX15
-------GSELPSEVICFQILARL--PVKSLMRFKCVCKSWSSLNRSPSFVNAHR--NFH--RNNHTQ--------VLLTTWD---EM-------LQQTFFSI------QIKQG--SPTLVIRLLNL-P-TPPTKN----GERLYN---AL-SVNGLVCLYL--SDKVFPNRTDQNHPVRILNPCTRESIIL-PHDSP-------AY---SAIHL------TH-HFGFS-PLTNEYKVLQVKR---FQPLNS-------IEDRSIMFKIFKLGTSSWRRIEVDLNDVLLK---CQFDRRSVCAHGAIHW-MH-------TS-----------------------TQNIIAV-FDLEDERFRAIPLPED---YNYGIH---GI--N-NTLG---------DIVEL-DG-CLALIH-----LMQQNMMELWIL-KDY--ENQV-WVKETIN--FPFYWGDLGY-----PVPL---YTIHTGELLLQSSRLQVK--------VFYYNMESK-SFRSE--IVSPRSRLSDHLRLKL-LCG--GDSIVPLR-
>Prunus_mume_LG3_FBX1
-------MAELPPEVI-INILSRL--QVGRLLCFRSIAKTWRSLIDSPYFVDLHL--EKS--AE-------AKSHLSLILRKD-------------SDLYYIN--------FDS--LDD----AVEL-N-HPLM---------CYS---VLGSCNGLLCICN-VA-----E----DI-A-LWNPSTKKYRVL-PSLPSDRKRD-SGM---CLCGA------VY-GLGYD-AGHDDYKLVRISQ---FIGLDY--------LSFESEVKVYSLRNNAWKKVEDM------PYVLCYTRKMGILVSGCVHWVVT------RQL------E-L-DQL----------ATELVIA-FDIVKETFREVPMPES------MNR---KC---------------QIDVGYL-GG-CLCIVAKY-----EDAGVDVWTL-KEY-GVKES-WSKLLTLTQARRI----KS-----VRPL---VYSKNGREVLL--EQDHE-----N--LVWFDLKSQ-RVKSV--KVR--G--LP-DLFEA-VVC--MESLVSVHP
>Prunus_mume_LG3_FBX2
-------SDYFPKDIM-QEILQRL--PTKCLIKCTLVCKPWRSLIQSPSFIHSHL--RRT--IHSNNQ-NAAVGL-LLLRAFA---GN-------ENALYSLH------WDNSE--TGE----HSKL-V-NPYPERV---VVRDFH---VVGACNGLVCLAV--DFAYVGS----QT-I-IWNPSVRKFVTL-PGRSV--SVS--KT---GKRRA------SY-AFGYD-SHTNDYKVLRSMS---NRYGKT-----------PCEVEIWSLLRGSWKSLSAAVVPEDFS--NYGSVDKHAFVNGALHW-VQ-------RR------TVG--------------EDKFILW-FHMGSELFGEIMMPEG-----LTRE---RC-----------------FVLRY-EE-SLALLL-----QGNCSKFDIWVM-KEH-GVVES-WTKLFTV--NLHR----HM-----LEPF---CFTRSGELVFKICVFGRR--------LLKVDLKTE-EFKYF--GID--G--YMCHFMDS---F--VESLVLLGQ
>Prunus_mume_LG6_FBX1
-------WGKAREEII-YEILVRL--PVKSLLGCTAVCKSWSCMIKSPTFIHTHL--INRLIESNHRN---NDGVQLLLH------NP-------EVELYSLY------RDDDD--PRASSSTLREYTD-LPYKVYAERTRNQTWG---FVGTCNGLVCLAG--------EDIYWTT-L-VWNPSIRKFVVL-PKSGV--TLC-HGY--DYREAR------SA--FGYD-RCANDYKVLRRVS---CFQRVK---------VISCQYEIWSLAKGSWKTLNTG--NDRHH-HERDTRHPPAFVNGALHW-VQ-------VN------V-NTQ-------------NISIGS-FDMSDEVFGKITTPPE--AGTKCFGSDPHC-----------------VVSRY-RE-SLAFFE----SSEERRESGVFVD-----------W-------------------------------------LVVE---------------KVVMKLCSN---------------------------------------
>Solanum_lycopersicum_Chr10_FBX1
-------PSIFPEELI-TEIISRL--PVKSLLKFMSVSKSWLSLISSPEFINTHL--TVY--NNNDQR-HHRLMLGFSMHCYK---LR-------ECSFSSFC---------NP--VIE----LSDF-N-YPMKE-----YDEGFS---PVGSINGLICLVHGYH---SPK----HL-F-LWNPSIRKYKKFSNSRPK------FRY---DACMY---------GFGYD-ELHDDYKIVGIFC---IYGRSL-----------HIDFKIYSLKGDSWRMIPYS------H-GGMCFSRRSVFVNGKLHW-TT------HSF------D-Q-SVC----------KGGGIVS-FSLAYENWGKVEEP-----CYGGKE---SI--S--------------DLGVFGND-----FCGF--SHHLAIGVDVWVM-KDY-GIKES-WTKMCTI---TYPKLERDI-----YFPS---VFLSNNGDVLV--GYGSM--------FILYNPKDD-SFKYP--KVI--N--YS-EWQIG-EIY--IESLISPLS
>Solanum_lycopersicum_Chr10_FBX2
-------NRCMPTEIL-VEILSRV--PVKSLLKFRCVSKSWLALISSPEFINSHL--SLS---ASNNI---------------------------QESNLDYL--------------------MKNL-E-VSFL---------------FEGSVNGLICLVN-RA-----K----KI-Y-IWNPTIRKYKKL-RDYKF------ESW---HFGRF------IY-GFGYD-KLRDDYKVVLYNF---------------------HEVAIYSLKSDCWRRINHP------P-NGGRFINTGKFLNGKLYW-AS-------VV------D-D--------------VVWSITS-FDLNDEKWRMVEEPPC------GND---IF-----------------VLGAL-ES-NLSIMI-----CSRTSNVDVWAM-KEY-ENKES-WTKTFTIICSRAEY---FL-----AQSF---YLTKRGEFFIM----SRP-----Y--HMMYEPSDN-SIRYL--DLK-----TFDYDLLA-DFY--VQTLVCP--
>Solanum_lycopersicum_Chr9_FBX1
-------IPVLPAELV-TEILSRL--PVKFLLKFKCASKSWLALISSPEFAKTHL--RLN--ANNNEY-TRRHNKVMMFERIV---PS-------FRDCSVSS-------------CIE----AKDL-Y---YHRQV---PDCAY----TVGSVNGLICLVS-PE-----K----EL-I-LWNPSIRKYKKL-PTPKI--KTT-LGY-------C------LY-SFGYD-EFRDDYKVVV------LWNDNL---------SPQIEVQKYSLKRDSWRWVDDC--PSMVP-----LTQSGNFVNGKIYW-IT-------SI------H-P--------------NTRSIIS-IDLADGKWGEMELP------CYWKG---GR-----------------GLLLS-FG-VLAVLG-SDLGFVETDMVDVWLR-KEY-GVKES-WIKMFTL----------NI-----LRDL---SVYGYLEPIHLYMASGSEILVVLGSKFMIYNLKGD-QLRSS-KVIN-----SY-NWDEE-EIY--IESLVCPFS
>Solanum_lycopersicum_Chr7_FBX1
--------MNLSEDVI-FEILTRL--PVISLIRFKCVCKFWYSLIKNPNFISNHLHNLNN--KQNHLH--------LLISRRG---NT-------NKRILSLS------QNDTF--DVFINQDFPEY-------------FNDKFGHIRLIGPCNGIVCLCG--Y---PDN----IV---LWNPSIRDYKIL-PQSQI--QRL-VGS---TIRGS------DF-GLGFD-SKKNDYKVIQILF---CLTIDR---------VFVYQVEIYSLNTNSWRKYKGV--VPSKI-KYGNTSWSMVYKNEIFCW-LG-------QD------V-D--------------NHEVILS-FNMSEEIFQNIKLPSN---IEIFGV---QE--I-MRSVW--------VIVPF-KE-SISLIV-Y--LKEVEKYYDVWVI-NNELGVENC-WTKLQRI--GPIS----RV-----ERPL---GLWKNGELIL---ENSSG-----Q--LVIYDPSNQ-EMKTL--GFY--G--KR-GRLEI-VVY--KESLVSIS-
>Solanum_lycopersicum_Chr9_FBX2
-------APNLPEELI-AEILKRV--PVKSLLQFRCVSKSWLGIISSSDFVKTHL--SLS--ANDKEY-----KHRRLMLSFV---QP-ENN-LKDCSLGSLY---------GS--VTE----AFDL-D-YPM-------KPVKSVW--IVGSVNGLICVAI------EEN----DL-F-IWNPSIRKFKRL-PSFRP--TLR-CGY---YFMY----------GFGYD-EVNDDYKVVGVFC---IFGVGS---------SYDVEVKVYGLKSDSWRNIDDYHGGVLLN-------DSGKFVKGKLHW-AT-------SA------R-F-GGY----------NGWDIVS-IDLKDEKWGKIEQP-----CYEKGN---FD--F--------------VLGVL-ED-NLSVLCNY-----NRTRADVWIM-KDY-GVKDS-WEKMYTISCPNDP---GKY---MFSPPL---CMSKKGEILLV---FGSI--------FMIYNPSDD-SIRYP--EVT--N--FD-ACLEA-EIY--TESLISPIL
>Solanum_lycopersicum_Chr5_FBX1
-------DSILPNEII-TDIFLRL--PTKSLLKCKCVSKSWHQLISSPDFVNIHL----K--LNKHHT--------VLFPGYI------------ENIRFCSL----RPLFNKQ--HLTQEL-LYHM---VPPCSPP---F--------FVGSVNGLICLFN-RR-----G----DT-Y-IWNPIIRKSKKL-LKSSW--GTS-------RYTKY---------GFAYD-ESRNEYKVLFIDH---CGDSNY-----GVLSNLRVVVNIYSSRTDSWTTLHDP------PKEILLLNYRGKFINGKIYW-AA-------ST------G-I-HDN----------YVRNIIY-FDVASDTWGSLELPVC---GEEVFN---------------------IKLGVV-DS-ELSVLY----TCKAGTTSDVWIL-KDR-SVNVS-WMKQFTI--EGFD---SPV--YTFSIYL---NLSDNDDILLL----MPG-----K--IMIFDGSTK-KLKHT-TIVK--E--CNTAEIYTAEIY--GESMVNPLS

##Alignment for Supplemental Figure S1
>Acacia_mangium_RNaseI
-----MKPKVS--------MLL--K-LLM---------------VQY--LS----VLCV-
------------------------------------------SQ-----------D-FDF
FYFVQQ-WPGAYC----D--------T------K-Q--SC-------C-YPK-TG---K-
PAA-D-FGIHGLWPN---YK-DGSW------P-----SN------C--D-PDS---VFDK
S------QV------S-D---------LISSME----------KN---------W-----
----P-SL---SCP------------SS--N-----G------LRFWSHEW-EKHGTC-S
-SE-L-DI-RDYF---DKALQ------------------------LKQ-KV-N-LL--KI
LKD--A-G----I-EP-DDGFYSMESIQ---------------------KAI----KEG-
L-G-FTP-----GIEC--------------N-RD---SAH----------NS-QLY----
------------QVYLCVDTS------GS------D-LI---------------------
--------------------------------------------------
>Arachis_hypogaea_RNase4
-----MKSNFS--------LLS--K-LLI---------------LQY--LS----VLCL-
------------------------------------------SQ-----------D-FDF
FYFVQQ-WPGAYC----D--------T------K-Q--SC-------C-YPK-TG---K-
PTA-D-FSIHGLWPN---YK-DGSW------P-----SN------C--D-PDS---VFDK
S------QV------S-D---------LISNME----------KN---------W-----
----P-SL---SCP------------SS--N-----G------MRFWSHEW-EKHGTC-A
-SE-L-DQ-HEYF---ETALK------------------------LKQ-KA-N-LL--KA
LKD--A-G----I-EP-DDEFYSLESIS---------------------DAI----KEG-
T-G-FTP-----GIEC--------------N-KD---SAH----------NS-QLY----
------------QVYMCVDTS------GS------D-LIEC--------PLLPKS-----
------K-C---G-S-QIQ--------F----P-------KF--------
>Arachis_hypogaea_RNase5
-----MKSNFS--------LLS--K-LLI---------------LQY--LS----VLCL-
------------------------------------------SQ-----------D-FDF
FYFVQQ-WPGAYC----D--------T------K-Q--SC-------C-YPK-TG---K-
PTA-D-FGIHGLWPN---YK-DGSW------P-----SN------C--D-PDS---VFDK
S------QV------S-D---------LMSNME----------KN---------W-----
----P-SL---SCP------------SS--N-----G------MRFWSHEW-EKHGTC-A
-SE-L-DQ-HEYF---ETALK------------------------LKQ-KV-N-LL--KA
LKD--A-G----I-EP-DDEFYSLESIS---------------------DAI----KEG-
T-G-FTP-----GIEC--------------N-KD---SAH----------NS-QLY----
------------QVYMCVDTS------GS------V-LIEC--------PILPKS-----
------K-C---G-S-QIQ--------F----P-------KF--------
>Phaseolus_vulgaris_RNase1
-----MKLNFS--------ILS--K-LLI---------------LQC--LS----VPCL-
------------------------------------------SQ-----------D-FDF
FYFVQQ-WPGAYC----D--------T------K-Q--SC-------C-YPK-TG---K-
PTA-D-FSIHGLWPN---YK-DGSW------P-----SN------C--D-PDS---VFDK
S------QI------S-H---------LISSME----------KN---------W-----
----P-SL---SCP------------SS--N-----G------MRFWSHEW-EKHGTC-A
-SE-L-DQ-SEYF---EATLK------------------------LKQ-KV-N-LL--QI
LKN--A-G----I-EA-DDEFYSLNSIT---------------------NAI----KEG-
T-G-FTP-----GIEC--------------N-RD---SAH----------NS-QLY----
------------QVYLCVDTS------GS------D-LIQC--------PLLPRS-----
------K-C---G-E-QVQ--------F----P-------KF--------
>Castanea_Mollissima_RNase1
---------------------------LI---------------VQY--LS----VLCV-
------------------------------------------SQ-----------D-FDF
FYFVQQ-WPGAYC----D--------T------K-H--TC-------C-YPK-TG---K-
PAA-D-FGIHGLWPN---YK-DGSY------P-----SN------C--D-PDS---VFDK
S------QL------S-E---------IMSSLQ----------KD---------W-----
----P-SL---SCP------------SS--N-----G------YRFWSHEW-EKHGTC-S
-SE-L-DQ-REYF---EAALK------------------------LKE-KV-N-LL--QI
LKK--A-E----I-VP-DDGFYSIDSVV---------------------EAI----KEA-
V-G-FTP-----GIEC--------------N-KD---SAG----------HS-QIY----
------------QIFLCVDTS------GT------E-IIEC--------PVLPKG-----
------R-C---A-S-NVQ--------F----------------------
>Quercus_lobata_RNase3
-----MELKWS--------ILI--K-LLI---------------VQY--LS----VLCV-
------------------------------------------SQ-----------D-FDF
FYFVQQ-WPGAYC----D--------T------K-H--TC-------C-YPK-TG---K-
PAA-D-FGIHGLWPN---YK-DGSY------P-----SN------C--D-PDS---VFDK
S------QL------S-E---------IMSSLQ----------KD---------W-----
----P-SL---SCP------------SS--N-----G------YRFWSHEW-EKHGTC-S
-SE-L-DQ-REYF---EAALK------------------------LKE-KV-N-LL--KI
LKK--A-E----I-VP-DDGFYSLDSVV---------------------EAI----KEA-
V-G-FTP-----GIEC--------------N-KD---SAG----------HS-QIY----
------------QIFLCVDTS------GS------E-IIEC--------PVLPKG-----
------R-C---A-S-NVQ--------F----A-------KF--------
>Fagus_Fagus_RNase1
-----MKLTSS--------ILI--K-LLI---------------VQY--LS----VLCL-
------------------------------------------SQ-----------D-FDF
FYFVQQ-WPGAYC----D--------T------K-H--TC-------C-YPK-TG---K-
PVA-D-FGIHGLWPN---YK-DGSY------P-----SN------C--D-PDS---VFDK
S------QL------S-E---------LMSSLT----------KN---------W-----
----P-SL---SCP------------SS--N-----G------FRFWSHEW-EKHGTC-S
-SE-L-DQ-RDYF---EAALK------------------------LKE-KA-N-LL--EF
LKK--A-E----I-VP-DDGFYSLDSIV---------------------EAI----KAG-
T-G-YTP-----GIEC--------------N-KD---SAG----------NS-QIY----
------------QIFLCVDTS------GS------E-IIEC--------PVLPKG-----
------R-C---A-S-NIQ--------F----A-------KF--------
>Juglans_regia_RNase1
-----MELKWS--------ILI--K-LLI---------------VQY--LS----VVCV-
------------------------------------------SQ-----------E-FDF
FYFVQQ-WPGAYC----D--------T------K-Q--SC-------C-YPK-TG---K-
PTA-D-FGIHGLWPN---YK-DGSY------P-----SN------C--D-PDS---VFDK
S------QL------S-E---------IMSSLQ----------KN---------W-----
----P-SL---SCP------------SS--N-----G------FRFWSHEW-EKHGTC-S
-SE-L-DQ-IEYF---EAALK------------------------LKE-KV-N-LL--EI
LKN--A-E----I-EP-DDGFYSLDSIE---------------------EAI----TKA-
V-G-HAP-----GIEC--------------N-KD---SAG----------HS-QLY----
------------QVYLCVDTS------GS------E-IIEC--------PVLPKR-----
------R-C---A-S-DVQ--------F----A-------KF--------
>Fragaria_vesca_RNase3
-----MRYSTSL-------ILI--K-LLV---------------IQY--LSV--QVLCA-
------------------------------------------SQ-----------D-FDF
FYFVQQ-WPGAYC----D--------T------K-H--SC-------C-YPK-SG---K-
PAA-D-FGIHGLWPN---YN-DGSY------P-----SN------C--D-PDS---VFDK
S------EI------S-E---------LMSSLE----------KN---------W-----
----P-SM---SCP------------SS--N-----G------YRFWSHEW-EKHGTC-A
-SE-L-DQ-KDYF---QAGLK------------------------LKE-KA-N-LL--QA
LKK--A-G----I-KP-DDELYSLESIV---------------------QAI----KEG-
V-G-HTP-----GIEC--------------N-KD---SAG----------NS-QLY----
------------QVYLCVDTS------GQ------D-IIEC--------PILPRG-----
------R-C---A-S-TVQ--------F----P-------KF--------
>Malus_domestica_RNase6
-----MRYSNTL-------ILI--K-LLI---------------IQY--LS----VLCV-
------------------------------------------SQ-----------D-FDF
FYFVQQ-WPGAYC----D--------T------K-H--TC-------C-YPK-SG---K-
PTA-D-FGIHGLWPN---YK-DGGY------P-----SN------C--D-PDS---VFDK
S------QI------S-E---------LMTSLN----------KN---------W-----
----P-SL---SCP------------SS--N-----G------YRFWSHEW-EKHGTC-S
-SE-L-DQ-KEYF---EAALK------------------------LRE-KV-N-LL--QI
LKN--A-G----I-VP-NDELYNLESIV---------------------EAI----KEG-
V-G-HTP-----GIEC--------------N-KD---SAG----------NS-QLY----
------------QVYLCVDTS------GQ------D-IIAC--------PLLPKG-----
------R-C---A-S-KVQ--------F----P-------KF--------
>Pyrus_bretschneideri_RNase4
-----MRYSNTL-------ILI--K-LLI---------------IQY--LS----VLCV-
------------------------------------------SQ-----------D-FDF
FYFVQQ-WPGAYC----D--------T------K-H--TC-------C-YPK-SG---K-
PTA-D-FGIHGLWPN---YK-DGGY------P-----SN------C--D-PDS---VFDK
S------QI------S-E---------LLTSLN----------KN---------W-----
----P-SL---SCP------------SS--N-----G------YRFWSHEW-EKHGTC-S
-SE-L-DQ-KEYF---EAALK------------------------LRE-KV-N-LL--QI
LKN--A-G----I-VP-NDELYNLESIV---------------------EAI----KVG-
V-G-HTP-----GIEC--------------N-KD---SAG----------NS-QLY----
------------QIYLCVDTS------GQ------D-IIEC--------PLLPKG-----
------R-C---A-S-KIQ--------F----P-------KF--------
>Prunus_mume_RNase5
-----MRFSTSL-------ILI--K-LLV---------------IQY--LS----VLCV-
------------------------------------------SQ-----------D-FDF
FYFVQQ-WPGAYC----D--------T------K-H--TC-------C-YPK-SG---K-
PSA-D-FGIHGLWPN---YK-DGSY------P-----SN------C--D-PDS---VFDK
S------EI------S-E---------LMSNLE----------KN---------W-----
----P-SL---SCP------------SS--N-----G------FRFWSHEW-EKHGTC-S
-SE-L-DQ-KDYF---EAALK------------------------LKQ-KV-N-LL--QI
LKT--A-G----I-VP-DDGMYSLESIK---------------------EAI----KEG-
A-G-YTP-----GIEC--------------N-KD---SAG----------NS-QLY----
------------QVYLCVDTS------GQ------D-IIEC--------PVLPKG-----
------R-C---A-S-DVQ--------F----A-------KF--------
>Prunus_persica_RNase2
-----MRFSTSL-------ILI--K-LFV---------------IQY--LS----VLCV-
------------------------------------------SQ-----------D-FDF
FYFVQQ-WPGAYC----D--------T------K-H--TC-------C-YPK-SG---K-
PSA-D-FGIHGLWPN---YK-DGSY------P-----SN------C--D-PDS---VFDK
S------EI------S-E---------LMSNLE----------KN---------W-----
----P-SL---SCP------------SS--N-----G------FRFWSHEW-EKHGTC-S
-SE-L-DQ-KDYF---EAALK------------------------LKQ-KV-N-LL--QI
LKT--A-G----I-VP-DDGMYSLESIK---------------------EAI----KEG-
A-G-YTP-----GIEC--------------N-KD---SAG----------NS-QLY----
------------QVYLCVDTS------GQ------D-IIEC--------PVLPKG-----
------R-C---A-S-DVQ--------F----A-------KF--------
>Ziziphus_jujub_RNase3
-----MRYRSS--------ILI--S-LLV---------------FQY--LS----IFCV-
------------------------------------------AQ-----------D-FDF
FYFVQQ-WPGAYC----D--------S------R-Q--TC-------C-YPK-TG---K-
PAA-D-FGIHGLWPN---YK-DGSY------P-----SN------C--D-PDS---VFDK
S------EI------S-D---------LMSSLE----------KY---------W-----
----P-SL---SCP------------SS--N-----G------FRFWSHEW-EKHGTC-S
-SE-L-DQ-HDYF---QSALK------------------------LKE-KV-N-LL--QI
LKK--A-E----I-EP-DDGFYSLKSLV---------------------EAI----KEA-
I-G-YEP-----GIDC--------------N-RD---SAG----------NS-QLY----
------------QIYLCVDTS------GS------D-IIKC--------PVLPRG-----
------R-C---A-S-QVQ--------F----A-------KF--------
>Parasponia_andersonii_RNase2
-----MRYNSSI-------LII--K-LLV---------------LHY--LS----VLCV-
------------------------------------------SQ-----------D-FDF
FYFVQQ-WPGAYC----D--------T------K-H--SC-------C-YPK-TG---K-
PAA-D-FGIHGLWPN---YK-DGSW------P-----SN------C--D-PDS---VFSV
Q------EI------S-D---------LIGRLQ----------KS---------W-----
----P-SL---SCP------------SS--N-----G------NRFWSHEW-EKHGTC-S
-SE-L-DQ-HDYF---EAGLK------------------------LKE-KV-N-LL--SI
LKN--A-G----I-EP-DDGFYSLDSIE---------------------EAI----KEG-
V-G-HAA-----GIEC--------------N-KD---SAG----------NS-QLY----
------------QVYLCVDTS------GS------D-IIEC--------PKLPRG-----
------R-C---A-S-NVQ--------F----A-------KF--------
>Morus_notabilis_RNase2
-----MRYNSST-------LII--K-LLI---------------IKY--FS----VLCA-
------------------------------------------SQ----------AD-FDF
FYFVQQ-WPGAYC----D--------T------KHH--SC-------C-YPK-TG---K-
PTA-E-FSIHGLWPN---HK-DGSW------P-----SN------C--N-PDS---VFDR
L------EI------S-D---------LMGSLQ----------KN---------W-----
----P-SL---SCP------------SS--N-----G------FRFWSHEW-EKHGTC-S
-SE-L-NQ-HDYF---ATALK------------------------LKE-KV-N-LL--KI
LKN--A-E----I-EP-DDGFYSLDSIV---------------------KAI----EAV-
T-S-HAP-----GMEC--------------N-KD---SAG----------NS-QLY----
------------QVYLCVDTS------GS------E-IIEC--------PILPRG-----
------R-C---D-S-SVQ--------F----P-------KF--------
>Malus_domestica_RNase7
-----MRYSSTL-------ILI--K-RLI---------------THY--LS----VPCV-
------------------------------------------SP-----------D-FDF
FYFVQQ-WPGAYC----D--------A------TNF--TC-------C-YPK-SG---K-
PTA-D-FGIHGPWPN---YK-DGGY------PX---VSN------C--D-PDS---VFDK
S------EI------S-E---------LLSSLD----------KN---------W-----
----P-SL---KCP------------SN--D-----G------YGFWSHEW-EKHGTC-S
-SE-L-DQ-KEYF---EAALK------------------------LKX-KV-N-LL--QI
LKK--A-G----I-VP-NDEFYSIESIV---------------------EAM----KEG-
A-G-YTP-----GIEC--------------N-ND---SAG----------NS-QLY----
------------QVYLCVHTS------GX------D-IIEC--------PLLPKE-----
------G-C---A-S-KVY--------Y----F-------TL--------
>Citrus_clementina_RNase7
-----MKLQF-S-------IFT--K-LLI---------------IQY--LS----ILCV-
------------------------------------------SQ-----------D-FDF
FYFVQQ-WPGSYC----D--------T------K-Q--SC-------C-YPK-SG---K-
PAA-D-FGIHGLWPE---YK-DGSY------P-----SN------C--D-PDG---VFEK
S------QI------S-D---------LISDLR----------QN---------W-----
----P-TL---SCP------------SN--D-----G------TKFWTHEW-VKHGTC-A
-SE-L-DQ-REYF---EAALK------------------------LKE-KA-N-LL--QA
LKN--A-G----I-KP-DDGFYELESII---------------------AAI----KEA-
T-G-FTP-----GIEC--------------N-VD---PEH----------NS-QLY----
------------QIYMCVDTS------AS------E-FIQC--------PKQPRK-----
------K-C---A-S-TVQ--------F----P-------RF--------
>Corchorus_olitorius_RNase1
-----MKLNSCS-------ILL--N-LLI---------------LQY--FS----VLCL-
------------------------------------------SQ-----------D-FDF
FYFVQQ-WPGSYC----D--------S------R-Q--SC-------C-YPK-TG---K-
PAA-D-FGIHGLWPN---YK-DGGY------P-----SN------C--N-PDS---RFDK
S------EI------S-D---------LISTIE----------KE---------W-----
----P-TL---SCP------------SN--D-----G------IKFWTHEW-VKHGTC-S
-SE-L-DQ-REYF---EAALK------------------------LKQ-KV-N-LL--QA
LTN--A-G----I-KP-NDEFYELEDIK---------------------DAI----KEA-
V-G-FTP-----GIEC--------------N-VD---SSR----------NS-QLY----
------------QVYLCVDTS------GS------E-FIEC--------PVLPRP-----
------R-C---G-S-RIQ--------F----P-------KF--------
>Theobroma_cacao_RNase13
-----MKPNSCS-------IFI--K-LLV---------------LQY--LS----VLCV-
------------------------------------------SQ-----------D-FDF
FYFVQQ-WPGAYC----D--------T------K-Q-HSC-------C-YPK-TG---K-
PAA-D-FGIHGLWPN---YR-DGGY------P-----SN------C--D-PNS---RFDR
S------EI------S-D---------LIGTLE----------KE---------W-----
----P-TL---SCP------------SN--D-----G------TKFWTHEW-VKHGTC-S
-SE-L-DQ-REYF---QAALK------------------------LKQ-KA-N-FL--QA
LTN--A-G----I-KP-NDEFYELQDIE---------------------DAI----KEA-
V-G-FTP-----GIEC--------------N-TD---SSR----------NS-QLY----
------------QIYLCVDTS------GS------D-FIKC--------PLLPSS-----
------R-C---G-S-SIQ--------F----P-------KF--------
>Gossypium_raimondii_RNase18
-----MKLTGSI-------VII--N-LLA---------------LQY--LP----VLCL-
------------------------------------------SQ-----------D-FDF
FYFVLQ-WPGSYC----D--------T------K-Q--RC-------C-YPK-TG---K-
PSA-D-FGIHGLWPN---YN-DGGY------P-----SN------C--D-PDS---RFDK
S------EI------S-S---------LIGSLE----------KE---------W-----
----P-TL---SCP------------SN--D-----G------VKFWTHEW-LKHGTC-S
-SE-L-DQ-REYF---EAALQ------------------------LKQ-KA-N-LL--QA
LTS--A-G----I-KP-NDEFYELEEIE---------------------DAI----RQA-
V-G-FTP-----GIEC--------------N-VD---SSR----------NS-QLY----
------------QVYLCVDTF------GS------D-FIKC--------PLLPRA-----
------K-C---G-S-RIQ--------F----P-------KF--------
>Hevea_brasiliensis_RNase1
-----MKPNS-S-------ILI--K-LFI---------------LQY--LS----VLCL-
------------------------------------------SQ-----------D-FDF
FYFVLQ-WPGSYC----D--------T------R-H--SC-------C-YPK-TG---K-
PIA-D-FGIHGLWPN---YN-NGGY------P-----SN------C--N-PDS---VFDK
S------QI------S-D---------LMSSLQ----------KN---------W-----
----P-TL---ACP------------SG--D-----G------NKFWSHEW-EKHGTC-S
-SE-L-DQ-HDYF---EASLK------------------------LKE-KA-N-LL--QV
LKN--A-G----I-KP-DDEFYELDSIE---------------------EAI----KDA-
I-G-YTP-----GIEC--------------N-VD---GSR----------NS-QLY----
------------QIYLCVDTS------AS------E-FIEC--------PMLPKG-----
------R-C---A-S-RVQ--------F----P-------KF--------
>Jatropha_curcas_RNase2
-----MKPNF-S-------IFI--K-LFI---------------LQY--LS----VLCH-
------------------------------------------SQ-----------D-FDF
FYFVQQ-WPGSYC----D--------T------R-H--SC-------C-YPK-TG---K-
PAA-D-FGIHGLWPN---YK-DGGY------P-----SN------C--N-PDS---VFDK
S------QI------S-D---------LVSRLE----------RN---------W-----
----P-TL---SCP------------SG--D-----G------NKFWSHEW-VKHGTC-A
-SE-L-DQ-HDYF---EAALK------------------------LKE-KV-N-LL--KI
LTD--A-G----I-KP-DDEFYELETIE---------------------EAI----KDA-
I-G-YTP-----GLEC--------------N-KD---GSK----------NT-QLF----
------------QIYLCVDTS------AS------E-IIEC--------PVLPRG-----
------S-C---A-S-RVQ--------F----P-------KF--------
>Ricinus_communis_RNase5
-----MKQNF-S-------ILF--K-LLT---------------IQC--LS----VVCL-
------------------------------------------CQ-----------D-FDF
FYFVQQ-WPGSYC----D--------T------R-H--SC-------C-YPK-TG---K-
PAA-D-FGIHGLWPN---YK-DGGY------P-----SN------C--N-PDS---EYDK
S------QI------S-D---------LTSSLQ----------KD---------W-----
----P-TL---SCP------------SG--D-----G------NKFWSHEW-IKHGTC-S
-SE-L-DQ-HDYF---EAALK------------------------LKE-KV-N-LL--QA
LKD--A-G----I-KP-DDEFYELSSIE---------------------EAI----KEA-
T-G-YTP-----GIEC--------------N-VD---GSR----------NS-QLF----
------------QVYLCVDTS------GS------E-IIEC--------PVLPRG-----
------R-C---A-S-RVQ--------F----P-------KF--------
>Cucumis_sativus_RNase7
-----MKFNYSI-------FIF--N-LLI---------------LQH--LS----TLCL-
------------------------------------------SQ-----------D-FDF
FYFVQQ-WPGAYC----D--------T------KRQ--HC-------C-YPE-TG---R-
PAA-D-FGIHGLWPN---YK-DGSY------P-----SN------C--D-PDS---VFDR
T------QI------S-E---------VLSSMD----------KH---------W-----
----P-SL---SCP------------SS--N-----G------LRFWSHEW-EKHGTC-S
-SE-L-DQ-KEYF---EAAIK------------------------LKE-KA-N-LL--KV
LNS--A-G----I-EA-NDEMYSLESVK---------------------NAI----EEG-
I-G-FTP-----GIEC--------------N-RD---SAG----------NA-QLY----
------------QVYLCVDTS------GS------E-FIKC--------PILPRT-----
------K-C---A-S-TIQ--------F----P-------KF--------
>Cucurbita_pepo_RNase10
-----MKPSYSI-------FIF--N-LLL---------------LQY--LS----PLCL-
------------------------------------------AQ-----------D-FDF
FYFVQQ-WPGAYC----N--------S------KQQ--RC-------C-YPK-TG---R-
PSA-D-FGIHGLWPN---YK-DGSY------P-----SN------C--N-SNS---AFDR
T------QI------S-E---------ALSSMQ----------KD---------W-----
----P-SL---SCP------------SS--D-----G------LRFWSHEW-EKHGTC-S
-SE-L-DQ-KEYF---EAAIK------------------------LKE-KA-N-LL--KL
LND--A-G----I-EA-NDEFYSLESIR---------------------EAI----QKG-
V-G-FTP-----GIQC--------------N-KD---SGG----------HS-QLY----
------------QVYLCVDTS------GS------E-FIKC--------PVLPRG-----
------K-C---S-S-SIQ--------F----S-------KF--------
>Momordica_charantia_RNase14
-----MKPSHSI-------VIF--K-LLL---------------FHY--LS----AVCH-
------------------------------------------SQ-----------D-FDF
FYFVQQ-WPGAYC----D--------T------KRS---C-------C-YPK-TG---R-
PAA-D-FGIHGLWPN---FQ-DGTY------P-----SS------C--D-PDS---VFDP
T------HI------S-E---------VASNMA----------KQ---------W-----
----P-SL---SCP------------SS--N-----G------LRFWSHEW-EKHGTC-S
-SE-L-DQ-KEYF---EAAMK------------------------LKQ-KA-K-LL--KL
LNG--A-G----I-EP-NDEFYSLESIR---------------------NAI----EEG-
L-G-FTP-----GIQC--------------N-RD---SAG----------NP-QLY----
------------QIYLCVDTS------AS------E-FIKC--------PVLPKA-----
------K-C---A-S-TIQ--------F----P-------KF--------
>Arabidopsis_lyrata_RNase3
-----MK------------FFI--C-LLA---------------LQQ--LY----VQSV-
------------------------------------------AQ-----------D-FDF
FYFVLQ-WPGAYC----D--------S------I-H--SC-------C-YPK-TG---K-
PAA-D-FGIHGLWPN---YK-TGGW------P-----QN------C--N-PDS---QFDD
L------RV------S-D---------LMNDLQ----------RE---------W-----
----P-TL---SCP------------SN--D-----G------MKFWTHEW-EKHGTC-A
-SE-L-DQ-HDYF---EAGLK------------------------LKQ-KA-N-LL--HA
LTN--A-G----I-KP-DDKFYEMKDIE---------------------NTI----KEV-
V-G-FAP-----GIEC--------------N-KD---SSH----------NS-QLY----
------------QIYLCVDTS------AS------K-FINC--------PVMPHG-----
------R-C---D-S-RVQ--------F----P-------KF--------
>Boehmeria_nivea_RNase2
-----MK------------FFI--C-MLA---------------LQQ--LY----VQSV-
------------------------------------------AQ-----------D-FDF
FYFVLQ-WPGAYC----D--------S------R-H--SC-------C-YPK-TG---K-
PAA-D-FGIHGLWPN---YK-TGGW------P-----QN------C--N-PDS---QFDD
L------RV------S-D---------LMSDLE----------RE---------W-----
----P-TL---SCP------------SN--D-----G------MKFWTHEW-EKHGTC-A
-SE-L-DQ-HDYF---EAGLK------------------------LKQ-KA-N-LL--HA
LTN--A-G----I-KP-DDKFYEIKDIE---------------------NTI----KEA-
I-G-FAP-----GIEC--------------N-KD---SSH----------NS-QLY----
------------QIYLCVDTS------AS------K-FINC--------PVMPHG-----
------R-C---D-S-RVQ--------F----P-------KF--------
>Capsella_rubella_RNase2
-----MK------------FFI--C-ILA---------------LQQ--LY----VQSV-
------------------------------------------AQ-----------D-FDF
FYFVLQ-WPGAYC----D--------S------R-H--SC-------C-YPK-TG---K-
PAA-D-FGIHGLWPN---YK-TGGW------P-----QN------C--N-PDS---QFDD
L------RV------S-D---------LMSELQ----------RE---------W-----
----P-TL---SCP------------SN--D-----G------MKFWTHEW-EKHGTC-A
-SE-L-DQ-HDYF---EAGLK------------------------LKQ-KA-N-LL--HA
LTN--A-G----I-KP-DDKFYEIKEIE---------------------KTI----KEA-
T-G-FAP-----GIEC--------------N-KD---SSH----------NS-QLY----
------------QIYLCVDTS------AS------K-FINC--------PVMPHG-----
------R-C---D-S-RVQ--------F----P-------KF--------
>Camelina_sativa_RNase4
-----MK------------FFM--C-ILA---------------LQQ--LY----VQSV-
------------------------------------------AQ-----------D-FDF
FYFVLQ-WPGAYC----D--------S------R-H--SC-------C-YPK-TG---K-
PAA-D-FGIHGLWPN---YK-TGGW------P-----QN------C--N-PDS---QFDD
L------RV------S-D---------LMSELQ----------RE---------W-----
----P-TL---SCP------------SN--D-----G------MKFWTHEW-EKHGTC-A
-SE-L-DQ-HDYF---EAGLK------------------------LKQ-KA-N-LL--HA
LTN--A-G----I-KP-DDKFYEMKNIQ---------------------NAI----KEA-
T-G-FAP-----DIEC--------------N-KD---SSH----------NS-QLY----
------------QVYLCVDTS------AS------K-FINC--------PVMPHG-----
------R-C---D-S-RVQ--------F----P-------KF--------
>Brassica_napus_RNase7
-----MK------------FFL--C-ILA---------------LQQ--LY----VLSV-
------------------------------------------AQ-----------D-FDF
FYFVVQ-WPGAYC----D--------S------R-H--SC-------C-YPK-TG---K-
PAA-D-FGIHGLWPN---YK-TGGW------P-----QN------C--N-PDS---TFDE
L------RV------S-D---------LMSNLR----------RE---------W-----
----P-TL---SCP------------SN--D-----G------VHFWTHEW-EKHGTC-A
-SE-L-DQ-HDYF---EAGLK------------------------LKQ-KA-N-LL--HA
LTN--A-G----I-KP-DDKFYEIKDIE---------------------RAI----KEA-
I-G-FAP-----GIEC--------------N-KD---SSH----------NS-QLY----
------------QIYLCVDTS------AS------N-FINC--------PVMPHG-----
------R-C---D-S-RVQ--------F----P-------KF--------
>Brassica_rapa_RNase1
-----MK------------FFL--C-ILA---------------LQQ--LY----VLSV-
------------------------------------------AQ-----------D-FDF
FYFVVQ-WPGAYC----D--------S------R-H--SC-------C-YPK-TG---K-
PAA-D-FGIHGLWPN---YK-TGGW------P-----QN------C--N-PDS---TFDE
L------RV------S-D---------LMSNLQ----------RE---------W-----
----P-TL---SCP------------SN--D-----G------VHFWTHEW-EKHGTC-A
-SE-L-DQ-HDYF---EAGLK------------------------LKQ-KA-N-LL--HA
LTN--A-G----I-KP-DDKFYEIKDIE---------------------RAI----KEA-
I-G-FAP-----GIEC--------------N-KD---SSH----------NS-QLY----
------------QIYLCVDTS------AS------N-FINC--------PVMPHG-----
------R-C---D-S-RVQ--------F----P-------KF--------
>Brassica_napus_RNase8
-----MK------------FFL--C-ILA---------------LQQ--LY----VLSV-
------------------------------------------AQ-----------D-FDF
FYFVVQ-WPGAYC----D--------S------R-H--SC-------C-YPK-TG---K-
PAA-D-FGIHGLWPN---YK-TGGW------P-----QN------C--K-PDS---TFDE
L------RV------S-D---------LMSNLQ----------RE---------W-----
----P-TL---SCP------------SN--D-----G------VHFWTHEW-EKHGTC-A
-SE-L-DQ-HDYF---EAGLK------------------------LKQ-KA-N-LL--HA
LTN--A-G----I-KP-DDKFYEIKDIE---------------------RAI----KEA-
I-G-FAP-----GIEC--------------N-KD---SSH----------NS-QLY----
------------QIYLCVDTS------AS------N-FINC--------PVMPHG-----
------R-C---D-S-RVQ--------F----P-------KF--------
>Brassica_oleracea_RNase7
-----MK------------FFL--C-ILA---------------LQQ--LY----VLSV-
------------------------------------------AQ-----------D-FDF
FYFVVQ-WPGAYC----D--------S------R-H--SC-------C-YPK-TG---K-
PAA-D-FGIHGLWPN---YK-TGGW------P-----QN------C--N-PDS---TFDE
L------RV------S-D---------LMSNLR----------RE---------W-----
----P-TL---SCP------------SN--D-----G------VHFWTHEW-EKHGTC-A
-SE-L-DQ-HDYF---EAGLK------------------------LKQ-KA-N-LL--HA
LTN--A-G----I-KP-DDKFYEIKDIE---------------------RAI----KEA-
I-G-FSP-----GIEC--------------N-KD---SSH----------NS-QLY----
------------QIYLCVDTS------AS------N-FINC--------PVMPHG-----
------R-C---D-S-QVQ--------F----P-------KF--------
>Raphanus_sativus_RNase5
-----MK------------FFI--C-ILA---------------LQQ--LY----VLSV-
------------------------------------------AQ-----------D-FDF
FYFVVQ-WPGAYC----D--------S------R-H--TC-------C-YPK-TG---K-
PAA-D-FGIHGLWPN---YK-TGGW------P-----QN------C--N-PDS---TFDE
L------RV------S-D---------LVSNLQ----------RE---------W-----
----P-TL---SCP------------SN--D-----G------VHFWTHEW-EKHGTC-A
-SE-L-DQ-HDYF---EAALK------------------------LKQ-KA-N-LL--HA
LTN--A-G----I-KP-DDKFYEIKDIE---------------------RVI----KEA-
I-G-FAP-----GIEC--------------N-KD---SSH----------NS-QLY----
------------QIYLCVDTS------AS------N-FINC--------PVMLHG-----
------R-C---D-S-RVQ--------F----P-------KF--------
>Eutrema_salsugineum_RNase2
-----MK------------FFI--C-ILV---------------LQQ--LY----VQSV-
------------------------------------------AL-----------D-FDF
FYFVLQ-WPGAYC----D--------S------R-Q--HC-------C-YPK-TG---K-
PAA-D-FGIHGLWPN---YK-TGGW------P-----QN------C--N-PDS---EFDE
S------RV------S-D---------LMSNLQ----------KE---------W-----
----P-TL---SCP------------SN--D-----G------VKFWTHEW-EKHGTC-A
-SE-L-DQ-HDYF---EAGLK------------------------LKQ-KA-N-LL--HV
LTN--A-G----I-KP-DDKFYEINDIE---------------------KTI----KEA-
I-G-FAP-----GIEC--------------N-KD---SSH----------NS-QLY----
------------QIYLCVDTS------AS------N-FINC--------PVMPHG-----
------R-C---D-S-RVQ--------F----P-------KF--------
>Tarenaya_hassleriana_RNase3
-----MKPNFSL-----FICFV--C-FLT---------------LQQ--LH----LPCF-
------------------------------------------AQ-----------D-FDF
FYFVQQ-WPGAYC----D--------S------R-Q--SC-------C-YPK-TG---K-
PAA-D-FGIHGLWPN---YK-SGGW------P-----QN------C--N-PDS---EFDE
S------QI------S-D---------LLSNMQ----------TE---------W-----
----P-TL---SCP------------SN--D-----G------VKFWTHEW-TKHGTC-A
-SE-L-DQ-HDYF---HAALK------------------------LKQ-KA-N-LL--HA
LSN--A-G----I-KP-NDEFYGLREIK---------------------KAI----EEA-
I-G-FTP-----GIEC--------------N-KD---SSH----------NS-QLY----
------------QIYLCVDTS------GA------E-FIEC--------PVLPHG-----
------R-C---D-S-RIQ--------F----P-------KF--------
>Carica_papaya_RNase3
-----MKLNRSA-------IVN--L-LFI---------------SLF--LS----LHCL-
------------------------------------------GQ-----------D-FDF
FYFVQQ-WPGSYC----D--------T------K-N--SC-------C-YPT-SG---K-
PAS-D-FGIHGLWPN---YN-DGSY------P-----SN------C--D-PDS---AFDK
S------QI------S-D---------LISSME----------KN---------W-----
----P-TL---SCP------------SN--D-----G------TKFWTHEW-IKHGTC-S
-SE-L-DQ-HEYF---EAALK------------------------LKD-KI-N-LL--KI
LNN--A-G----I-EA-DDGFYELDEIR---------------------KAI----EEE-
S-G-VSV-----GIEC--------------N-VD---SYG----------NS-QLY----
------------QIYMCVDTS------GS------Q-FIQC--------PLLPRH-----
------R-C---G-S-SIQ--------F----P-------KF--------
>Carica_papaya_RNase4
-----MKLNYSA-------IVN--L-LII---------------LQF--LS----LDCL-
------------------------------------------SQ-----------D-FDF
FYFVQQ-WPGSYC----D--------T------K-H--SC-------C-YPK-SG---K-
PAA-D-FGIHGLWPN---YN-DGSY------P-----SN------C--N-PDS---VFDK
S------QI------S-D---------LKSSLE----------KN---------W-----
----P-TL---SCP------------SN--D-----G------TKFWTHEW-VKHGTC-S
-SE-L-DQ-REYF---EAALK------------------------LKD-KI-N-LL--KI
LNI--A-G----I-KA-DDGFYELDEIR---------------------KAI----EEE-
S-G-VSV-----GIEC--------------N-VD---SYG----------NS-QLY----
------------QIYMCVDTS------GS------Q-FIQC--------PLLPRH-----
------R-C---G-S-SVQ--------F----P-------KF--------
>Populus_trichocarpa_RNase3
-----MKLNFS--------ILI--K-LAI---------------IQY--LS----VLCV-
------------------------------------------SE-----------D-FGF
FYFVQQ-WPGSYC----D--------T------K-H--SC-------C-YPR-TG---K-
PVA-D-FGIHGLWPQ---NE-DGSY------P-----QN------C--N-RDN---ALDE
D------QI------S-D---------LTSSLQ----------KD---------W-----
----P-SL---SCP------------SS--T-----G------FRFWSHEW-EKHGTC-S
-EE-I-DQ-HGYF---EAALK------------------------LKE-KA-N-LL--QA
LDN--A-G----I-KP-DDEFYDLDSIK---------------------EAI----KDA-
T-G-FTP-----GIEC--------------N-ID---ASK----------NS-QLY----
------------QVFMCVDIS------GS------E-FIEC--------PVLPKR-----
------R-C---A-S-KVQ--------F----P-------K---------
>Eucalyptus_grandis_RNase1
-----MKANSFA-------IIV--T-VLA---------------TQC--LS----VLCA-
------------------------------------------AD-----------D-FDF
FYFVQQ-WPGSYC----D--------T------K-R--KC-------C-YPK-TG---K-
PAA-D-FSIHGLWPN---YN-DGTY------P-----SN------C--N-NDN---AFEK
S------EI------S-D---------LIGSLE----------KN---------W-----
----P-SL---TCP------------SS--D-----D------TKFWTHEW-DKHGTC-S
-SE-L-DQ-HEYF---EAALK------------------------LKE-KV-N-LL--QN
LKN--A-G----I-KP-NNEFYSIDSVK---------------------EAI----KEA-
I-G-FEP-----GLEC--------------N-KD---SSG----------NS-QIY----
------------QIFVCVDTS------GS------E-LIEC--------PVLPRG-----
------R-C---A-S-QVQ--------F----P-------SF--------
>Punica_Punica_RNase2
-----MKYAIGS-------ILI--A-LLS---------------IHC--LS----ALCA-
------------------------------------------VD-----------D-FDF
FYFVQQ-WPGSYC----D--------S------R-H--SC-------C-YPK-TG---K-
PAA-D-FGIHGLWPN---YK-DGSY------Q-----SK------C--N-PDH---VFDK
S------EI------S-D---------LISSLE----------KS---------W-----
----P-TL---SCP------------SN--D-----G------LKFWEHEW-EKHGTC-S
-SE-L-DQ-HDYF---EAGLK------------------------LKE-KT-N-LL--QA
LKN--A-G----I-EP-NDKFYRLESIK---------------------EAI----KQA-
V-G-HEP-----GIEC--------------N-VD---PSG----------HK-QLS----
------------EVYLCVDTS------GM------E-IIEC--------PILPKGS----
------R-C---A-S-NIQ--------F----P-------KF--------
>Quercus_lobata_RNase2
-----MRLNYS--------ILI--K-LLI---------------LQY--LS----VLFL-
------------------------------------------LK-----------D-FDF
FYFVLQ-WPGAYC----D--------S------K-H--SC-------C-YPE-TG---K-
PVI-D-FTIHGLWPE---YK-DGSY------P-----SN------C--D-PNS---VFEK
S------RL------S-D---------LMTHLQ----------KD---------W-----
----P-SL---SCP------------SS--N-----G------FRFWSHEW-EKHGTC-S
-SQ-I-EQ-HDYF---EATLN------------------------LKK-KV-N-LL--QI
LRI--A-K----I-EP-DDGFYSLDNIV---------------------RAI----IKG-
I-G-HTP-----RIEC--------------N-KD---SHG----------NR-QLY----
------------QIYICVDSS------GS------E-IIEC--------PVPPKG-----
------R-Y---A-S-NVQ--------F----P-------KF--------
>Quercus_lobata_RNase6
------------------------------------------------------------
------------------------------------------------------------
----MQ-WPGAYC----D--------S------K-H--SC-------C-YPE-TG---K-
PMT-D-FTIRGLWPE---YK-DGSY------P-----SN------R--D-PNS---VFEK
S------QL------S-D---------LMTNLW----------KD---------W-----
----P-SL---SCP------------SS--N-----D------FRFWSHEW-EKHGTC-S
-SQ-I-DQ-HDYF---EAALN------------------------LKK-EV-N-LL--QI
LRI--A-R----I-EP-DDGFYSLDNIV---------------------RAI----IKG-
I-G-HTP-----RIGC--------------N-KD---SHG----------NS-QLY----
------------QIYLCVDSS------GS------E-IIEC--------PVPPKG-----
------R-C---A-S-KVQ--------F----R-------KF--------
>Arabidopsis_lyrata_RNase2
-----MGAKGWF--------IL--K-LLM---------------FQG--LF----V-SR-
------------------------------------------PQ----------ED-FDF
FYLVLQ-WPGAYC----D--------T------K-R--AC-------C-YPT-SG---K-
PAA-D-FGIHGLWPN---YN-GGSW------P-----SN------C--D-PDS---QFDR
S------QI------S-D---------LVSSLK----------KN---------W-----
----P-TL---SCP------------SN--E-----G------FKFWEHEW-EKHGTC-S
-SV-M-DQ-HDYF---ENALK------------------------LKE-KA-N-LL--QI
LTN--S-G----I-NP-DDGFYSLTKIT---------------------NAI----KNG-
I-G-FTP-----GIEC--------------N-KD---PER----------ND-QLH----
------------QIYICVDTS------GT------E-FIEC--------PVLPRG-----
------R-C---P-S-QLQ--------F----S-------KF--------
>Boehmeria_nivea_RNase3
-----MEAKGWA--------IL--K-LLM---------------FQG--LF----I-SR-
------------------------------------------PQ----------ED-FDF
FYLVLQ-WPGAYC----D--------T------Q-R--AC-------C-YPT-SG---K-
PAA-D-FGIHGLWPN---YK-GGSW------P-----SN------C--D-PDS---KFDK
D------QI------S-D---------LLSSLK----------KN---------W-----
----P-TL---SCP------------SN--E-----G------FKFWAHEW-EKHGTC-S
-SV-M-DQ-HEYF---ENALK------------------------LKD-KA-N-LL--QI
LTN--S-G----I-NP-DDRFYDLKKIT---------------------NAI----KDG-
I-G-FTP-----GIEC--------------N-KD---PER----------NA-QLH----
------------QIYICVDTS------GT------E-FIEC--------PVLPRG-----
------R-C---P-S-QLQ--------F----S-------KF--------
>Camelina_sativa_RNase6
-----MGVKGWA--------IL--K-FLM---------------FQS--LF----V-SQ-
------------------------------------------SL----------ED-FDF
FYLVVQ-WPGAYC----D--------T------K-R--SC-------C-YPT-SG---K-
PEA-D-FGIHGLWPN---YK-DGSW------P-----SN------C--D-PDS---QFDR
S------QI------E-D---------LLSSMK----------KN---------W-----
----P-TL---SCP------------SN--E-----G------FNFWEHEW-EKHGTC-S
-SV-M-DQ-HEYF---ENALK------------------------LKD-KA-N-LL--QI
LTN--S-G----I-NP-DDGFYDLNKIT---------------------NAI----KDG-
I-G-FTP-----GLQC--------------N-KD---PER----------NA-QLY----
------------QIYICVDTS------GT------E-FIEC--------PVLPRG-----
------R-C---P-S-QLQ--------F----A-------KF--------
>Camelina_sativa_RNase7
-----MGVKGWA--------IL--K-FLM---------------FQS--LF----V-SQ-
------------------------------------------SQ----------ED-FDF
FYLVVQ-WPGAYC----D--------T------K-R--SC-------C-YPT-SG---K-
PEA-D-FGIHGLWPN---YK-DGSW------P-----SN------C--D-PDS---QFGR
S------QI------E-D---------LLSRMK----------KN---------W-----
----P-TL---SCP------------SN--E-----G------FNFWEHEW-EKHGTC-S
-SV-M-DQ-HEYF---ENALK------------------------LKD-KA-N-LL--QI
LTN--S-G----I-NP-DDEFYDLNKIT---------------------NAI----KDG-
I-G-FTP-----GLEC--------------N-KD---PER----------NA-QLY----
------------QIYICVDTS------GT------E-FIEC--------PVLPRG-----
------R-C---P-S-KLQ--------F----A-------KF--------
>Capsella_rubella_RNase3
-----MGAKGWV--------VL--K-LLM---------------FQS--LF----V-SQ-
------------------------------------------SQ----------ED-FDF
FYLVVQ-WPGAYC----D--------T------K-R--AC-------C-YPT-SG---K-
PDA-D-FGIHGLWPN---YK-DGSW------P-----SN------C--D-PDS---QFDR
T------QI------E-D---------LVSSMK----------KN---------W-----
----P-TL---SCP------------SN--E-----G------FEFWEHEW-EKHGTC-S
-SV-M-DQ-HEYF---ENALK------------------------LKD-KA-N-LL--QI
LTN--S-G----I-NP-DDGFYGLSEIT---------------------KAI----KDG-
I-G-FTP-----GIQC--------------N-KD---PER----------NA-QLY----
------------QIYLCVDTS------GT------E-FIEC--------PVLPRG-----
------R-C---P-A-QLQ--------F----A-------KF--------
>Camelina_sativa_RNase8
-----MGVKGWA--------IL--K-FLM---------------FQS--LF----V-SQ-
------------------------------------------SQ----------ED-FDF
FYLVVQ-WPGAYC----D--------T------K-R--SC-------C-YPT-SG---K-
PDA-D-FGIHGLWPN---YK-DGSY------P-----SN------C--D-PDS---QFDR
S------QI------E-D---------LLSGMK----------KN---------W-----
----P-TL---SCP------------SN--E-----G------FNFWEHEW-EKHGTC--
-SV-M-DQ-HDYF---KNTLK------------------------LKD-KA-N-LL----
ILN--S-G----I-NP-DDGFYDLNKIT---------------------KAI----K-G-
I-G-FTP-----GLQC--------------N-KD---PER----------NS-QLY----
------------QIYLCVDTS------GS------E-FIEC--------PVLPRG-----
------R-C---P-S-KL---------F----A-------KF--------
>Brassica_napus_RNase6
-----MGPKGWF--------IL--K-LLM---------------FQG--LF----ISSQ-
------------------------------------------EQ----------ED-FDF
FYLVLQ-WPGAYC----D--------T------K-R--SC-------C-YPT-SG---K-
PAA-D-FGIHGLWPN---YK-DGTY------P-----SN------C--N-PDS---EFDK
S------QI------T-D---------LVSSLK----------KT---------W-----
----P-TL---ACP------------SN--E-----G------FKFWKHEW-EKHGTC-S
-SV-M-DQ-HEYF---ENSLK------------------------LRD-RA-N-LL--QA
LTN--S-G----I-KP-DDRFYDLEKIR---------------------KAI----KDE-
I-G-FTP-----GIEC--------------N-KD---PER----------ND-QLH----
------------QIYICVDTS------GT------E-FIKC--------PILPRE-----
------R-C---P-S-RLQ--------F----A-------KF--------
>Brassica_napus_RNase9
-----MGPKGWF--------IL--K-VLM---------------FQG--LF----ISSQ-
------------------------------------------EQ----------ED-FDF
FYLVLQ-WPGAYC----D--------T------K-R--SC-------C-YPT-SG---K-
PAA-D-FGIHGLWPN---YK-DGSY------P-----SN------C--N-PDS---EFDK
S------QI------T-D---------LVSSLK----------KT---------W-----
----P-TL---ACP------------SN--E-----G------FKFWKHEW-EKHGTC-S
-SV-M-DQ-HEYF---ENSLK------------------------LRD-RA-N-LF--QA
LTN--S-G----I-KP-DDRFYDLEKIR---------------------KAI----KDE-
I-G-FTP-----GIEC--------------N-KD---PER----------ND-QLH----
------------QIYICVDTS------GT------E-FIKC--------PILPRE-----
------R-C---P-S-RLQ--------F----A-------KF--------
>Raphanus_sativus_RNase4
-----MGPKGWF--------IL--K-LLM---------------FQG--LF----ISSQ-
------------------------------------------DQ----------ED-FDF
FYLVLQ-WPGAYC----D--------T------K-R--SC-------C-YPT-SG---K-
PAA-D-FGIHGLWPN---YN-DGSY------P-----SN------C--D-PDS---KFDK
S------QI------T-D---------LVSSLK----------KT---------W-----
----P-TL---ACP------------SN--E-----G------FKFWTHEW-EKHGTC-S
-SA-M-DQ-HDYF---ENALK------------------------LRD-RA-N-LL--EA
LTN--S-G----I-KP-DDKFYDLEKIK---------------------NAI----TDA-
I-G-FTP-----GIEC--------------N-KD---PER----------ND-QLH----
------------QIYICVDTS------GT------E-FIEC--------PIFPRG-----
------R-C---P-S-KLQ--------F----A-------KF--------
>Raphanus_sativus_RNase7
------------------------------------------------------------
------------------------------------------------------------
----MQ-WPGAYC----D--------T------K-R--SC-------C-YPT-SG---K-
PAA-D-FGIHGLWPN---YN-DGSY------P-----SN------C--D-PDS---KFDK
S------QI------T-D---------LVSSLK----------KT---------W-----
----P-TL---ACP------------SN--E-----G------FKFWTHEW-EKHGTC-S
-SA-M-DQ-HDYF---ENALK------------------------LRD-RA-N-LL--EA
LTN--S-G----I-KP-DDKFYDLEKIK---------------------NAI----TDA-
I-G-FTP-----GIEC--------------N-KD---PER----------ND-QLH----
------------QIYICVDTS------GT------E-FIEC--------PIFPRG-----
------R-C---P-S-KLQ--------F----A-------KF--------
>Camelina_sativa_RNase13
----------------------------M---------------VS--------------
------------------------------------------------------------
-YGICSCWPGAYC----D--------T------K-S--SC-------C-YPT-SG---K-
PAA-D-FGIHGLWPN---YN-SSSW------P-----SN------C--D-PDS---KFDR
S------QI------E-D---------LLSSMK----------KN---------W-----
----P-TL---SCP------------SN--E-----G------FKFWKHEW-EKHGTC-A
-SV-M-DQ-HEYF---ENALK------------------------LKE-KA-N-LL--QI
LTN--S-G----I-NP-DDGFYDLKNIT---------------------NTI----KDG-
I-G-YTP-----GLQC--------------N-KD---RER----------NF-QLY----
------------QIYICVDTS------GT------E-FIEC--------PVLPKG-----
------T-C---P-S-KLQ--------F----A-------KF--------
>Camelina_sativa_RNase19
----------------------------M---------------FQS--LY----L-PQ-
------------------------------------------SQ----------ED-FDF
FYFVVQ-WPGAYC----D--------T------N-R--SC-------C-YPT-SG---K-
PAA-D-FGIHGLWPN---YN-SSSW------P-----SN------C--D-PDS---KFDR
S------QI------E-D---------LLSSMK----------KN---------W-----
----P-TL---SCP------------SN--E-----G------FKFWKHEW-EKHGTC-A
-SIEM-DQ-HEYF---EIALK------------------------LKD-KA-N-LL--QI
LAN--S-G----I-NP-DDGFYDLKKIT---------------------NAI----KDG-
I-G-FAP-----GLQC--------------N-KD---RKH----------NA-QLY----
------------QIYICVDTS------GT------E-FIEC--------PVLPKG-----
------R-C---P-S-KLQ--------F----A-------KF--------
>Camelina_sativa_RNase9
-----MGAKGWA-----G-GIL--K-FLM---------------FQS--VY----L-PQ-
------------------------------------------SQ----------ED-FDF
FYFVVQ-WPGAYC----D--------T------K-S--SC-------C-YPT-SG---K-
PAA-D-FGIHGLWPN---YN-SSSW------P-----SN------C--D-PDS---KFDR
S------QI------E-D---------LLSSMK----------KN---------W-----
----P-TL---SCP------------SN--E-----G------FKFWKHEW-EKHGTC-A
-SV-M-DQ-HEYF---EAALK------------------------LKD-KA-N-LL--QT
LTN--A-E----I-NP-DDGFYDLKKIT---------------------KAI----KDG-
I-G-FTP-----GLQC--------------N-KD---RER----------ND-QLY----
------------QIYICVDTS------GT------E-FIEC--------PVLPKG-----
------K-C---P-S-KLQ--------F----A-------KF--------
>Brassica_napus_RNase4
-----MGGKGWF--------LL--K-LLM---------------FQG--LF----TSPP-
------------------------------------------QD----------PG-FDF
FYFVLQ-WPGAYC----D--------T------K-R--AC-------C-YPT-SG---K-
PAA-D-FGIHGLWPN---YK-DGSY------P-----SN------C--D-PDN---EFDP
S------EI------S-D---------LVSTLQ----------TK---------W-----
----P-TL---SCP------------SN--E-----G------FKFWEHEW-EKHGTC-S
-SV-M-DQ-HKYF---ENTLA------------------------LRD-RV-N-LL--QI
LTG--A-G----I-EP-NDEFYKLKDIK---------------------KAI----KEA-
T-G-FTP-----VINC--------------N-KD---PEK----------NS-QLH----
------------EIFFCVDTS------GT------E-FIEC--------PIIPRD-----
------R-C---P-S-HLQ--------F----A-------KF--------
>Brassica_rapa_RNase3
-----MGGKGWF--------LL--K-LLM---------------FQG--LF----TSRL-
------------------------------------------QD----------PG-FDF
FYFVLQ-WPGAYC----D--------T------K-R--AC-------C-YPT-TG---K-
PAA-D-FGIHGLWPN---YN-DGSY------P-----SN------C--D-PDS---EFDP
A------EI------S-D---------LVSTMQ----------TK---------W-----
----P-TL---SCP------------SN--N-----G------SKFWEHEW-EKHGTC-S
-SV-M-DQ-HKYF---ENTLA------------------------LRD-RV-N-LL--QI
LQD--A-G----I-NP-DDEFYDLQDIK---------------------NAI----KDG-
T-G-FTP-----VIHC--------------N-KD---PDK----------NS-QLH----
------------EIFFCVDTS------GT------E-FIEC--------PIIPRD-----
------R-C---P-S-KLQ--------F----A-------MF--------
>Brassica_napus_RNase5
-----MITKVWF--------LL--K-LLT---------------FQG--LF----TSPP-
------------------------------------------PD----------PG-FDF
FYLALQ-WPGAYC----D--------T------K-R--AC-------C-YPT-TG---K-
PAA-D-FGIHGLWPN---YN-NGSY------P-----SN------C--D-PSN---EFDP
S------EI------S-D---------LVSTLQ----------TK---------W-----
----P-TL---SCP------------SN--E-----G------YKFWEHEW-EKHGTC-S
-SV-M-DQ-HGYF---EKTLA------------------------LRD-RI-N-LL--QI
LTD--A-G----I-KP-NDEFYKLKDIK---------------------KAI----EKA-
T-G-FTP-----VINC--------------N-RD---PEK----------NR-QLH----
------------EILLCVDKS------GT------E-FMDC--------P-MPTD-----
------R-C---PYS-HIQ--------F----A-------KF--------
>Tarenaya_hassleriana_RNase2
-----MRTG----------IIF--K-LVM---------------LQS--LA----VSCL-
------------------------------------------GQ-----------D-FDF
FYFVLQ-WPGAYC----D--------S------R-Q--SC-------C-YPK-TG---K-
PSS-D-FSIHGLWPN---YN-DGSY------P-----SN------C--D-PDS---QFHK
S------EV------E-D---------LLNKMA----------EK---------W-----
----P-SL---ACP------------SS--D-----G------VRFWEHEW-VKHGTC-S
-SE-L-DQ-HDYF---DAALK------------------------LKD-KA-N-LL--QF
LKS--A-G----I-NP-DDGFYSLKEIK---------------------NAI----EEG-
T-G-FSP-----GIEC--------------N-KD---PSR----------NS-QLY----
------------QIYLCVDTS------AT------T-FIEC--------PILPQG-----
------R-C---A-P-EIQ--------F----P-------KF--------
>Adonis_aestivalis_RNase1I
-----MNRI-SA-------LLL-LY-IFA---------------AQF--LC----TLSS-
------------------------------------------SQ-----------D-FDF
FYFVLQ-WPGAYC----D--------T------K-K--SC-------C-FPK-TG---K-
PEA-D-FGIHGLWPN---YR-DGSY------P-----SN------C--D-PDS---PFDG
S------VI------K-D---------LKPQMQ----------NY---------W-----
----P-TL---ACP------------SG--D-----G------MIFWAHEW-NKHGTC-S
-SV-L-DQ-HSYF---EAALN------------------------LKE-KL-D-LL--SA
LKS--A-G----I-QP-DGKFYSSVGIS---------------------EAI----RRA-
T-G-FAP-----GLDC--------------N-TD---EAG----------NS-QLY----
------------QIYMCADTS------GA------E-LINC--------PLLPR------
--------------------------------------------------
>Aquilegia_coerulea_RNase1
-----MKST-SA-------LVL-IQ-IFV---------------VQF--LV----LQCV-
------------------------------------------SQ-----------D-FDF
FYFVLQ-WPGAYC----D--------T------K-K--SC-------C-YPT-TG---K-
PDA-D-FGIHGLWPN---NN-DGSY------P-----SN------C--D-SSS---PFDG
S------EI------S-D---------LKSKMQ----------TE---------W-----
----P-TL---ACP------------SG--S-----G------MSFWAHEW-NKHGTC-S
-SV-L-DQ-HGYF---ETALN------------------------LKE-QV-D-LL--GA
LKN--A-G----I-QP-DGKFYSLNSIS---------------------QAI----STA-
T-G-FTP-----GIEC--------------N-VD---ENG----------NS-QLY----
------------QIYLCVDNS------AT------N-LIKC--------PLLPRG-----
------K-C---S-S-RVE--------F----P-------KF--------
>Opium_poppy_RNase1
-----MKSS-LV-------FLL-SQ-IFV---------------FQQ--LA----V-CV-
------------------------------------------SQ-----------N-FDF
FYFVQQ-WPGSYC----D--------T------K-K--SC-------C-YPT-TG---K-
PAA-D-FGIHGLWPN---YN-DGSY------P-----SD------C--D-DSN---PFDP
S------SI------S-S---------IRRQMQ----------SE---------W-----
----P-TL---ACP------------SG--N-----G------DKFWGHEW-NKHGTC-S
-DI-L-DQ-PGYF---QASLK------------------------LKQ-QT-D-LL--NV
LQN--A-G----I-NP-DGEFYSLTSIT---------------------KAI----RDS-
T-G-FTP-----GVEC--------------N-VD---PSG----------NS-QLY----
------------QIYICVDTS------AT------T-LIEC--------PKLPRG-----
------K-C---S-S-RIE--------F----P-------IF--------
>Opium_poppy_RNase2
-----IKSS-LV-------FLL-SQ-IFV---------------FQQ--LA----VLCV-
------------------------------------------SQ-----------D-FDF
FYFVQQ-WPGSYC----D--------T------K-Q--SC-------C-YPT-TG---K-
PVA-D-FGIHGLWPN---YN-DGSY------P-----SN------C--D-NSN---QFDP
S------SI------S-S---------IKRQMQ----------SE---------W-----
----P-TL---ACP------------SG--D-----G------NKFWGHEW-NKHGTC-S
-DV-L-DQ-PGYF---QAALK------------------------LKQ-QT-N-LL--NV
LQN--A-G----I-NP-DGKFYSLTSIT---------------------KAI----RDS-
T-G-FTP-----GLEC--------------N-VD---ESG----------NT-QLY----
------------QIYICVDTS------GT------N-LIEC--------PLLPRG-----
------K-C---S-S-RIE--------F----P-------IF--------
>Opium_poppy_RNase4
-----VKSS-LF-------SLL-SQ-IFV---------------FQQ--LA----VLCV-
------------------------------------------SQ-----------D-FDF
FYFVQQ-WPGSYC----D--------S------K-Q--SC-------C-YPT-TG---K-
PAP-D-FGIHGLWPN---YN-DGSY------P-----SN------C--D-SSN---PFDP
S------SI------S-S---------IKSQMQ----------SE---------W-----
----P-TL---ACP------------SG--D-----G------DKFWRHEW-NKHGTC-S
-DI-L-DQ-PGYF---QAALK------------------------LKQ-ET-D-LL--NV
LQN--A-G----I-NP-DGKFYSLTSIT---------------------KAI----RDS-
T-G-FTP-----GLEC--------------N-VD---ESG----------NT-QLY----
------------QIYICVDTS------AT------N-LIEC--------PVLPRG-----
------K-C---S-S-RIE--------F----P-------IF--------
>Anacardium_occidentale_RNase1
-----MNSKFCS-------VFA--K-LLI---------------IQS--LS----VLCV-
------------------------------------------SR-----------S-FDF
FYFVQQ-WPGSYC----D--------T------S-D--SC-------C-YPT-SG---K-
PAP-D-FSIHGLWPN---YN-NGTY------P-----SN------C--D-PNN---PFDK
S------KI------S-D---------LTGSME----------KS---------W-----
----P-SL---SCP------------SS--D-----G------LSFWSHEW-DKHGTC-S
-SV-L-NQ-HDYF---QAALN------------------------LKN-QV-N-LL--RT
LEA--A-G----I-EP-NGESYSLEDTK---------------------DAV----KEG-
S-G-YTP-----WIEC--------------N-TD---GSG----------NS-QLY----
------------QIYLCVDTS------AS------N-FIEC--------PVFPKG-----
------Y-C---G-S-KIE--------F----P-------SF--------
>Anacardium_occidentale_RNase2
-----MNSKFFS-------VFV--K-LLI---------------IQS--LS----VLCV-
------------------------------------------SR-----------S-FDF
FYFVQQ-WPGSYC----D--------T------S-D--SC-------C-YPT-SG---K-
PAP-D-FSIHGLWPN---YN-NGTY------P-----SN------C--D-PNN---PFDK
S------KI------S-D---------LTGSME----------KS---------W-----
----P-SL---SCP------------SS--D-----G------LSFWSHEW-DKHGTC-S
-SV-L-NQ-HDYF---QAALN------------------------LKN-QV-N-LL--RT
LEA--A-G----I-EP-NGESYSLEDTK---------------------DAV----KEG-
S-G-YTP-----WIEC--------------N-TD---GSG----------NS-QLY----
------------QIYLCVDTS------TS------N-FIEC--------PVFPKG-----
------Y-C---G-S-KIE--------F----P-------SF--------
>Anacardium_occidentale_RNase4
-------------------MFY--Q-VEF---------------INL--GP----PL---
------------------------------------------------------------
-RYIIQ-WPGSYC----D--------T------S-D--SC-------C-YPT-SG---K-
PAP-D-FSIHGLWPN---YN-NGTY------P-----SN------C--D-PNN---PFDK
S------KI------S-D---------LTGSME----------KS---------W-----
----P-SL---SCP------------SS--D-----G------LSFWSHEW-DKHGTC-S
-SV-L-NQ-HDYF---QAALN------------------------LKN-QV-N-LL--RT
LEA--A-G----I-EP-NGESYSLEDTK---------------------DAV----KEG-
S-G-YTP-----WIEC--------------N-TD---GSG----------NS-QLY----
------------QIYLCVDTS------AS------N-FIEC--------PVFPKG-----
------Y-C---G-S-KIE--------F----P-------SF--------
>Arachis_hypogaea_RNase1
-----MESK-GS-------ILMLLK-LVV---------------LQY--LA----VVCV-
------------------------------------------SQ-----------D-FDF
FYFVQQ-WPGSYC----D--------T------K-S--SC-------C-YPT-SG---K-
PAA-D-FGIHGLWPN---NN-DGSY------P-----SN------C--D-SNN---AFQP
S------LV------S-D---------LRSSLQ----------RN---------W-----
----A-TL---ACP------------SG--N-----G------IEFWSHEW-EKHGTC-S
-SI-L-EQ-HDYF---QTALN------------------------LKQ-RA-N-IL--RV
LTN--A-G----I-AP-NGNAYSLSSIK---------------------GAI----KQG-
V-G-YTP-----YIEC--------------N-VD---SSG----------NS-QLY----
------------QVYLCVDAS------AS------R-FIEC--------PVFPNA-----
------K-C---A-S-QIQ--------F----P-------PF--------
>Arachis_hypogaea_RNase2
-----MESK-GS-------ILMLMK-LVV---------------LQY--LA----VVCV-
------------------------------------------SQ-----------D-FDF
FYFVQQ-WPGSYC----D--------T------K-S--SC-------C-YPT-SG---K-
PAA-D-FGIHGLWPN---NN-DGSY------P-----SN------C--D-SNN---AFQP
S------LV------S-D---------LTSSLQ----------RN---------W-----
----A-TL---ACP------------SG--N-----G------IQFWSHEW-EKHGTC-S
-ST-L-KQ-HDYF---QTALN------------------------LKQ-RA-N-IL--RA
LTN--A-G----I-AP-NGNAYSLSSIK---------------------GAI----KQG-
V-G-YTP-----YIEC--------------N-VD---SSG----------NS-QLY----
------------QVYLCVDAS------AS------R-FIEC--------PVFPNA-----
------K-C---A-S-QIQ--------F----P-------PF--------
>Medicago_truncatula_RNase1
-----MESK-GS-------VLI--K-LLL---------------LLN--VT----VLCA-
------------------------------------------SQ-----------D-FDF
FYFVQQ-WPGSYC----D--------S------K-K--SC-------C-YPT-TG---K-
PAA-D-FGIHGLWPN---YK-DGTY------P-----SN------C--D-PNN---AFDP
S------QI------S-D---------LKSNLQ----------QN---------W-----
----P-TL---ACP------------SG--D-----G------IQFWTHEW-EKHGTC-S
-SV-L-KQ-HDYF---ETTLN------------------------LRQ-KA-N-LL--QA
LTS--A-G----V-QP-DGNSYSLSSIK---------------------GAI----QNA-
V-G-FAP-----FIEC--------------N-VD---SSG----------NS-QLY----
------------QVYLCVDTS------GS------N-FIDC--------PVFPHG-----
------K-C---G-S-EIE--------F----P-------TF--------
>Medicago_truncatula_RNase2
-----MEFK-GS-------FLI--K-LLL---------------LLH--VS----ILCA-
------------------------------------------SQ----------HD-FDF
FYFVQQ-WPGSYC----D--------S------Q-K-SSC-------C-YPT-TG---K-
PAA-D-FGIHGLWPN---YK-DGTY------P-----SN------C--D-PSN---AFKP
S------QI------S-D---------LTSNLQ----------KN---------W-----
----P-TL---ACP------------SG--N-----G------ITFWTHEW-EKHGTC-S
-SV-L-SQ-HDYF---ETTLN------------------------LRQ-KA-N-LL--QA
LTS--A-G----I-QP-DGGSYTLSSIK---------------------GAI----QNA-
I-G-YTP-----YIEC--------------N-VD---SSK----------NS-QLY----
------------QVYLCVDTS------GS------D-FIDC--------PVFPKG-----
------KAC---G-S-KIE--------F----P-------SF--------
>Phaseolus_vulgaris_RNase3
-----MLSK-GS-------ISM--K-LLL---------------LLH--LA----ILCV-
------------------------------------------SQ-----------D-FDF
YYFVQQ-WPGSYC----D--------T------Q-N--SC-------C-YPT-TG---K-
PAA-D-FGIHGLWPN---YK-DGSY------P-----SN------C--D-SNN---RFQP
S------QI------S-D---------LTSSLQ----------RN---------W-----
----P-TL---ACP------------SG--N-----G------VQFWTHEW-EKHGTC-S
-SL-L-KQ-HDYF---EAALD------------------------LKQ-RA-N-LL--RA
LTN--A-G----I-QP-DGGFYSLSSIK---------------------GAI----KDA-
I-G-YTP-----YIEC--------------N-VD---ASR----------NS-QLY----
------------QVYLCVDTS------GS------G-FIEC--------PVFPKG-----
------K-C---G-S-QVE--------F----P-------TF--------
>Phaseolus_vulgaris_RNase5
-----MESK-NS-------ILV--K-LLL---------------LHY--LS----LFCA-
------------------------------------------SQ-----------D-FDF
FYFVQQ-WPGSFC----D--------T------E-K--SC-------C-YPT-SG---K-
PNA-D-FGIHGLWPN---SN-DGSF------P-----SN------C--D-PNN---PFNP
S------QI------S-D---------LTSSLE----------SN---------W-----
----P-TL---ACP------------SG--D-----G------MTFWSHEW-TKHGTC-S
-SV-L-KQ-HDYF---EAALS------------------------LRQ-KA-N-LL--QA
LTT--A-G----I-QP-NGGSYSLSSIK---------------------GAI----KDA-
I-G-FTP-----FIEC--------------N-VD---SSG----------NS-QLY----
------------QVYLCVNTS------GS------D-FIDC--------SVFPRG-----
------K-C---G-S-NIE--------F----P-------SF--------
>Arachis_hypogaea_RNase3
-----MEFK-ES-------ILI--K-LVV---------------MLQCLTL----VLCA-
------------------------------------------SQ-----------D-FDF
FYFVQQ-WPGSYC----D--------T------Q-Q--SC-------C-YPT-SG---K-
PDA-D-FGIHGLWPN---YN-DGSY------P-----SN------C--D-SSN---PFQQ
S------QV------S-N---------LISTMQ----------KE---------W-----
----P-TL---ACP------------SG--N-----G------IQFWSHEW-DKHGTC-S
-SL-L-NQ-HDYF---EAALN------------------------LKQ-KA-N-LL--QA
LTS--A-G----I-NP-DGGFYSLSSIK---------------------NAI----SDS-
I-G-FTP-----FIEC--------------N-SD---SSG----------NS-QLY----
------------QVYLCVDTN------AS------S-FIDC--------PVFPHG-----
------K-C---A-S-NIE--------F----S-------SF--------
>Corchorus_olitorius_RNase2
-----MKSK-FS-------VLI--N-LLV---------------LQY--LA----VLCV-
------------------------------------------SQ-----------D-FDF
FYLVQQ-WPGSYC----D--------S-----DK-S--SC-------C-YPT-TG---K-
PAA-D-FGIHGLWPN---YN-DGSY------P-----QN------C--D-PDN---PFNE
S------EI------S-D---------LLTSMK----------KN---------W-----
----P-TL---ACP------------SS--S-----G------ETFWSHEW-DKHGTC-S
-SV-L-DQ-HSYF---ETTLS------------------------LKQ-QT-S-LL--QS
LKS--A-G----I-NP-DGSFYSLEEIK---------------------DAI----KQG-
T-G-YTP-----WIEC--------------N-ED---SSG----------NS-QLY----
------------QVYLCVDTS------GS------N-LIEC--------PVFPKG-----
------K-C---G-S-QIE--------F----P-------TF--------
>Theobroma_cacao_RNase14
-----MKSK-CS-------VLI--N-LLV---------------CQY--LA----VLGV-
------------------------------------------SQ-----------D-FDF
FYFVQQ-WPGSFC----D--------S-----DK-S--SC-------C-YPT-TG---K-
PAA-D-FGIHGLWPN---YN-DGSY------P-----QN------C--D-SNN---PFNE
S------EI------S-D---------LISSMR----------KN---------W-----
----P-SL---SCP------------SS--N-----G------ESFWTHEW-EKHGTC-S
-SV-L-DQ-HDYF---ETTLG------------------------LKQ-QT-K-LL--QS
LQS--A-G----I-NP-NGKFYSLADIR---------------------DAI----KEG-
T-G-YTP-----WIEC--------------N-KD---SSG----------NS-QLY----
------------QVYLCVDKS------GS------N-LIEC--------PVFPKG-----
------K-C---G-S-QIE--------F----P-------TF--------
>Gossypium_raimondii_RNase4
-----MKFK-CI-------ALI--N-FLV---------------LQC--LA----ILGV-
------------------------------------------SK-----------G-FDF
FYFVQQ-WPGSYC----D--------S-----DK-F--SC-------C-YPT-TG---K-
PAA-D-FSIHGLWPN---YR-NGSY------P-----QN------C--D-PNN---PFNE
S------ET------S-D---------LISSMR----------RN---------W-----
----P-SL---SCP------------SS--S-----G------ESFWSHEW-EKHGTC-S
-SL-L-DQ-HSYF---QTALT------------------------LRQ-QT-N-IL--QS
LKS--A-G----I-IP-DGGSYSLANIK---------------------DAI----KNG-
T-G-YTP-----WIEC--------------N-ED---SSG----------NS-QLY----
------------QVYLCVDSS------GS------N-LIEC--------PIFPKG-----
------K-C---G-S-EIE--------F----P-------TF--------
>Fragaria_vesca_RNase4
-----MKSS-PS-------DLI--K-LLI---------------LSC--LS----VLCA-
------------------------------------------AE-----------D-FDF
FYFVQQ-WPGSFC----D--------T------K-T--SC-------C-YPT-TG---K-
PAA-D-FGIHGLWPN---YK-DGSY------P-----SN------C--D-PNN---PFDQ
S------QI------S-D---------LISSMQ----------EE---------W-----
----P-TL---ACP------------SS--S-----G------IAFWTHEW-EKHGTC-S
-TA-I-NQ-HSYF---AAALD------------------------LKK-KA-N-LL--QA
LQS--T-G----I-KP-NGESYTLADIK---------------------AAL----KNA-
I-G-YTP-----YIEC--------------N-VD---ESG----------NS-QLY----
------------QVYLCVDTN------GS------D-LIEC--------PIFPHG-----
------K-C---G-S-SIE--------F----P-------TF--------
>Malus_domestica_RNase1
-----MKTN-PS-------TFV--K-LLL---------------IGC--LS----VVCV-
------------------------------------------AE-----------Q-FDF
FYFVQQ-WPGSYC----D--------T------K-K--SC-------C-YPT-TG---K-
PAA-D-FGIHGLWPN---NK-DGSY------P-----SN------C--D-PNN---PFDQ
S------EI------S-D---------LRSSMQ----------KE---------W-----
----P-TL---ACP------------SG--N-----G------ITFWTHEW-EKHGTC-S
-SF-I-DQ-HGYF---AAALN------------------------LKK-KI-N-LL--QA
LES--A-G----I-KP-NGDSYTLQNIK---------------------GAV----KDA-
T-G-FTP-----FIEC--------------N-VE---ESG----------NS-QLY----
------------QVYLCVDTS------GS------D-LIEC--------PVFPHG-----
------K-C---G-A-QIE--------F----P-------TF--------
>Pyrus_bretschneideri_RNase3
-----MKTN-PS-------TFV--K-LLL---------------IGC--LS----VVCV-
------------------------------------------AE-----------D-FDF
FYFVQQ-WPGSYC----D--------T------K-Q--SC-------C-YPT-TG---K-
PAA-D-FGIHGLWPN---KK-DGSY------P-----SN------C--D-PNN---PFDQ
S------EI------S-D---------LRSSMQ----------KE---------W-----
----P-TL---ACP------------SG--N-----G------IAFWTHEW-EKHGTC-S
-SF-I-DQ-HGYF---AAALN------------------------LKK-KI-N-LL--QA
LES--A-G----I-QP-NGDSYTLQNIK---------------------GAV----KDA-
T-G-FTP-----FIEC--------------N-VD---ESG----------NS-QLY----
------------QVYLCVDTS------GS------D-LIEC--------PVFPHG-----
------K-C---G-A-QIE--------F----P-------TF--------
>Malus_domestica_RNase9
-----MKSN-PS-------TLV--K-LLL---------------IGC--LS----VVCV-
------------------------------------------AE-----------D-FDF
FYFVQQ-WPGSYC----D--------T------K-T--SC-------C-YPT-TG---K-
PAA-D-FGIHGLWPN---YN-DGSY------P-----SN------C--D-PSN---PFDQ
S------EI------S-D---------LRSSMQ----------KE---------W-----
----P-TL---ACP------------SS--S-----G------IAFWTHEW-EKHGTC-S
-SV-I-DQ-HGYF---EAALN------------------------LKK-KI-N-LL--QA
LES--A-G----I-QP-NGDSYTLQNIT---------------------GAV----KDA-
T-G-FTP-----FIEC--------------N-VD---ESG----------NS-QLY----
------------QVYLCVDTS------GS------D-LIEC--------PVFPHG-----
------Q-C---G-A-QTE--------F----P-------TF--------
>Prunus_persica_RNase3
-----MKSN-SS-------TLI--K-LLV---------------LGC--LS----VVCV-
------------------------------------------AE-----------D-FDF
FYFVQQ-WPGSYC----D--------T------K-K--SC-------C-YPT-TG---K-
PAA-D-FGIHGLWPN---YK-DGSY------P-----SN------C--D-PSN---PFDQ
S------EI------S-D---------LRSSMQ----------KE---------W-----
----P-TL---ACP------------SG--S-----G------IEFWTHEW-EKHGTC-S
-SV-I-DQ-HGYF---AAALN------------------------LKK-KL-S-LL--QA
LES--A-G----I-QP-NGDSYSLGNIK---------------------DAV----KSA-
T-G-FTP-----FIEC--------------N-VD---ESG----------NS-QLY----
------------QVYFCVDTS------GS------D-LIEC--------PVFPHG-----
------K-C---G-S-QIE--------F----P-------SF--------
>Hevea_brasiliensis_RNase8
-----MKTH-SS-------ILI--K-LLV---------------ALS--LS----LLCA-
------------------------------------------SQ-----------D-FDF
FYFVQQ-WPGSYC----D--------T------K-Q--SC-------C-YPT-TG---K-
PAA-D-FGIHGLWPN---YN-NGNY------P-----SN------C--D-SGN---PFNQ
N------KI------S-D---------LRSSME----------KN---------W-----
----P-TL---ACP------------SG--N-----G------LTFWSHEW-EKHGTC-S
-SI-L-DQ-HGYF---EAALD------------------------LKK-QA-N-LL--QA
LQS--A-G----I-QP-NGGTYSLSSIR---------------------SAI----QGA-
I-G-YTP-----WIEC--------------N-TD---ESG----------NS-QLY----
------------QIYLCVDTS------GS------N-LIEC--------PVFPSG-----
------K-C---G-S-EIE--------F----P-------SF--------
>Ricinus_communis_RNase6
-----MRTH-NS-------FLF--M-LLV---------------VLY--LS----VLCA-
------------------------------------------SQ-----------D-FDF
FYFVQQ-WPGSYC----D--------T------K-Q--SC-------C-YPT-TG---K-
PAA-D-FGIHGLWPN---YD-DGSY------P-----SN------C--D-SNN---PFNQ
K------KI------S-D---------LTSSMQ----------KN---------W-----
----P-TL---ACP------------SG--N-----G------VTFWTHEW-EKHGTC-S
-SI-L-DQ-HGYF---KAALD------------------------LKK-QV-N-LL--QV
LQS--A-D----I-VP-NGGTYSLSSIK---------------------SAI----QES-
I-G-YTP-----WIEC--------------N-SD---ASG----------NS-QLY----
------------QIYLCVDTS------GS------N-LIEC--------PVFPHG-----
------K-C---G-S-QIE--------F----P-------SF--------
>Jatropha_curcas_RNase1
-----MKP-------------I--F-IIV---------------VLS--LS----VLCS-
------------------------------------------AQ-----------E-FDF
FYFVQQ-WPGSYC----D--------T------K-K--SC-------C-YPT-TG---K-
PAA-D-FGIHGLWPN---YK-DGTY------P-----SN------C--D-SSN---PFNQ
N------KI------S-D---------LTSSMQ----------KN---------W-----
----P-TL---ACP------------SG--N-----G------VTFWSHEW-EKHGTC-S
-SV-L-DQ-HGYF---QAALN------------------------LKK-KV-N-LL--QV
LNN--A-G----I-SA-NGESYSLSSIK---------------------SAI----QEA-
I-G-YNP-----WIEC--------------N-ND---ESG----------NS-QLY----
------------QVYLCVDTS------GS------N-LIEC--------PVFPNG-----
------K-C---A-S-NIE--------F----P-------SF--------
>Populus_trichocarpa_RNase1
-----MKANRTA-------TLI--K-LLV---------------LLC--LS----VLCV-
------------------------------------------SK-----------D-FDF
FYFVQQ-WPGSYC----D--------T------K-Q--SC-------C-YPT-TG---K-
PAA-D-FGIHGLWPN---YQ-DGNY------P-----QN------C--D-SKN---PFNP
D------KV------A-D---------LRSSMQ----------KN---------W-----
----P-TL---ACP------------SG--N-----G------VSFWTHEW-EKHGTC-S
ESV-L-DQ-HGYF---QAALS------------------------LQK-QA-N-LL--QA
LAS--A-G----I-NP-DGGSYSMSNIK---------------------RAI----QEA-
V-G-FTP-----WIEC--------------N-TD---ASG----------NS-QLY----
------------QIYLCVDTT------GK------N-LIEC--------PVFPKG-----
------K-C---G-S-DIE--------F----P-------SF--------
>Populus_trichocarpa_RNase2
-----MKAN-SS-------TLI--K-LLV---------------LLC--LS----VLSV-
------------------------------------------SQ-----------D-FDF
FYFVQQ-WPGSYC----D--------T------M-T--SC-------C-YPT-TG---K-
PAA-D-FGIHGLWPN---YN-DGTY------P-----KN------C--D-ASS---PYDP
K------KV------A-D---------LRSGMQ----------KN---------W-----
----P-TL---ACP------------SG--T-----G------VAFWTHEW-EKHGTC-S
ESI-L-DQ-HGYF---QAALD------------------------LKK-QV-N-LL--QA
LTN--A-G----I-NP-DGGSYSLSSIK---------------------SAI----QEA-
V-G-FTP-----WIEC--------------N-TD---TSR----------NS-QLY----
------------QIYLCVDTS------GK------N-VIDC--------PVFPRG-----
------K-C---D-S-EIE--------F----P-------SF--------
>Morus_notabilis_RNase1
-----MKSHRLI-------ALI--K-VLV---------------LGH--LS----VLCV-
------------------------------------------SQ-----------E-FDF
FYLVQQ-WPGSYC----D--------T------K-Q--SC-------C-YPT-TG---K-
PAA-D-FGIHGLWPN---YN-DGTY------P-----SN------C--D-PNN---PFDQ
S------EI------S-D---------LTTTLQ----------RN---------W-----
----P-TL---ACP------------SG--S-----G------VKFWEHEW-EKHGTC-S
-SV-L-DQ-HAYF---QTTLN------------------------LKR-KV-N-LL--QV
LKT--A-G----I-QP-NGKFYTLENIK---------------------KAI----QDG-
I-G-YTP-----WIEC--------------N-VD---ASG----------NS-QLY----
------------QVYLCVDTS------GS------N-LIEC--------SVFPKG-----
------RAC---G-S-EIE--------F----P-------TF--------
>Eucalyptus_grandis_RNase2
-----TKFQ-CS-------IAI--S-LVL---------------LQC--LA----VLVA-
------------------------------------------SQ-----------S-FDF
FYFVQQ-WPGSYC----D--------T------Q-Q--SC-------C-YPT-TG---K-
PAA-D-FGIHGLWPN---YN-DGSY------P-----SN------C--D-SSS---PFNP
S------EV------S-D---------LKSSMQ----------NS---------W-----
----P-TL---ACP------------SG--D-----G------EQFWSHEW-EKHGTC-S
-SI-L-DQ-HAYF---ESALS------------------------LKQ-KA-N-LL--QA
LKS--A-G----I-TP--GGSYSLKSIK---------------------DAI----TEA-
A-G-YTP-----WIEC--------------N-KD---SSG----------NY-QIY----
------------QIYLCVDTS------GS------N-LIEC--------PVFPKG-----
------A-C---S-S-EIE--------F----P-------SF--------
>Eucalyptus_grandis_RNase3
-----MKFQ-CS-------IVI--S-LLL---------------LQC--LA----VLVA-
------------------------------------------SQ-----------S-FDF
FYFVQQ-WPGSYC----D--------T------E-R--SC-------C-YPT-TG---K-
PAA-D-FGIHGLWPN---HD-DGSY------P-----SN------C--D-PNS---PFNP
S------EV------S-D---------LKSSMQ----------KN---------W-----
----P-TL---ACP------------SG--D-----G------QKFWSHEW-EKHGTC-S
-SV-L-DQ-HAYF---ELALS------------------------LKQ-KA-N-LL--QA
LKS--S-G----I-TP--GSSYSLESIK---------------------DAI----TEA-
V-G-YTP-----WIEC--------------N-KD---SSG----------NS-QLY----
------------QIYLCVDPS------GS------D-LIKC--------PVFPKG-----
------P-C---S-K-EIE--------F----P-------SF--------
>Punica_Punica_RNase1
-----MKLV-TS-------ILI--N-LFL---------------VQL--FL----GLVL-
------------------------------------------SQ-----------D-FDF
FYFVQQ-WPGSYC----D--------T------K-K--SC-------C-YPT-TG---K-
PPA-D-FGIHGLWPN---YE-SGSY------P-----SN------C--D-PNS---PFDP
S------EI------S-D---------LTSSMQ----------KN---------W-----
----P-TL---ACP------------SN--D-----G------TNFWSHEW-EKHGTC-S
-SV-L-NQ-HNYF---ETALG------------------------LKK-SI-G-LL--NV
LKN--A-G----I-NP-SGSSYSLESIK---------------------DAV----KEG-
T-G-YTP-----WIEC--------------N-TD---SSG----------NS-QLY----
------------QIYMCVDNS------GS------N-LIEC--------PVFPKG-----
------K-C---G-S-EIE--------F----P-------SF--------
>Castanea_Mollissima_RNase2
---------------------------------------------------------SQ-
------------------------------------------SQ-----------D-FDF
FYFVQQ-WPGSYC----D--------T------K-Q--SC-------C-YPN-TG---K-
PSA-D-FGIHGLWPN---YK-DGSY------P-----SN------C--D-PNN---SFNQ
A------KI------S-N---------LINDMQ----------KN---------W-----
----P-SL---ACP------------SS--N-----N------IQFWRHEW-EKHGTC-S
-SA-L-NQ-HGYF---DTALN------------------------LKG-KT-N-LL--KA
LKS--A-G----I-NP-DGNSYNLQNIK---------------------IAI----KGA-
I-G-YTP-----WIEC--------------N-VD---ASG----------NS-QLY----
------------QIYLCVDTS------GS------S-LIEC--------PVFPKG-----
--------------------------------------------------
>Juglans_regia_RNase11
-----MKHKYCS-------IMF--K-LLI---------------LQC--LS----LLCV-
------------------------------------------SQ-----------D-FDF
FYFVQQ-WPASYC----D--------T------K-Q--SC-------C-YPT-SG---K-
PAA-D-FSIHGLWPN---YK-DGSY------P-----SN------C--D-ADS---PFNQ
A------E----------------------------------------------------
-----------ACP------------SS--N-----S------VGFWTHEW-VKHGTC-S
-SV-L-DQ-HGYF---ASALN------------------------LKQ-RS-S-LL--QS
LNR--A-G----I-EA-DGKSYSLQNIK---------------------EAL----KEA-
I-G-YTP-----WIEC--------------N-TD---ASG----------NS-QLY----
------------QIYLCVDTS------GS------D-FIEC--------PVFPKG-----
------K-C---S-S-AIE--------F----P-------SF--------
>Juglans_regia_RNase3
-----MKHKYCS-------IMF--K-LLI---------------LQC--LS----LLCV-
------------------------------------------SQ-----------D-FDF
FYFVQQ-WPASYC----D--------T------K-Q--SC-------C-YPT-SG---K-
PAA-D-FSIHGLWPN---YK-DGSY------P-----SN------C--D-ADS---PFNQ
A------EL------S-D---------LASNMQ----------KN---------W-----
----P-SL--QACP------------SS--N-----S------VGFWTHEW-VKHGTC-S
-SV-L-DQ-HGYF---ASALN------------------------LKQ-RS-S-LL--QS
LNR--A-G----I-EA-DGKSYSLQNIK---------------------EAL----KEA-
I-G-YTP-----WIEC--------------N-TD---ASG----------NS-QLY----
------------QIYLCVDTS------GS------D-FIEC--------PVFPKG-----
------K-C---S-S-AIE--------F----P-------SF--------
>Juglans_regia_RNase12
-----MEHKYCS-------ILF--K-LLI---------------LQC--LS----LLCV-
------------------------------------------SQ-----------D-FDF
FYFVQQ-WPASYC----D--------T------K-Q--SC-------C-YPT-SG---K-
PAA-D-FSIHGLWPN---YK-DGSY------P-----SN------C--D-ADS---PFNQ
A------E----------------------------------------------------
-----------ACP------------SS--N-----S------VGFWTHEW-VKHGTC-S
-SV-L-DQ-HGYF---ASALN------------------------LKQ-RS-S-LL--QS
LNR--A-G----I-EA-DGKSYSLQNIK---------------------EAL----KEV-
I-G-YTP-----WIEC--------------N-TD---ASG----------NS-QLY----
------------QIYLCVDTS------GS------D-FIEC--------PVFPKG-----
------K-C---S-S-AIE--------F----P-------SF--------
>Juglans_regia_RNase7
-----MEHKYCS-------ILF--K-LLI---------------LQC--LS----LLCV-
------------------------------------------SQ-----------D-FDF
FYFVQQ-WPASYC----D--------T------K-Q--SC-------C-YPT-SG---K-
PAA-D-FSIHGLWPN---YK-DGSY------P-----SN------C--D-ADS---PFNQ
A------EL------S-D---------LASNMQ----------KN---------W-----
----P-SL---ACP------------SS--N-----S------VGFWTHEW-VKHGTC-S
-SV-L-DQ-HGYF---ASALN------------------------LKQ-RS-S-LL--QS
LNR--A-G----I-EA-DGKSYSLQNIK---------------------EAL----KEV-
I-G-YTP-----WIEC--------------N-TD---ASG----------NS-QLY----
------------QIYLCVDTS------GS------D-FIEC--------PVFPKG-----
------K-C---S-S-AIE--------F----P-------SF--------
>Citrus_clementina_RNase6
-----MESKRFS-------IILI-K-LFF---------------IQY--LS----VLCA-
------------------------------------------AR-----------N-FDF
FYFVLQ-WPGSYC----D--------T------A-K--SC-------C-YPT-TG---K-
PAA-D-FGIHGLWPN---YN-DGSY------P-----SN------C--D-PNA---PFDQ
S------QI------S-D---------LRSSMQ----------KN---------W-----
----P-TL---ACP------------SG--N-----G------ITFWSHEW-EKHGTC-S
-SV-L-NQ-HQYF---QTALN------------------------LKN-QI-H-LL--QA
LRT--A-G----I-VP-DGSSYSLESIK---------------------DAI----KEA-
S-G-FSP-----WIEC--------------N-VD---ESG----------NS-QLY----
------------QIYLCVDTS------AS------N-FINC--------PVFPNG-----
------KKC---G-S-QIE--------F----P-------PF--------
>Antirrhinum_majus_RNase17
-----LKFG-AS-------VSI--T-LLF---------------VQC--LS----VLCV-
------------------------------------------AQ-----------D-FDF
FYFVQQ-WPGSYC----D--------T------K-Q--SC-------C-YPT-TG---K-
PAA-D-FGIHGLWPN---NN-DGSY------P-----SN------C--D-PNN---LYDQ
S------KI------S-D---------LISRMQ----------RD---------W-----
----A-TL---ACP------------SN--S-----G------TTFWSHEW-DKHGTC-S
-SL-L-NQ-HAYF---NSALN------------------------LKY-KI-D-LL--QI
LQS--A-G----I-NP-DNGFYSLSRIV---------------------NTI----KNA-
I-G-YTP-----GIEC--------------N-KD---ASG----------NS-QLY----
------------QIYICVDTS------GS------N-LIEC--------PVLPNG-----
------R-C---A-S-SVE--------F----P-------SF--------
>Handroanthus_Handroanthus_RNase5
-----KKFL-RS-------ILI--N-IFL---------------LHC--LS----LLCA-
------------------------------------------AQ-----------D-FDF
FYFVQQ-WPGSFC----D--------T------K-R--SC-------C-YPT-TG---K-
PPS-D-FGIHGLWPN---NN-DGSY------P-----SN------C--D-PSN---SYDQ
S------KI------S-D---------LISRMQ----------EN---------W-----
----P-TL---ACP------------SN--S-----G------STFWAHEW-EKHGTC-S
-SV-L-DQ-HSYF---KTALT------------------------LKS-KA-D-LL--QI
LQS--AMG----I-SP-DGGFYSLSTIR---------------------NTI----RNA-
I-G-YNP-----GIEC--------------N-VD---EDG----------NT-QLY----
------------QIYICVDTS------GT------N-FIDC--------PVFPNG-----
------K-C---A-S-TVE--------F----P-------SF--------
>Mimulus_Mimulus_RNase1
-------------------KKL--N-LLI---------------LLC--LS----VVSN-
------------------------------------------AQ-----------D-FDF
FYFVQQ-WPGSYC----D--------T------K-Q--SC-------C-YPT-TG---K-
PPS-D-FGIHGLWPN---YK-DGSY------P-----SN------C--D-PSN---SYDQ
S------KI------S-D---------LISKMQ----------EN---------W-----
----A-TL---ACP------------SN--S-----G------STFWSHEW-DKHGTC-S
-SV-L-DQ-HSYF---GTALN------------------------LKS-KL-D-LL--QI
LQS--A-G----I-NP-DGSLYSLSTIR---------------------STI----SNA-
I-G-YTP-----WIQC--------------N-VD---EQG----------NS-QLY----
------------QVYVCVDNS------GS------N-LIEC--------PVFPNG-----
------K-C---G-S-SIE--------F----P-------SF--------
>Sesamum_indicum_RNase4
-----PKFD-SS-------VLI--K-LLL---------------LQC--VA----VLSA-
------------------------------------------AQ-----------D-FDF
FYFVQQ-WPGSYC----D--------T------K-R--SC-------C-YPT-TG---K-
PPS-D-FGIHGLWPN---YR-DGSY------P-----SN------C--D-PSN---PYDQ
S------KI------S-D---------LISRMQ----------EN---------W-----
----A-TL---SCP------------SN--S-----G------STFWSHEW-EKHGTC-S
-SV-L-DQ-HGYF---KAALD------------------------LKS-KL-D-LL--QI
LQS--A-G----I-NP-DGGFYSLSSIR---------------------SAI----RKG-
I-G-YTP-----GIEC--------------N-VD---EEG----------NS-QLY----
------------QIYVCVDTS------GS------E-LIEC--------PVFPNG-----
------K-C---A-S-TIE--------F----P-------SF--------
>Salvia_miltiorrhiza_RNase1
-----PKME-KL-------ILI--K-LLL---------------LQY--LF----VLSI-
------------------------------------------AQ-----------D-FDF
FYFVQQ-WPGSYC----D--------T------K-Q--SC-------C-YPT-TG---K-
PAA-D-FGIHGLWPN---YK-DGTY------P-----SN------C--D-PNN---SYDQ
S------KI------S-D---------LISRMQ----------QD---------W-----
----A-TL---ACP------------SN--S-----G------STFWSHEW-DKHGTC-S
-SI-L-EQ-HGYF---KAALN------------------------LKS-KF-D-LL--QI
LQS--G-G----I-NP-DGGSYSLSSIK---------------------SRI----SNA-
I-G-YSP-----WIEC--------------N-SD---ADG----------NK-QLY----
------------QIYLCVDTS------AS------N-LIEC--------PVFPNG-----
------Q-C---A-S-TIQ--------F----P-------SF--------
>Salvia_miltiorrhiza_RNase4
-----LKME-KL-------ILI--K-LLL---------------LQY--LF----VLSI-
------------------------------------------AQ-----------D-FDF
FYFVQQ-WPGSYC----D--------T------K-Q--SC-------C-YPT-TG---K-
PAA-D-FGIHGLWPN---YK-DGTY------P-----SN------C--D-PNN---SYDQ
S------KI------S-D---------LISRMQ----------QD---------W-----
----A-TL---ACP------------SN--S-----G------STFWSHEW-DKHGTC-S
-SI-L-DQ-HGYF---KAALN------------------------LKS-KF-D-LL--QI
LQS--G-G----I-NP-DGGSYSLSSIK---------------------SRI----SNA-
I-G-YSP-----WIEC--------------N-SD---AEWL---------TN-SCT----
------------RFYLCVDTS------AS------N-LIEC--------PVFPNG-----
------Q-C---A-S-TIQ--------F----P-------SF--------
>Ipomoea_nil_RNase2
-----RFLQ-SS-------FFI--N-FLV---------------SQC--LF----VLGA-
------------------------------------------SQ-----------D-FDF
FYFVQQ-WPGSYC----D--------T------K-Q--SC-------C-YPT-TG---K-
PAS-D-FGIHGLWPN---YN-DGTY------P-----SN------C--D-STN---PYVQ
S------KV------S-D---------LMSRMQ----------QS---------W-----
----P-TL---ACP------------SG--T-----G------SSFWAHEW-EKHGTC-S
-SV-L-DQ-HGYF---KAALN------------------------LKS-KI-N-LL--EI
LEG--A-G----I-QP-DGRFYSLSSIK---------------------NAV----ENG-
I-G-YTP-----GVEC--------------N-AG---ADG----------NS-QLY----
------------QIYICVDSS------GS------E-LIQC--------PVFPKG-----
------K-C---A-S-SVE--------F----P-------AF--------
>Ipomoea_nil_RNase1
-----IKFQ-SS-------ALI--K-LLV---------------AQW--VS----VLCI-
------------------------------------------AQ-----------D-FDF
FYFVQQ-WPGSYC----D--------T------K-K--SC-------C-YPK-TG---K-
PDS-D-FGVHGLWPN---YK-DGSY------P-----LN------C--D-PNN---PFDE
S------KV------S-D---------LISRMQ----------ED---------W-----
----P-TL---ACP------------SG--D-----G------IEFWTHEW-EKHGTC-S
-SV-L-EQ-HAYF---QTTLD------------------------LKK-KT-N-LL--QA
LQD--A-G----I-TP-DGNSYSLSDIK---------------------DAI----KSA-
I-N-YTP-----WIEC--------------N-ND---ADG----------NS-QLY----
------------QVYLCVDSS------AS------G-LIEC--------PTFPNG-----
------K-C---A-S-TIE--------F----P-------SF--------
>Solanum_lycopersicum_RNase2
---MASNSF-SL-------FLI--L-LII---------------TQC--LS----VLNA-
------------------------------------------AK-----------D-FDF
FYFVQQ-WPGSYC----D--------T------K-Q--SC-------C-YPT-TG---K-
PAA-D-FGIHGLWPN---NN-DGTY------P-----SN------C--D-PNS---PYDQ
S------QI------S-D---------LISSMQ----------QN---------W-----
----P-TL---ACP------------SG--S-----G------STFWSHEW-EKHGTC-A
-SV-L-NQ-HAYF---KKALD------------------------LKN-QI-D-LL--SI
LQG--A-D----I-HP-DGESYDLVNIR---------------------NAI----KSA-
I-G-YTP-----WIQC--------------N-VD---QSG----------NS-QLY----
------------QVYICVDGS------GS------S-LIEC--------PIFPGG-----
------K-C---G-T-SIE--------F----P-------TF--------
>Solanum_tuberosum_RNase3
---MASNSF-SL-------FLI--F-LII---------------TQC--LS----VLNA-
------------------------------------------AT-----------D-FDF
FYFVQQ-WPGSYC----D--------T------K-Q--SC-------C-YPT-TG---K-
PAA-D-FGIHGLWPN---NN-DGTY------P-----SN------C--D-PNN---PYDQ
S------QV------S-D---------LISRMQ----------QN---------W-----
----P-TL---ACP------------SG--S-----G------STFWSHEW-EKHGTC-A
-SV-F-NQ-HAYF---KKTLD------------------------LKN-QV-D-LL--SI
LQG--A-D----I-HP-DGKSYDLVNIR---------------------NAI----KSA-
I-G-YTP-----WIQC--------------N-VD---QSG----------NS-QLY----
------------QVYICVDGS------GS------N-LIEC--------PIFPGG-----
------K-C---G-T-SIE--------F----P-------TF--------
>Ipomoea_nil_RNase4
------------------------------------------------------------
------------------------------------------------------------
----MQ-WPGSYC----D--------T------K-D-SSC-------C-YPT-TG---K-
PAS-D-FGIHGLWPN---NN-DGTY------P-----SN------C--D-PSN---PYDE
S------KI------S-D---------LISRMQ----------QD---------W-----
----P-TL---ACP------------SN--N-----G------SSFWSHEW-EKHGTC-S
-SE-L-DQ-HTYF---ETTLN------------------------LKN-QI-L-LL--QI
LES--A-G----I-QA-DGNSYNLSSIQ---------------------TAI----ENA-
V-G-YAP-----GIEC--------------N-SD---AGG----------NS-QLY----
------------QVYFCVGPS------GS------N-LIKC--------PVFPTA-----
------S-C---A-S-TIK--------F----P-------SF--------
>Beta_vulgaris_RNase2
-----MKFI--------------YY-VLA---------------AQF-LFV----TSVF-
------------------------------------------SQ-----------K-FDF
FYFVQQ-WPGSYC----D--------T------K-K--SC-------C-FPT-TG---K-
PDA-D-FGIHGLWPN---YN-DGSY------P-----SN------C--D-PNT---PFDQ
S------EV------S-G---------LLRRMR----------TE---------W-----
----P-TL---ACP------------SN--D-----G------LNFWSHEW-EKHGTC-S
-A--L-DQ-HSYF---QISLD------------------------LKN-QA-N-LL--QA
LTS--A-G----I-RP-NGQTYSLESIK---------------------DAI----KQG-
V-G-YTP-----FVEC--------------N-TD---TSS----------NS-QLY----
------------QIYLCVDNS------AS------N-LIEC--------PVFPHG-----
------R-C---G-S-QIE--------F----P-------AF--------
>Chenopodium_quinoa_RNase1
-----MKAF--------------YY-ILA---------------VQF-LFV----VSAY-
------------------------------------------SQ-----------D-FDF
FYFVQQ-WPGSYC----D--------T------E-K--SC-------C-YPS-TG---K-
PEA-D-FGIHGLWPN---YN-DGSY------P-----SS------C--D-PSS---QFDQ
S------QT------S-S---------LLKRMR----------TE---------W-----
----P-TL---ACP------------SG--D-----G------LKFWSHEW-EKHGTC-S
-A--L-GQ-HDYF---QTALD------------------------LKN-QA-N-LL--QS
LTS--A-G----I-EP-NGNSYTLESIK---------------------DAI----KQS-
V-G-FTP-----FVEC--------------N-DD---TSG----------NS-QLY----
------------QIYLCVDNS------AS------N-LIEC--------PTFPHG-----
------K-C---G-S-QIE--------F----P-------SF--------
>Dianthus_caryophyllus_RNase1
-----MKFV--------------YG-VWF---------------VQ--LLV----VSAF-
------------------------------------------SQ-----------D-FDF
FYFVQQ-WPGSYC----D--------T------Q-K--SC-------C-YPT-TG---K-
PAA-D-FGIHGLWPN---YN-DGSY------P-----SN------C--D-SNT---PFDP
S------QI------S-S---------VLKRMQ----------SE---------W-----
----P-TL---ACP------------SN--D-----G------INFWTHEW-EKHGTC-S
-SV-L-DQ-HSYF---QKALD------------------------FKD-KT-N-LL--QA
LST--A-G----I-KP-NGETYSLGSIK---------------------DAI----KEG-
V-G-YTP-----FVEC--------------N-VD---SSG----------NS-QLY----
------------QVYLCVDNS------GS------N-LIEC--------PVFPHG-----
------K-C---G-S-EIE--------F----P-------TF--------
>Catharanthus_roseus_RNase1
-----MKLN-LQ-------ILI--K-VLA---------------FQC--LA----LLCA-
------------------------------------------SQ-----------D-FDF
FYFVQQ-WPGSYC----D--------S------R-Q--SC-------C-YPD-TG---K-
PAS-N-FSIHGLWPN---YK-DGSY------P-----SN------C--D-SGN---LFDA
S------QI------S-D---------LKSQMQ----------ED---------W-----
----P-SL---ACP------------SS--D-----N------THFWSHEW-NKHGTC-S
-AI-L-NQ-HDYF---SSALL------------------------LKS-QY-N-LL--QM
LES--A-G----I-QP-NGQFYSLRSIQ---------------------RAI----EEA-
I-G-YTP-----GVEC--------------N-VD---SSG----------NS-QLY----
------------QIYLCVDSS------GS------D-LVVC--------PILPRS-----
------K-C---G-S-EIE--------F----P-------SF--------
>Coffea_Coffea_Chr11_RNase1
-----VKVK-LD-------NSP--Q-VLA---------------LQC--LA----VLCA-
------------------------------------------SQ-----------D-FDF
FYFVQQ-WPGSYC----D--------S------K-Q--GC-------C-YPI-TG---K-
PAS-D-FSIHGLWPN---YN-DGSY------P-----SN------C--D-PQA---QFNP
S------QI------S-D---------LTSRMQ----------KD---------W-----
----P-SL---SCP------------SS--D-----G------LSFWSHEW-EKHGTC-S
-SI-L-DQ-HDYF---ASALL------------------------LKR-QS-N-LL--QI
LKN--A-G----I-QP-NGQYYSLDGIK---------------------AAI----RGG-
I-G-HTP-----YIEC--------------N-VD---PSG----------NS-QLY----
------------QIYVCVDTS------GS------N-LIEC--------PVLPRG-----
------T-C---G-S-RIE--------F----P-------SF--------
>Gelsemium_Gelsemium_RNase3
------------------------------------------------------------
------------------------------------------------------------
---MSQ-WPGSYC----D--------T------K-Q--SC-------C-YPK-TG---K-
PAS-D-FGIHGLWPN---YN-DGSY------P-----SN------C--D-SGN---KFQP
S------QI------A-D---------LKSRMQ----------SD---------W-----
----P-SM---ACP------------SS--D-----S------LSFWGHEW-DKHGTC-S
-SI-L-DQ-HDYF---ATTLA------------------------LKR-QF-N-LL--QI
LKD--A-G----I-QP-NGKFYALDSIR---------------------KTI----GDA-
I-G-VTP-----GIEC--------------N-VD---TSG----------NS-QLY----
------------QIYLCVDTS------GS------N-IIEC--------PVLPRG-----
------K-C---G-T-RIE--------F----P-------SF--------
>Nelumbo_nucifera_RNase3
-----MKSI-HP-------ILV--Q-ILI---------------IQF--LA----ALCV-
------------------------------------------SQ-----------D-FDF
FYFVQQ-WPGSYC----D--------T------K-Q--SC-------C-YPA-TG---K-
PAS-D-FSIHGLWPN---YN-DGSY------P-----SN------C--D-PNS---PLDS
S------EI------S-D---------LTSRMQ----------RS---------W-----
----P-SL---SCP------------SS--D-----G------LKFWSHEW-QKHGTC-S
-SV-L-DQ-HGYF---QSTLN------------------------LQN-KA-N-LL--QI
LRN--A-G----I-QP-NGGFYSLDSIK---------------------DAL----TQG-
I-G-YTP-----GIEC--------------N-VD---KSG----------NS-QLY----
------------QIYLCVDTS------AS------N-FIQC--------PILPSS-----
------R-C---S-S-RIE--------F----P-------SF--------
>Panax_Panax_RNase1
-----MESK--K-------GAI--L-LLT---------------VQC--LT----LVCV-
------------------------------------------CQ-----------D-FDF
FYFVQQ-WPGSYC----D--------T------K-Q--SC-------C-YPN-TG---K-
PDS-D-FSIHGLWPN---YN-DGSY------P-----SN------C--D-PDS---PFDA
S------QI------S-D---------LTNNMR----------KD---------W-----
----P-SL---ACP------------SS--N-----G------LKFWAHEW-EKHGTC-S
-SV-L-DQ-HDYF---ASALT------------------------LKN-QV-D-LL--QI
LTT--A-G----I-RP-DGESYSLESIK---------------------KAI----KGG-
S-G-FTP-----YIEC--------------N-VD---GSG----------NS-QLY----
------------QIYLCVDTS------GS------N-LIEC--------PVLPHG-----
------K-C---G-S-KIE--------F----P-------SF--------
>Panax_Panax_RNase21
-----MESK--K-------GAI--L-LLT---------------VQC--LT----LVCV-
------------------------------------------CQ-----------D-FDF
FYFVQQ-WPGSYC----D--------T------K-Q--SC-------C-YPN-TG---K-
PDS-D-FSIHGLWPN---YK-DGSY------P-----SN------C--D-PNS---PFDA
S------Q----------------------------------------------W-----
----P-GS---YCD------------TK--Q-----S------CGLWPYKD-GSYSNC--
------DP-NSPF---DAS------------------------------QV-L-YL--YL
R-----------I-RP-DGESYSLESIK---------------------KAI----KEG-
S-G-FTP-----YIEC--------------N-VD---GSG----------NS-QLY----
------------QIYLCVDTS------GS------N-LIEC--------PVLPHG-----
------K-C---G-S-KIE--------F----P-------SF--------
>Cinnamomum_micranthum_RNase1
-----MESL-SA-------IPL--H-LFV---------------LTL--FF----VLSK-
------------------------------------------AQ-----------D-FDF
FYFVQQ-WPGSYC----D--------T------K-Q--SC-------C-YPT-TG---K-
PAA-D-FGIHGLWPN---YN-DGSY------P-----SN------C--D-PNN---PFDA
SKY--RAQI------K-D---------LTHSMQ----------TN---------W-----
----P-TL---ACP------------SG--N-----G------LKFWSHEW-TKHGTC-S
-SA-L-DQ-HGYF---QAALG------------------------LKD-KA-N-LL--QV
LHD--A-G----I-EP-DGGFYSLDSIT---------------------SAI----KDA-
I-G-YTP-----GIEC--------------N-AD---EGG----------NT-QLY----
------------QIYLCVDTS------GS------D-LIEC--------PVLPKG-----
------R-C---A-S-RIE--------F----P-------SF--------
>Daucus_carota_RNase2
----MGSST-RS-------LAI--K-LLM---------------IQC--LT----VVCF-
------------------------------------------SQ-----------D-FDF
FYFVQQ-WPGSYC----D--------L------K-Q--SC-------C-YPS-TG---K-
PAS-D-FGIHGLWPN---YQ-DGSY------P-----QN------C--D-PDA---PLDP
S------KI------S-D---------LKGNMQ----------KE---------W-----
----P-TL---ACP------------SG--D-----G------LTFWGHEW-TKHGTC-S
-SV-L-DQ-HDYF---ATTLH------------------------LKD-QV-N-LL--QS
LES--A-G----I-HP-DGGSYSLESIK---------------------SAI----QQG-
T-G-YTP-----FIEC--------------N-VD---ASG----------NS-QLY----
------------QVYLCLDNS------AS------K-LIEC--------PVFPHG-----
------K-C---G-A-QIQ--------F----P-------TF--------
>Vitis_vinifera_RNase1
-----MKSN-QS-------FFI--K-LLI---------------IQC--LT----VVCF-
------------------------------------------SQ-----------D-FDF
FYLVQQ-WPGSYC----D--------S------K-Q--SC-------C-YPT-TG---K-
PDA-D-FGIHGLWPN---YR-DGSY------P-----SN------C--D-SNN---PYDE
S------EI------S-D---------LIRSMQ----------EE---------W-----
----P-TL---ACP------------SG--N-----G------SKFWAHEW-DKHGTC-S
-SV-L-SQ-YQYF---EAALD------------------------LKK-DV-D-LV--QI
LKK--A-G----I-RA-NGESYPLYDIK---------------------DAI----KDA-
V-G-VTP-----WIEC--------------N-VD---SSG----------NS-QLY----
------------QVYLCVDTS------GK------N-IIEC--------PVMPRG-----
------K-C---G-S-RIE--------F----P-------AF--------
>Antirrhinum_majus_RNase15
-----MKMK-YA-------VLV--N-LLW---------------LHA--LA----TVCN-
------------------------------------------SQ-----------S-FDF
FYFVQQ-WPGSYC----D--------T------Q-R--SC-------C-YPT-TG---K-
PAS-D-FGIHGLWPN---YQ-DGSY------P-----SN------C--D-TGN---NFDE
S------QI------S-D---------LIQDMQ----------KD---------W-----
----P-TL---ACP------------SG--D-----G------LSFWSHEW-NKHGTC-S
-SI-L-NQ-HQYF---QTALS------------------------LKS-QI-N-LL--QV
LVA--A-G----I-KP-NGEQYSLSSIK---------------------DAI----KGG-
I-G-FDA-----WIQC--------------N-TD---TSG----------NS-QLY----
------------QVYVCLDTS------GS------N-IIDC--------PVFPHG-----
------K-C---G-S-QIE--------F----P-------TF--------
>Artemisia_annua_RNase3
-----MNQSKNG-------LLL-IK-LLT---------------LNS--LL----VLCA-
------------------------------------------SQ-----------D-FDF
FYFVQQ-WPGSYC----D--------T------K-Q--GC-------C-YPK-IG---K-
PAS-D-FGIHGLWPN---RN-DGSY------P-----SN------C--D-SSN---PFDS
S------KI------S-D---------LMRQMQ----------SD---------W-----
----P-TL---SCP------------SN--D-----G------LTFWGHEW-DKHGTC-S
-SI-L-DQ-HGYF---STALN------------------------LET-EI-D-IL--KA
LQN--A-G----I-QP-NGQTYSLSSIK---------------------DAI----KGA-
S-G-YNP-----WIQC--------------N-KD---ESG----------NS-QLY----
------------QIYLCVDSS------AS------G-FIEC--------PVFPHG-----
------S-C---G-S-SIE--------F----P-------SF--------
>Chrysanthemum_Chrysanthemum_RNase1
-----MNQSKNG-------LLL-IK-LLT---------------LNS--LL----LLCA-
------------------------------------------SQ-----------D-FDF
FYFVQQ-WPGSYC----D--------T------K-Q--GC-------C-YPK-VG---K-
PAS-D-FGIHGLWPN---RN-DGSY------P-----SN------C--D-SSN---PFDS
S------KI------S-D---------LMRQMQ----------SD---------W-----
----P-TL---SCP------------SN--D-----G------LTFWGHEW-DKHGTC-S
-SV-L-DQ-HGYF---STALN------------------------LKT-EI-D-IL--KA
LQN--A-G----I-HP-NGQTYSLSSIK---------------------DAI----KGA-
S-G-YTP-----WIEC--------------N-KD---ESG----------NS-QLY----
------------QIYLCVDSS------AS------G-FIEC--------PVFPHG-----
------S-C---G-S-SIE--------F----P-------SF--------
>Helianthus_annuus_RNase1
-----MKQSNNP-------LLL-IK-LLT---------------LHS--LL----VLSA-
------------------------------------------SQ-----------D-FDF
FYFVQQ-WPGSFC----D--------T------K-H--GC-------C-YPG-TG---K-
PAS-D-FGIHGLWPN---RN-DGSY------P-----SN------C--D-SSN---PFDA
S------KI------S-D---------LMSQMK----------SD---------W-----
----P-TL---SCP------------SS--E-----G------LTFWGHEW-DKHGTC-S
-TV-L-DQ-HGYF---STALS------------------------LKT-QI-N-LL--QA
LES--A-G----I-HP-NGSEYSLRSIR---------------------DAV----KEA-
S-G-YTP-----WIEC--------------N-TD---SSG----------NS-QLY----
------------QIYLCVDSS------GS------G-FVEC--------PVFPTG-----
------S-C---G-S-SIE--------F----P-------SF--------
>Artemisia_annua_RNase4
-----MKQSNNV-------FVF-IK-LLT---------------LLS--LF----VLSA-
------------------------------------------SQ-----------D-FDF
FYFVQQ-WPGSYC----D--------S------K-Q--GC-------C-YPS-TG---K-
PAS-D-FGIHGLWPN---RD-DGSY------P-----SN------C--D-SSN---PFDI
S------KI------S-D---------LTSRMQ----------SE---------W-----
----P-TL---ACP------------SN--N-----G------LAFWGHEW-DKHGTC-S
-SV-L-NQ-HSYF---ATALG------------------------LKN-EI-N-LL--QA
LKS--A-G----I-QP-NGQKYSLSSIE---------------------SAI----QDA-
S-G-YTP-----GIEC--------------N-ND---SSG----------NS-QLY----
------------QIYLCVDSS------AS------G-FIQC--------PVFPRG-----
------R-C---G-S-SIE--------F----P-------TF--------
>Chrysanthemum_Chrysanthemum_RNase2
-----MKQFNNV-------FLS-IK-LLT---------------LLS--LF----VLSA-
------------------------------------------SQ-----------D-FDF
FYFVQQ-WPGSYC----D--------S------K-Q--GC-------C-YPS-TG---K-
PAS-D-FGIHGLWPN---RN-DGSY------P-----SN------C--D-SSN---PFDI
S------KI------S-D---------LTSRMQ----------SE---------W-----
----P-TL---ACP------------SN--N-----G------LAFWGHEW-DKHGTC-S
-SV-L-NQ-HSYF---ATTLG------------------------LKN-EI-N-LL--QA
LKS--A-G----I-QP-NGQKYSLSSIK---------------------SAI----QGA-
S-G-YTP-----WIEC--------------N-ND---SSG----------NS-QLY----
------------QIYLCVDSS------AS------S-FIQC--------PVFPNG-----
------S-C---G-S-SIE--------F----P-------TF--------
>Helianthus_annuus_RNase2
-----MKQSNNP-------LLL-IK-LLA---------------LHS--LL----ALSA-
------------------------------------------AQ-----------D-FDF
FYFVQQ-WPGSYC----D--------T------K-Q--GC-------C-YPS-TG---K-
PSS-D-FGIHGLWPN---RN-DGSY------P-----SN------C--D-SSN---PFDA
S------KI------S-D---------LTSHMQ----------TQ---------W-----
----P-TL---ACP------------SN--N-----G------LTFWGHEW-DKHGTC-S
-SV-L-NQ-HDYF---ATTLS------------------------LKN-EI-N-LL--QA
LRT--A-G----I-QP-NGQKYSLSSIK---------------------TAI----QQA-
S-G-YTP-----WVEC--------------N-ND---LSG----------NS-QLY----
------------QIYLCVDSS------AS------G-FIEC--------PVFPKG-----
------S-C---G-S-SIE--------F----P-------SF--------
>Lactuca_sativa_RNase2
-----MKQSIKV-------LLL-IK-LLT---------------LHS--LL----VLSA-
------------------------------------------SQ-----------D-FDF
FYFVQQ-WPGSYC----D--------T------K-Q--GC-------C-YPS-TG---K-
PES-D-FGIHGLWPN---RN-DGSY------P-----SN------C--D-SST---PFDA
S------KI------S-D---------LTNQMR----------SD---------W-----
----P-TL---SCP------------SN--N-----G------LTFWGHEW-DKHGTC-S
-SV-L-NQ-HAYF---ATALS------------------------LKN-EI-N-LL--QA
LER--A-G----I-QP-NGQKYSISDIK---------------------SAI----KGA-
S-G-YTP-----WIEC--------------N-ND---SSG----------NS-QLY----
------------QIYLCVDSS------AS------G-FIEC--------PVFPNG-----
------S-C---G-S-SIE--------F----P-------SF--------
>Taraxacum_Taraxacum_RNase2
-----MKQSNIA-------SLL-IK-LLT---------------VHS--LL----LLSA-
------------------------------------------SQ-----------D-FDF
FYFVQQ-WPGSYC----D--------T------K-Q--GC-------C-YPS-TG---K-
PAS-D-FGIHGLWPN---RN-DGSY------P-----SN------C--D-SSS---PFDA
S------KI------S-D---------LTNRMR----------SE---------W-----
----P-TL---SCP------------SN--N-----G------LTFWGHEW-DKHGTC-S
-SV-L-NQ-HAYF---ATALT------------------------LKN-EI-N-IL--QA
LQS--A-G----I-QP-NGQKYSLTSIK---------------------GAI----KGA-
S-G-YTP-----WIEC--------------N-ND--SSSG----------SS-QLY----
------------QVYFCVDSS------AS------S-FIEC--------PVFPNG-----
------S-C---A-S-SVE--------F----P-------SF--------
>Lactuca_sativa_RNase3
-----MKQSNHA-------SLL-IK-LST---------------LNF--LL----VFSA-
------------------------------------------SQ-----------D-FDF
FYFVQQ-WPGSYC----D--------T------K-Q--SC-------C-YPI-TG---K-
PAS-N-FGIHGLWPN---RN-NGSY------P-----SD------C--D-SSN---PFDA
S------NI------S-D---------LRSEMQ----------SE---------W-----
----P-TL---SCP------------SN--D-----G------LTFWSHEW-DKHGTC-S
-SV-L-DQ-HEYF---ATTLS------------------------LKN-QI-N-LL--HA
LES--A-G----I-QP-NGEKYSLSSIK---------------------SAI----IGA-
S-G-LTP-----WIQC--------------N-ND---SSG----------NS-QLY----
------------QIYLCVDSS------AS------G-FIEC--------PVFPYG-----
------H-C---D-S-SIE--------F----P-------SF--------
>Taraxacum_Taraxacum_RNase5
--------SNHD-------TLL-LK-LLT---------------DRI-----------A-
------------------------------------------TQ-----------N----
-----------------------------------K--VV-------A-TRS-TG---K-
PAS-D-FGIHGLWPN---RN-DGSY------P-----SN------C--D-SSN---PFDA
S------KI------S-D---------LKREMQ----------SE---------W-----
----P-TL---SCP------------SN--D-----G------LTFWGHEW-DKHGTC-S
-SV-L-DQ-HDYF---ATTLH------------------------LKN-EI-N-LL--KA
LEN--A-G----I-EP-NGQEYSLGSIK---------------------SAI----KEE-
S-G-YTP-----WIEC--------------N-KD---SSG----------NS-QLY----
------------QIYLCVDSS------GS------G-FIEC--------PVFPHG-----
------R-C---G-S-SIE--------F----P-------SF--------
>Olea_europaea_RNase5
-----MKLK-CW-------ILV--K-LLT---------------LNV--LT----VLCA-
------------------------------------------SQ-----------Q-FDF
FYFVQQ-WPGSYC----D--------S------K-E---C-------C-YPN-TG---K-
PAS-D-FGIHGLWPN---YN-DGSY------P-----SN------C--D-PQS---QFDP
S------KI------S-D---------LTSRIQ----------KE---------W-----
----P-SL---ACP------------SS--D-----N------LDFWSHEW-VKHGTC-S
-SD-L-DQ-HDYF---AMALN------------------------LKE-QI-D-LL--QV
LEK--S-G----I-HP-NGEVYDLGSIK---------------------DAI----KEG-
T-G-YTP-----WIEC--------------N-RD---ESG----------NS-QLY----
------------QVYMCVDTS------GS------N-LIEC--------PVFPHG-----
------K-C---S-S-SIE--------F----P-------SF--------
>Ananas_comosus_RNase3
-----MRSP-SL-------LSL--A-LLL---------------LA----A----VVCN-
------------------------------------------AQ-----------D-FDF
FYFVLQ-WPGSYC----D--------T------R-Q--SC-------C-YPT-SG---K-
PPA-D-FGIHGLWPN---YN-DGSY------P-----SN------C--D-PDS---PFDE
S------KI------S-D---------LIGRMR----------TN---------W-----
----P-TL---ACP------------SN--D-----G------VKFWGHEW-EKHGTC-A
-SI-L-DE-HSYF---QTALN------------------------LKN-QL-N-LL--QT
LQN--A-G----I-EP-DGGYYSLSSIK---------------------EAI----KEG-
T-G-YTP-----FIEC--------------N-VD---ESR----------NS-QLY----
------------QVYFCVDTS------GS------Q-LIEC--------PVFPRG-----
------R-C---D-S-RIE--------F----P-------AF--------
>Asparagus_officinalis_RNase3
-----MKSQ-SP-------LVL--V-LLL---------------LPT-FLP----TSSA-
------------------------------------------AR-----------D-FDF
FYFVLQ-WPGSYC----D--------T------R-R--SC-------C-YPS-TG---K-
PAA-D-FGIHGLWPN---YN-DGSY------P-----SN------C--D-PDS---AYDE
S------KI------E-D---------LISSMQ----------VH---------W-----
----P-TL---ACP------------SS--D-----G------THFWTHEW-EKHGTC-A
-SV-L-DQ-HAYF---QSALG------------------------LKK-QL-N-LL--QV
LRD--G-G----I-EP-DGGFYSLNAIK---------------------NAI----KKG-
T-G-INP-----GIEC--------------N-VD---ESG----------NS-QLY----
------------QVYFCVDTS------GT------E-LIEC--------PVHPRR-----
------R-C---G-S-RIE--------F----P-------AF--------
>Asparagus_officinalis_RNase4
-----MKSQ-SP-------FAL--T-LLL---------------LPP-FLA----TLSV-
------------------------------------------AQ-----------D-FDF
FYFVLQ-WPGSYC----D--------T------E-K--SC-------C-YPS-TG---K-
PAA-D-FGIHGLWPN---YN-DGSY------P-----SN------C--D-PDS---PYDQ
S------KI------E-D---------LVRAMQ----------EN---------W-----
----P-TL---ACP------------SS--D-----G------THFWTHEW-EKHGTC-S
-SI-L-DQ-HAYF---QSALN------------------------LKK-QV-N-LL--QA
LTD--A-G----V-KP-DGGFYSLNEIK---------------------DAI----NEG-
T-G-FTP-----GIEC--------------N-VD---GSN----------NS-QLY----
------------QIYFCVDTS------GS------Q-LIEC--------PIYPRG-----
------R-C---G-P-RIE--------F----P-------AF--------
>Musa_balbisiana_RNase1
-----MKPS-VT-------LLL--L-LLL---------------LP--LLA---------
------------------------------------------AQ-----------D-FDF
FYFVQQ-WPGSYC----D--------T------K-Q--SC-------C-YPS-TG---K-
PAA-D-FGIHGLWPN---YN-DGSY------P-----SN------C--D-PKR---PYNA
S------EI------N-D---------LMGRMR----------SS---------W-----
----P-TL---ACP------------SG--D-----G------SRFWSHEW-EKHGTC-S
-SV-L-DQ-HSYF---QTALD------------------------LKK-RV-N-LL--KL
LQD--A-G----V-RP-DGGFYGLGDIS---------------------SAI----GDA-
I-G-YAP-----GIEC--------------N-AD---EFG----------NR-QLY----
------------QIYVCVDTS------GK------E-LIRC--------PVYPTT-----
------K-C---S-S-RIE--------F----P-------PF--------
>Musa_balbisiana_RNase3
-----MK-------------LL--A-LLL---------------LP--LSA----VAST-
------------------------------------------AH-----------D-FDF
FYFVQQ-WPGSYC----D--------T------R-Q--SC-------C-YPS-TG---K-
PAS-D-FGIHGLWPN---YN-DGSY------P-----SN------C--D-SDW---PYDA
S------EM------S-D---------LMGMMQ----------MN---------W-----
----P-TL---ACP------------SG--D-----G------SSFWSHEW-RKHGTC-S
-SL-L-DQ-RSYF---QAALY------------------------LKK-QV-D-LL--KV
LQD--A-G----I-RP-DGGFYSLRGIA---------------------GAI----REA-
I-G-YTP-----GIQC--------------N-VD---ESG----------NR-QLY----
------------QIYLCVDTW------GK------E-LIEC--------PVFPRS-----
------K-C---S-S-RVE--------F----P-------PF--------
>Amaranthus_hypochondriacus_RNase4
-----MKSI--------------YS-ILL---------------LQF-LFV----ASSF-
------------------------------------------AK-----------D-FDF
FYFVQQ-WPGSYC----D--------S------K-Q--SC-------C-YPS-TG---K-
PEA-D-FGIHGLWPN---NN-DGTY------P-----SE------C--D-PSR---PFDQ
S------QV------S-E---------LLRRMQ----------RE---------W-----
----P-TL---ACP------------SG--D-----G------MKFWSHEW-EKHGTC-S
----L-DQ-HSYF---QFTLD------------------------LKN-QV-N-LL--QA
LAT--A----------------------------------------------------G-
V-G-YTP-----YVEC--------------N-VD---TSG----------NS-QLY----
------------QIYLCVDPS------AS------T-LIEC--------PIFPHG-----
------K-C---G-S-EIE--------F----P-------TF--------
>Arabidopsis_lyrata_RNase1
-----MKLL-AS-------LCV-IS-LVI---------------LPS-VFS----ASSS-
------------------------------------------SE-----------D-FDF
FYFVQQ-WPGSYC----D--------T------Q-K--KC-------C-YPT-TG---K-
PAA-D-FGIHGLWPN---YK-DGTY------P-----SN------C--D-ETK---PFDR
S------TI------S-D---------LLTSMK----------KS---------W-----
----P-TL---ACP------------SG--S-----G------EAFWEHEW-EKHGTC-S
-SV-I-DQ-HEYF---QTALK------------------------LKQ-KT-N-LL--GA
LTK--A-G----I-NP-DGKSYSLESIR---------------------DSI----KES-
I-G-FTP-----WVEC--------------N-RD---GSG----------NS-QLY----
------------QVYLCVDRS------GS------G-LIQC--------PVFPHG-----
------K-C---G-A-EIE--------F----P-------SF--------
>Boehmeria_nivea_RNase1
-----MKLL-AS-------LCL-IS-LLI---------------LPS-VFA----ASSS-
------------------------------------------SE-----------D-FDF
FYFVQQ-WPGSYC----D--------T------Q-K--KC-------C-YPT-TG---K-
PAA-D-FGIHGLWPN---YK-DGTY------P-----SN------C--D-DTK---PFDK
S------TI------S-D---------LINSMK----------KS---------W-----
----P-TL---ACP------------SG--S-----G------EAFWEHEW-EKHGTC-S
-SV-I-DQ-HEYF---QTALN------------------------LKQ-KT-N-LL--GA
LTK--A-G----I-NP-DGKSYSLESIR---------------------DSI----KES-
I-G-FTP-----WVEC--------------N-RD---DSG----------NS-QLY----
------------QVYLCVDRS------GS------G-LIEC--------PVFPHG-----
------K-C---G-A-EIE--------F----P-------TF--------
>Camelina_sativa_RNase1
-----MKLL-AS-------LCV-IS-LVI---------------LPS-VFT----ASSS-
------------------------------------------SE-----------D-FDF
FYFVQQ-WPGSYC----D--------T------Q-K--KC-------C-YPT-SG---K-
PAA-D-FGIHGLWPN---YK-DGTY------P-----SN------C--D-DTK---PFDK
S------TI------S-D---------LITSMK----------KS---------W-----
----P-TL---ACP------------SG--S-----G------DAFWEHEW-EKHGTC-S
-SV-I-DQ-HEYF---QTALN------------------------LKQ-KT-D-LL--GA
LTK--A-G----I-NP-DGNSYSLESIR---------------------DSI----KES-
T-G-FTP-----WVEC--------------N-RD---ESG----------NS-QLY----
------------QVYLCVDRS------GS------G-LIEC--------PVFPHG-----
------K-C---G-D-EIE--------F----P-------SF--------
>Camelina_sativa_RNase2
-----MKLL-AS-------LCV-IS-LVI---------------LPS-VFA----ASSS-
------------------------------------------SE-----------D-FDF
FYFVQQ-WPGSYC----D--------T------Q-K--KC-------C-FPT-SG---K-
PAA-D-FGIHGLWPN---YK-DGTY------P-----SN------C--D-DTK---PFDK
S------TI------S-D---------LITSMK----------RS---------W-----
----P-TL---ACP------------SG--S-----G------DAFWEHEW-EKHGTC-S
-SV-I-DQ-HEYF---QTALN------------------------LKQ-KT-D-LL--GA
LTK--A-G----I-NP-DGNSYSLESIR---------------------DSI----KES-
I-G-FTP-----WIEC--------------N-RD---ESG----------NS-QLY----
------------QVYLCVDRS------GS------G-LIEC--------PVFPHG-----
------K-C---G-A-EIE--------F----P-------SF--------
>Camelina_sativa_RNase3
-----MKLL-AS-------LCL-IS-LVI---------------LPS-VFA----ASSS-
------------------------------------------SE-----------D-FDF
FYFVQQ-WPGSYC----D--------T------Q-K--TC-------C-YPT-SG---K-
PAA-D-FGIHGLWPN---YK-DGTY------P-----SN------C--D-DTK---PFDK
S------TI------S-D---------LITSMT----------KS---------W-----
----P-TL---ACP------------SG--S-----G------DAFWEHEW-EKHGTC-S
-SV-I-DQ-HEYF---QTALD------------------------LKQ-KT-D-LL--GA
LTK--A-G----I-NP-DGKSYSLESIR---------------------DSI----KES-
I-G-FTP-----WIEC--------------N-RD---ESG----------NS-QLY----
------------QVYLCVDRS------GS------G-LIEC--------PVFPHG-----
------K-C---G-T-EIE--------F----P-------SF--------
>Capsella_rubella_RNase1
-----MKLL-AS-------LCL-IS-LVI---------------LPC-VFS----ASSS-
------------------------------------------SE-----------D-FDF
FYFVQQ-WPGSYC----D--------T------Q-K--KC-------C-YPT-TG---K-
PAA-D-FGIHGLWPN---YK-DGTY------P-----SN------C--D-DTK---PFDS
S------TI------S-D---------LLTSMK----------KS---------W-----
----P-TL---ACP------------SG--S-----G------EAFWEHEW-EKHGTC-S
-SV-I-DQ-HEYF---QTALS------------------------LKQ-KT-D-LL--GA
LTK--A-G----I-NP-DGKSYSLESIR---------------------DSI----KES-
V-G-FTP-----WVEC--------------N-RD---ESG----------NS-QLY----
------------QVYLCVDRS------GS------G-LIEC--------PVFPHG-----
------K-C---G-T-EIE--------F----P-------SF--------
>Eutrema_salsugineum_RNase1
-----MKIQ-AS-------LCL-IS-LLI---------------LPS-IFA----ASSS-
------------------------------------------SE-----------D-FDF
FYFVQQ-WPGSYC----D--------T------Q-K--KC-------C-YPT-TG---K-
PAA-D-FGIHGLWPN---YK-DGTY------P-----SN------C--D-QTK---PFDQ
S------TI------S-D---------LINSMK----------KS---------W-----
----P-TL---ACP------------SG--S-----G------ETFWEHEW-EKHGTC-S
-SV-I-DQ-HEYF---QTALN------------------------LRQ-KT-N-LL--GA
LTK--A-G----I-NP-DGKSYSLESIR---------------------DSI----KES-
T-G-FTP-----WIQC--------------N-RD---ESG----------NS-QLY----
------------QVYLCVDRS------AS------G-LIEC--------PVFPHG-----
------K-C---G-D-EIE--------F----P-------SF--------
>Brassica_napus_RNase15
-----MKLH-AS-------LCL-IS-LLI---------------LPS-IFA----A-SS-
------------------------------------------SE-----------D-FDF
FYFVQQ-WPGSYC----D--------T------Q-R--SC-------C-FPT-SG---K-
PAA-D-FGIHGLWPN---YK-DGTY------P-----SN------C--D-NTK---PFDS
S------SI------S-D---------LISSMQ----------KS---------W-----
----P-TL---ACP------------SG--S-----G------ETFWEHEW-EKHGTC-S
-SV-I-RC-SES----DIVLN------------------------LKQ-RT-D-LL--GA
LTK--A-G----I-NP-DGKSYSIESIR---------------------DSI----KES-
T-G-FTP-----WIQC--------------N-TD---ESG----------NS-QLY----
------------QVYLCVARS------GT------G-FIEC--------PVFPRG-----
------K-C---G-E-EIN--------F----P-------SF--------
>Brassica_oleracea_RNase3
-----MKLH-AS-------LCL-IS-LLI---------------LPS-IFA----A-SS-
------------------------------------------SE-----------D-FDF
FYFVQQ-WPGSYC----D--------T------Q-R--SC-------C-FPT-SG---K-
PAA-D-FGIHGLWPN---YK-DGTY------P-----SN------C--D-NTK---PFDS
S------SI------S-D---------LISSMQ----------KS---------W-----
----P-TL---ACP------------SG--S-----G------ETFWEHEW-EKHGTC-S
-SV-I-DQ-YEYF---QTALN------------------------LKQ-RT-D-LL--GA
LTK--A-G----I-NP-DGKSYSIESIR---------------------DSI----KES-
T-G-FTP-----WIQC--------------N-TD---ESG----------NS-QLY----
------------QVYLCVARS------GT------G-FIEC--------PVFPRG-----
------K-C---G-E-EIN--------F----P-------SF--------
>Brassica_rapa_RNase8
-----MKLH-AS-------LCL-IS-LLI---------------LPS-IFA----A-SS-
------------------------------------------SE-----------D-FDF
FYFVQQ-WPGSYC----D--------T------Q-R--SC-------C-FPT-SG---K-
PAA-D-FGIHGLWPN---YK-DGTY------P-----SN------C--D-NTK---PFDS
S------SI------S-D---------LISSMQ----------KS---------W-----
----P-TL---ACP------------SG--S-----G------ETFWEHEW-EKHGTC-S
-SV-I-DQ-HEYF---QTALN------------------------LKQ-KA-D-LL--GA
LTK--A-G----I-NP-DGKSYSIESIR---------------------DSI----KES-
T-G-FTP-----WIQC--------------N-TD---ESG----------NS-QLY----
------------QVYLCVDRS------GS------G-LIEC--------PVFPRG-----
------K-C---G-D-EIN--------F----P-------SF--------
>Raphanus_sativus_RNase3
-----MKLH-AS-------LCL-IS-LLI---------------LPS-IFA----A--S-
------------------------------------------SK-----------D-FDF
FYFVQQ-WPGSYC----D--------T------E-K--SC-------C-FPT-SG---K-
PAA-D-FGIHGLWPN---YE-DGTY------P-----SN------C--D-DTK---PFDS
S------SI------S-D---------LISSME----------KS---------W-----
----P-TL---ACP------------SG--S-----G------EDFWEHEW-EKHGTC-S
-SV-I-DQ-HEYF---QTALN------------------------LKQ-KT-D-LL--GA
LTK--A-G----I-NP-DGKSYSIESIR---------------------DAI----KES-
T-G-FTP-----WIQC--------------N-TD---GSG----------NS-QLY----
------------QVYLCVDQS------GS------G-LIEC--------PVFPHG-----
------K-C---G-A-DLE--------F----P-------TF--------
>Brassica_napus_RNase2
-----MKLQ-AS-------VCL-IS-VLV---------------LPS-IFA----A-SS-
------------------------------------------SE-----------D-FDF
FYFVQQ-WPGSYC----D--------T------Q-K--SC-------C-YPT-SG---K-
PAA-D-FGIHGLWPN---YK-DGTY------P-----SN------C--D-DTK---PFDS
S------TI------S-D---------LVSSMK----------RN---------W-----
----P-TL---ACP------------SG--S-----G------EAFWEHEW-EKHGTC-S
-SV-I-NQ-HEYF---QTSLG------------------------LKQ-KT-N-LL--GA
LTK--A-G----I-NP-DGNSYSLESIR---------------------GSI----KAS-
T-G-FTP-----WIEC--------------N-RD---GSG----------NS-QLY----
------------QVYLCVDRS------AS------G-LIEC--------PVFPHG-----
------K-C---G-A-QIE--------F----P-------SF--------
>Brassica_oleracea_RNase4
-----MKLQ-AS-------VCL-IS-ILV---------------LPS-IFA----A-SS-
------------------------------------------SE-----------D-FDF
FYFVQQ-WPGSYC----D--------T------Q-K--SC-------C-YPT-SG---K-
PAA-D-FGIHGLWPN---YK-DGTY------P-----SN------C--D-DTK---PFDS
S------TI------S-D---------LVSSMK----------RN---------W-----
----P-TL---ACP------------SG--S-----G------EAFWEHEW-EKHGTC-S
-SV-I-NQ-HEYF---QTSLG------------------------LKQ-KT-N-LL--GA
LTK--A-G----I-NP-DGNSYSLESIR---------------------GSI----KAS-
T-G-FTP-----WIEC--------------N-RD---GSG----------NS-QLY----
------------QVYLCVDRS------AS------G-LIEC--------PVFPHG-----
------K-C---G-A-QIE--------F----P-------SF--------
>Brassica_rapa_RNase6
-----MKLQ-VT-------VCL-IS-ILV---------------LPS-VFA----A-SS-
------------------------------------------SE-----------D-FDF
FYFVQQ-WPGSYC----D--------T------Q-K--SC-------C-YPT-SG---K-
PAA-D-FGIHGLWPN---YK-DGTY------P-----SN------C--D-ATK---PFDS
S------TI------S-D---------LISSMK----------RN---------W-----
----P-TL---ACP------------SG--S-----G------EAFWEHEW-EKHGTC-S
-SV-I-NQ-HEYF---QTSLG------------------------LKQ-KT-N-LL--GA
LTK--A-G----I-NP-DGNSYSLESIR---------------------GSI----KAS-
T-G-FTP-----WIEC--------------N-RD---GSG----------NS-QLY----
------------QVYLCVDRS------AS------G-LIEC--------PVFPHG-----
------K-C---G-A-QIE--------F----P-------SF--------
>Brassica_napus_RNase3
-----MKLQ-AS-------LCLLIS-LLV---------------LPS-IFA----A-SS-
------------------------------------------SE-----------D-FDF
FYFVQQ-WPGSYC----D--------T------Q-K--SC-------C-YPT-SG---K-
PAA-D-FGIHGLWPN---YK-DGTY------P-----SN------C--D-ATK---PFDS
S------TI------S-D---------LVSSMK----------RN---------W-----
----P-TL---ACP------------SG--S-----G------EAFWEHEW-EKHGTC-S
-SV-I-NQ-HEYF---QTSLG------------------------LKQ-KT-N-LL--GA
LTK--A-G----I-NP-DGNSYSLESIR---------------------GSI----KAS-
T-G-FTP-----WIEC--------------N-RD---GSG----------NS-QLY----
------------QVYLCVDRS------AS------G-LIEC--------PVFPHG-----
------K-C---G-A-QIE--------F----P-------SF--------
>Raphanus_sativus_RNase1
-----MKLH-AS-------VCL-IS-LLV---------------LPS-IFA----A-SS-
------------------------------------------SK-----------D-FDF
FYFVQQ-WPGSYC----D--------T------Q-K--SC-------C-YPT-SG---K-
PAA-D-FGIHGLWPN---YK-DGTY------P-----SN------C--D-ASK---PFDS
S------TI------S-D---------LISSMK----------RS---------W-----
----P-TL---ACP------------SG--S-----G------EAFWEHEW-EKHGTC-S
-SV-I-NQ-HEYF---QTSLK------------------------LKQ-QT-N-LL--GA
LTK--A-G----I-NP-DGNSYSLESIR---------------------DSI----KES-
T-G-FTP-----WIEC--------------N-RD---GSG----------NS-QLY----
------------QVYLCVDRS------AS------G-LIEC--------PIFPRG-----
------K-C---G-T-EIE--------F----P-------SF--------
>Tarenaya_hassleriana_RNase1
----MKRVN-AS-------LVF-IL-IVI---------------FPC-ASV----L-SA-
------------------------------------------SA-----------D-FDF
FYFVQQ-WPGSYC----D--------T------K-K--SC-------C-YPT-TG---K-
PAA-D-FGIHGLWPN---YE-DGTY------P-----SN------C--D-DNS---PFDK
S------TI------S-D---------LISNMR----------KS---------W-----
----P-TL---ACP------------SG--T-----G------EAFWEHEW-EKHGTC-S
-SV-L-DQ-HDYF---KTTLG------------------------LKQ-QT-N-IL--QA
LKT--A-G----I-NP-DGGSYSLESIK---------------------DAI----KEG-
T-G-FDP-----WIEC--------------N-TD---ESG----------NT-QLY----
------------QVYLCVDRS------GS------K-LIEC--------PVKPRGR----
------K-C---G-S-EIE--------F----P-------SF--------
>Kalanchoe_Kalanchoe_RNase1
-----MKLS-RA-------ILL-AV-LLT---------------AQC--AS----VLSA-
------------------------------------------SQ-----------D-FDF
FYFVQQ-WPGAYC----D--------A------K-Q--AC-------C-FPT-TG---K-
PAA-D-FSIHGLWPN---YN-DGSY------P-----SN------C--D-PNS---PFDE
S------KV------S-D---------LLSSMQ----------KN---------W-----
----P-TL---ACP------------SG--D-----G------TKFWTHEW-DKHGTC-S
-ST-L-DQ-HSYF---EAALA------------------------LKT-KS-S-LL--QA
LTS--A-G----I-KP-NDESYSLGDIK---------------------DAI----KQG-
A-G-FEP-----FIEC--------------N-VD---SSG----------NS-QLY----
------------QVYLCVDTS------GS------D-LIDC--------PTFPRG-----
------R-C---G-S-QIQ--------F----P-------SF--------
>Kalanchoe_Kalanchoe_RNase2
-----MKLS-FL-------ICV-FA-FI----------------AQC--LP----AHCA-
------------------------------------------SK-----------D-FDF
FYFVQQ-WPGAYC----D--------S------K-Q--SC-------C-FPK-TG---R-
PAS-D-FSIHGLWPN---YN-DGSY------P-----SN------C--D-SDS---PFDE
S------QV------S-D---------LISSME----------IH---------W-----
----P-TL---ACP------------SG--D-----G------IKFWTHEW-DKHGTC-S
-SI-L-DQ-RGYF---QAALD------------------------LKS-KT-N-LL--QA
LTD--A-G----I-KP-DDGFYSMEEIK---------------------KAI----KDG-
S-G-FDP-----YVEC--------------N-VD---RSG----------NS-QLY----
------------QVYMCVDTS------GA------N-LIDC--------PVKPRGR----
------R-C---K-S-EIQ--------F----P-------KF--------
>Kalanchoe_laxiflora_RNase3
-----MKLS-FL-------ICV-CA-FI----------------AQC--LP----AHCA-
------------------------------------------SK-----------D-FDF
FYFVQQ-WPGAYC----D--------S------K-Q--SC-------C-FPK-TG---R-
PAS-D-FSIHGLWPN---YN-DGSY------P-----SN------C--D-SNS---PFDE
S------QV------S-D---------LISSMQ----------IH---------W-----
----P-TL---ACP------------SG--D-----G------IKFWTHEW-DKHGTC-S
-SI-L-DQ-RGYF---QAALD------------------------LKS-KT-N-LL--QA
LTD--A-G----I-KP-DDGFYSMEDIK---------------------KAI----KDG-
S-G-FDP-----YVEC--------------N-VD---RSG----------NS-QLY----
------------QVYMCVDTS------GA------N-LIDC--------PVKPRGR----
------R-C---K-S-EIQ--------F----P-------KF--------
>Apostasia_shenzhenica_RNase1
-----MKIQ-SL-------PPI--V-LLA---------------LLPSFFS----SLPS-
------------------------------------------AQ-----------D-FDF
FYFVQQ-WPGSYC----D--------T------K-K--SC-------C-YPT-TG---K-
PAA-D-FGIHGLWPN---YN-SGDY------P-----SS------C--D-PDS---LYDS
Y------QI------E-D---------LVGSMQ----------EE---------W-----
----P-TL---ACP------------SS--D-----G------NKFWEHEW-EKHGTC-S
-SV-L-DQ-HSYF---HSALQ------------------------LKN-KI-N-LL--QI
LKG--A-G----I-EP-DGGFYKVSSIK---------------------DAI----KEA-
T-G-FTP-----WIEC--------------N-VD---EAR----------NS-QLY----
------------QVYLCVDPS------AS------R-LIEC--------PIFPKGA----
------K-C---H-R-EIE--------F----P-------AF--------
>Phalaenopsis_equestris_RNase1
--MKAMRIQ------------L--A-FSS---------------ILFFFFA----TFSF-
------------------------------------------AQ-----------D-FDF
FYFVQQ-WPGSYC----D--------T------V-K--SC-------C-YPT-TG---K-
PDA-E-FGIHGLWPN---YR-SGAY------P-----SN------C--D-PDS---PYES
S------VV------N-D---------LIDSLR----------KE---------W-----
----P-TL---ACP------------SS--D-----G------THFWEHEW-EKHGTC-S
-SA-L-NQ-HAYF---QAALD------------------------LKK-KI-D-LL--QI
LND--A-G----I-KP-DGGYYSVSSIK---------------------DAI----KQA-
T-G-FTP-----WIEC--------------N-AD---EGR----------NR-QLY----
------------QVYMCVDTS------AT------N-LIEC--------PVFPRG-----
------K-C---T-A-QIE--------F----P-------PF--------
>Malus_domestica_RNase2
-----MPSHPIS-------FLF--X-LFI---------------IQC--LA----VVSV-
------------------------------------------SQ-----------S-FDF
FYFVQQ-WPGSYC----D--------T------D-A--SC-------C-YPT-TG---K-
PAQ-E-FGIHGLWPN---YN-DGSY------P-----SN------C--D-SDN---PYDE
S------KI------S-D---------LISRLQ----------AD---------W-----
----P-TL---ACP------------SX--N-----G------SKFWAHEW-NKHGTC-S
-PV-L-DQ-HGYF---EASLN------------------------LKE-NL-D-IF--QI
LQN--A-G----I-RA-DGNIYSLSSIK---------------------EAI----KSA-
I-G-YTP-----GITC--------------N-ED---ASG----------NS-QLY----
------------EVYICVDTS------SS------N-IIEC--------PVLPGT-----
------K-C---S-S-KIE--------F----P-------SF--------
>Juglans_regia_RNase2
-----INSN-SA-------ILI-IK-LLL---------------AQY--LA----IGCV-
------------------------------------------SQ-----------A-FDF
FYFVQQ-WPGSYC----D--------T------K-Q--SC-------C-YPT-TG---K-
PKT-D-FSIHGLWPN---YN-DGSY------P-----SN------C--D-PDS---PFDR
S------KI------S-D---------LISRMQ----------TS---------W-----
----P-SL---ACP------------SS--D-----G------TGFWSHEW-EKHGTC-S
-SV-L-GQ-HGYF---EAALN------------------------LKK-NV-D-LL--QI
LES--E-G----V-QP-DGRSYSLSSIS---------------------EAI----RGA-
T-G-YAP-----GVEC--------------N-VG---TSD----------NS-QLY----
------------QIYVCVDTS------GS------N-FIKC--------PVLPSG-----
------G-C---A-S-NVE--------F----P-------SF--------
>Coffea_Coffea_Chr11RNase3
-----MEAQNIS-------VLT--K-LFL---------------VQF--LL----AFCV-
------------------------------------------AQ-----------D-FDF
FYFVQQ-WPGSYC----D--------T------D-Q--GC-------C-YPS-NG---K-
PAS-D-FGIHGLWPT---NN-DGSY------P-----SN------C--D-SSN---PFDI
S------KI------S-D---------LVSRME----------QD---------W-----
----P-SL---ACP------------SS--S-----G------TTFWSHEW-EKHGTC-S
-SI-L-DQ-HGYF---KSALD------------------------LKD-NL-D-LL--QI
LQS--A-G----I-QA-GGGSYSLSSIK---------------------NAI----ESA-
I-G-STP-----WIEC--------------N-TD---GSG----------NS-QLY----
------------QIYICVDAS------AS------N-IIEC--------PVMQTG-----
------R-C---S-S-SVQ--------F----P-------SF--------
>Amborella_trichopoda_RNase1
-----MGPRKTD-------SLY-PK-IFL---------------IPL--LL----CLCV-
------------------------------------------AQ-----------D-FDF
FYFVQQ-WPGSYC----D--------T------K-A--SC-------C-YPT-TG---K-
PAA-N-FSIHGLWPN---YN-DGSY------P-----SN------C--D-PDS---QFQP
S------EV------S-D---------LIGRMR----------KD---------W-----
----P-TL---ACP------------SG--N-----G------VKFWTHEW-VKHGTC-S
-SV-L-DQ-HQYF---ESALK------------------------LKG-KV-N-LV--QA
LQD--A-G----I-YP-DGSTYSLNSIT---------------------EAI----RAA-
T-G-HTP-----GIEC--------------N-RD---ESR----------NP-QLY----
------------QIYMCVDTS------GS------S-IIEC--------PKLPRG-----
------G-C---S-S-QVE--------F----P-------SF--------
>Asparagus_officinalis_RNase1
--------------------MA-LE-LFT---------------LRL--LS----ALCLL
SVQT-------------------------------------FAQ-----------D-FDF
FYFVQQ-WPGSYC----D--------T------Q-Q--SC-------C-YPS-SG---K-
PAA-D-FGIHGLWPN---YN-DGSY------P-----SN------C--D-PGV---PFNP
S------KI------S-D---------LVDSMQ----------TN---------W-----
----P-SL---ACP------------SS--D-----G------DTFWSHEW-TKHGTC-S
-SV-L-DE-RGYF---SAALN------------------------LKK-QV-N-LL--EA
LRN--S-G----I-EP-NDQSYSLNSIS---------------------QAI----SDA-
T-G-YTP-----GIEC--------------N-RD---ESG----------ND-QLY----
------------QVYVCVDTS------GT------S-LIDC--------PVLPHG-----
------K-C---S-S-QIH--------F----P-------SF--------
>Cephalotus_follicularis_RNase2
-----MKSK-GS-------LLI--K-LLI---------------IQY--LS----SLFV-
------------------------------------------AQ-----------N-FDF
FYFVQQ-WPGSYC----D--------T------S-Q--GC-------C-YPP-TG---K-
PAS-D-FGIHGLWPN---NN-DGSY------P-----SN------C--D-PNN---PFNQ
S------EV------S-D---------LMSSLE----------TN---------W-----
----P-SL---ACP------------SS--D-----G------ISFWTHEW-DKHGTC-S
-SV-L-DE-HDYF---QAALN------------------------LKS-KT-N-LL--QA
LAS--A-G----I-NP-NGESYNLSDII---------------------NAI----NQS-
D-G-FTP-----SIEC--------------N-DD---ESG----------NN-QLY----
------------QVYMCVDTS------GS------N-LIEC--------SVSPTGA----
------N-C---A-N-QIT--------F----P-------AF--------
>Musa_balbisiana_RNase2
-----MTRRNPP-----A-----VS-LLP---------------LLA--VA----TTSL-
------------------------------------------AQ-----------D-FDF
FYFVLQ-WPGSYC----D--------T-----AK----SC-------C-YPT-SG---K-
PAA-D-FGIHGLWPN---YN-DGSY------P-----SN------C--D-PNN---PYDA
S------KV------R-D---------LLSTMR----------QK---------W-----
----P-TL---ACP------------SS--D-----G------TQFWTHEW-EKHGTC-S
-SV-F-DQ-HGYF---QAALK------------------------LKK-QV-D-VL--RI
LQD--A-G----I-QP-DGGDYSLKSVV---------------------SAI----SDA-
I-G-YTP-----WIEC--------------N-ND---EGG----------NS-QLY----
------------QVYLCVDTS------AA------K-LIEC--------PVLPRK-----
------R-C---G-S-EIE--------F----P-------SF--------
>Ananas_comosus_RNase1
------------------------------------------------------------
------------------------------------------------------------
----MQ-WPGSYC----D--------T------K-Q--SC-------C-YPT-SG---K-
PLA-D-FGIHGLWPN---NN-DGSY------P-----LN------C--D-SHN---PFKS
S------EI------K-E---------LIGQMQ----------KH---------W-----
----P-TL---ACP------------SN--D-----G------LKFWGHEW-NKHGTC-S
-SV-L-DQ-HSYF---ETALR------------------------LQK-ET-N-LL--EI
LRE--S-G----I-RP--GGFYRLDEIK---------------------EAI----KEG-
L-G-FAP-----GIEC--------------N-RD---ESG----------TN-QLY----
------------QIFLCVDNS------GK------Q-IIEC--------PVFPRS-----
------K-C---R-D-KVE--------F----P-------VF--------
>Ananas_comosus_RNase2
-----MMIQ-SS-------IPL--V-LLA---------------LPV--FA----VLSS-
------------------------------------------AQ-----------D-FDF
FYFVQQ-WPGSYC----D--------T------K-Q--SC-------C-YPT-SG---K-
PLA-D-FGIHGLWPN---NN-DGSY------P-----LN------C--D-SHN---PFKS
S------EI------K-E---------LIGQMQ----------KH---------W-----
----P-TL---ACP------------SN--D-----G------LKFWGHEW-NKHGTC-S
-SV-L-DQ-HSYF---ETALR------------------------LQK-ET-N-LL--EI
LRE--S-G----I-RP--GGFYRLDEIK---------------------EAI----KEG-
L-G-FAP-----GIEC--------------N-RD---ESG----------TN-QLY----
------------QIFLCVDNS------GK------Q-IIEC--------PVFPRS-----
------K-C---R-D-KVE--------F----P-------VF--------
>Nelumbo_nucifera_RNase1
-----MKAI-YS-------LLI--G-ILV---------------SQH--LA----AICV-
------------------------------------------SE-----------G-FDF
FYFVQQ-WPGSFC----D--------T------R-T--GC-------C-YPQ-TG---K-
PAS-D-FSIHGLWPN---YN-NGSY------P-----SN------C--D-YRN---PFNP
R------MI------S-D---------LRIRLE----------KT---------W-----
----P-SL---ACP------------RS--E-----M------LRFWSHEW-IKHGTC-S
-SI-L-NQ-RAYF---ITALN------------------------LRN-KV-N-LL--QI
LVN--A-G----I-KP-DGRLYSLGVIK---------------------EAI----TKA-
T-G-YTP-----GIVC--------------N-LD---RSG----------SS-QLY----
------------QIFLCVDTS------GS------K-FIEC--------PVFPRQ-----
------M-C---G-S-SIK--------F----P-------SF--------
>Nelumbo_nucifera_RNase2
-----MR-I-HG-------WFI--G-VLA---------------VQH--LA----VLCA-
------------------------------------------SR-----------D-FDF
FYFVQQ-WPGSYC----D--------T------R-R--GC-------C-YPK-TG---K-
PAA-D-FSIHGLWPN---YN-DGSY------P-----SN------C--DSQQN---PFDP
S------EI------T-D---------LTDRMQ----------RS---------W-----
----P-SL---ACP------------NN--D-----M------LKFWSHEW-NKHGTC-S
-SV-L-DQ-HGYF---ETALN------------------------LKK-KV-D-LL--QI
LAE--A-G----I-NP-DGNFYNLRDIK---------------------VAI----SEA-
T-G-YTP-----GIEC--------------N-VD---GSG----------NS-QLY----
------------QVYLCVDKS------GP------D-LIKC--------PVYPRS-----
------R-C---D-S-TIE--------F----P-------SF--------
>Carica_papaya_RNase5
-----MKYSSAM-------ILI--S-ILI---------------TQW---------VCE-
------------------------------------------AR-----------D-FDF
FYFVQQ-WPGSYC----D--------T------K-K--SC-------C-YPT-IG---K-
PDS-D-FGIHGLWPN---YK-DGSY------P-----SN------C--D-PDS---PFNP
S------EI------S-D---------LSGRMR----------KS---------W-----
----P-SL---ACP------------SS--N-----G------LGFWTHEW-EKHGTC-S
-SV-L-DQ-RAYF---QAALD------------------------LKK-QA-D-LL--KF
LTD--A-E----I-HP-DDEFYSLESIK---------------------KAI----EEG-
S-G-YSA-----WIEC--------------N-KD---ESG----------NS-QLY----
------------QVYMCVDSS------GS------E-FIQC--------PIFPHG-----
------K-C---D-S-QIQ--------F----P-------SF--------
>Cuscuta_australis_RNase1
-----MKHQSKA-------LLW-IE-LLI---------------THC--FS----LLSI-
------------------------------------------TQ-----------A-YDF
FYFVQQ-WPGSYC----D--------T------K-K--SC-------C-YPT-TG---K-
PKS-D-FGIHGLWPN---NN-DGSY------P-----SN------C--D-STN---PYDE
S------KI------S-D---------LMSRMH----------EE---------W-----
----A-TL---SCP------------SN--S-----G------SSFWSHEW-DKHGTC-S
-SV-L-NE-HAYF---QTALN------------------------LKN-QI-D-LL--QA
LQS--A-G----I-EP-DGSFYSLTDIK---------------------KAI----ENA-
I-G-NEA-----WIEC--------------N-RD---EDG----------NS-QLY----
------------QVYVCVDSL------AS------E-LITC--------PVFPRG-----
------S-C---A-S-NIK--------F----P-------SF--------
>Actinidia_Actinidia_RNase1
-----MKCKPST-------FLF--K-LLV---------------VQC--LA----LVCV-
------------------------------------------AK-----------D-FDF
FYFVQQ-WPASYC----D--------T------K-Q--SC-------C-FPN-TG---K-
PAD-D-FTIHGLWPN---YN-DGTY------P-----SN------C--D-STN---SFDH
S------EI------S-D---------LTNRLQ----------KD---------W-----
----P-TL---ACP------------SG--D-----G------LKFWGHEW-NKHGTC-S
-DV-L-DQ-HSYF---EKGLE------------------------LKR-KA-N-LL--EA
LKS--A-G----I-RP-DGKYYSLDNIK---------------------QAI----EES-
L-G-VAP-----FIEC--------------N-VD---TSR----------NH-QLY----
------------QVYLCVDSS------GS------N-FIQC--------PVLPHG-----
------RPC---G-S-KIE--------F----P-------SL--------
>Daucus_carota_RNase1
-----MKIENFS-------ILI--Q-ILA---------------LQC--LA----VVCV-
------------------------------------------SR-----------E-FDF
YYFVQQ-WPASYC----D--------T------K-R--SC-------C-YPK-TG---K-
PAE-D-FSIHGLWPN---YR-DGTY------P-----AN------C--D-SVN---LFND
S------KI------T-D---------LESRLE----------KD---------W-----
----P-SL---ACP------------SS--D-----G------MRFWGHEW-DKHGTC-S
-SF-L-DQ-HSYF---KAALD------------------------LKN-KA-N-LL--QA
LNN--A-G----I-KPADGKYYSLESIK---------------------DAI----KEA-
T-G-YTP-----YIDC--------------N-VD---ASR----------KH-QLY----
------------QVYMCVEAS------GS------E-FINC--------PLLPHG-----
------RSC---T-S-QVE--------F----P-------SF--------
>Panax_Panax_RNase14
-----MRCYGSI-------LII--K-VLV---------------IQC--LT----IACV-
------------------------------------------SR-----------D-FDF
YYFVQQ-WPASYC----D--------T------K-R--SC-------C-YPT-TG---K-
PAE-D-FSIHGLWPN---YK-DGTY------P-----SN------C--D-PLD---SFDH
S------QI------S-D---------LGSRLE----------QD---------W-----
----P-SL---ACP------------SS--E-----G------LRFWGHEW-DKHGTC-S
-SL-V-DQ-HAYF---KAALD------------------------LKN-KA-N-LL--QA
LDNATA-G----I-RPGDGIYYSLGNIK---------------------EAI----KES-
T-G-YTP-----LIEC--------------N-VD---TLG----------NH-QLY----
------------Q-----------------------------------------------
--------------------------------------------------
>Antirrhinum_majus_RNase14
------MSVKSS-------ALV--N-LLI---------------LQC--LS----ILCS-
------------------------------------------SQ-----------D-FDF
FYFVQQ-WPASSC----D--------T------K-H--GC-------C-YPT-TG---K-
PAE-D-FSIHGLWPN---YN-TGKW------P-----SN------C--D-RHS---SLNK
T------EI------A-D---------LIVRMQ----------KD---------W-----
----P-TL---ACP------------TA--D-----G------IKFWNHEW-KKHGTC-T
-T--L-DQ-HTYF---QAALN------------------------LKD-KA-N-LL--KL
LTN--A-G----I-RP--GDFYTLESIS---------------------QAI----EQG-
I-G-YAP-----GIQC--------------N-TD---VLE----------NQ-QLF----
------------QVFLCVDTS------AT------N-FIQC--------PLVPTG-----
------R-CN-NG-S-RIE--------F----P-------SF--------
>Antirrhinum_majus_RNase16
-----MRSVKSL-------VLT--N-LLV---------------LQC--LS----IMCS-
------------------------------------------AQ-----------D-FDF
FYFVQQ-WPASYC----D--------S------R-R--GC-------C-YPT-TG---K-
PAE-N-FSIHGLWPN---YN-TGKW------P-----SN------C--D-RQS---SLHK
S------EI------S-D---------LVSRME----------KE---------W-----
----P-TL---ACP------------TG--D-----G------MKFWDHEW-EKHGTC-T
-T--L-DK-HAYF---QAALD------------------------LKD-KA-N-LL--QL
LKN--A-G----I-RP--GKFYTVENMK---------------------QAI----EKG-
I-G-YAP-----FIEC--------------N-VD---ASG----------NH-QIS----
------------QVYLCVDTS------AS------K-FINC--------PVLPHG-----
------R-C---G-S-KIE--------F----P-------SF--------
>Sesamum_indicum_RNase6
-----MRSVKGS-------AAI--T-LLL---------------LQC--LS----ILCS-
------------------------------------------SQ-----------D-FDF
FYFVQQ-WPASYC----D--------T------R-R--SC-------C-YPT-TG---K-
PDE-D-FSIHGLWPN---YN-SGKY------P-----QN------C--D-RES---SLDE
S------KI------S-D---------LVSRMQ----------KD---------W-----
----P-TL---ACP------------SG--D-----G------MKFWGHEW-EKHGTC-T
-S--L-DQ-HSYF---QAALE------------------------LKS-KA-N-LL--QL
LGD--A-G----I-RP--GNFYSLESIK---------------------QAI----EEG-
L-G-YGA-----YIEC--------------N-VD---PEG----------NH-QLY----
------------QVYLCVDTS------AS------S-FIQC--------PVLPHG-----
------RGC---G-N-NIE--------F----P-------SF--------
>Handroanthus_Handroanthus_RNase4
------MGFKTS-------LFI--K-LFI---------------LQF--LS----FLCS-
------------------------------------------SQ-----------D-FDF
FYFVQQ-WPASYC----D--------T------R-Q--SC-------C-YPT-TG---K-
PAE-D-FSIHGLWPN---YN-TGQW------P-----QN------C--D-RES---SLDR
S------GI------S-D---------LIGRMQ----------KD---------W-----
----P-TL---ACP------------SS--D-----G------MRFWGHEW-ERHGTC-S
-S--L-DQ-HSYF---QAALD------------------------LKN-KA-N-LL--QV
LRD--A-G----I-TP--GNFYRIDTVK---------------------QAI----EGG-
I-G-YEP-----FVEC--------------N-ID---PEG----------NH-QIY----
------------QVYLCVDTS------AK------N-FIRC--------PVFPHG-----
------RSC---G-S-STE--------F----P-------SF--------
>Salvia_miltiorrhiza_RNase2
------MKGKAS-------ILV--I-LFV---------------LHC--QS----FLCS-
------------------------------------------SQ-----------D-FDF
FYFVQQ-WPASYC----D--------T------R-R--SC-------C-YPT-TG---K-
PNE-D-FSIHGLWPN---YN-DGKW------P-----QN------C--D-TSS---SLDI
S------QI------S-D---------LVKRME----------KD---------W-----
----P-TL---ACP------------SG--D-----G------VKFWGHEW-EKHGTC-T
-S--L-HQ-HAYF---QSALE------------------------LKN-KA-N-LL--QL
LKH--A-G----I-YP--GKFFSMESIK---------------------RAI----KEG-
V-G-YEA-----YIEC--------------N-VD---TQG----------NH-QVY----
------------QVYMCVDKS------AS------K-FINC--------PILPHG-----
------RGC---G-S-RVE--------F----P-------SF--------
>Olea_europaea_RNase6
------MKVKNS-------ASI--K-LLV---------------LQY--LS----ILCA-
------------------------------------------SQ-----------D-FDF
FYFVQQ-WPASYC----D--------S------R-H--SC-------C-YPT-TG---K-
PAE-D-FSIHGLWPN---YN-DGKW------P-----SN------C--D-PKN---YFDQ
S------EV------S-D---------LVRRMQ----------KD---------W-----
----P-TL---ACP------------SG--D-----G------LKFWGHEW-DKHGTC-T
-N--L-DQ-HTYF---QTALD------------------------LKK-KA-N-LL--QV
LQN--A-G----I-RP--GKFYSLESIK---------------------QAI----EEG-
V-G-YAP-----FIEC--------------N-VD---SSG----------NH-QLL----
------------QVYLCVDTS------AS------N-FIQC--------PLFPHG-----
------R-C---G-S-RIE--------F----P-------SL--------
>Olea_europaea_RNase7
-----MMKVKNS-------AWI--Q-LLV---------------LQY--LS----ILCA-
------------------------------------------SQ-----------D-FDF
FYFVQQ-WPASYC----D--------S------R-H--SC-------C-YPK-TG---K-
PAE-D-FSIHGLWPN---YN-NGKW------P-----SN------C--D-RKN---SFNQ
S------EV------S-D---------LVSRMQ----------KD---------W-----
----P-TL---ACP------------SG--D-----G------FKFWSHEG-DKHGTC-T
-T--L-DQ-HTYF---QSALD------------------------LKK-KA-N-LL--QV
LKN--A-G----I-QP--GKFYSLESVK---------------------QAI----EEG-
I-G-YAP-----SIEC--------------N-VD---SSG----------NN-QLF----
------------QVYLCVNTS------AS------N-FIKC--------PVFPHE-----
------R-C---G-S-EIE--------F----P-------SF--------
>Olea_europaea_RNase9
-----MMKVKNS-------TWI--Q-LLV---------------LQY--LL----ILCA-
------------------------------------------LQ-----------D-FDF
FYFVQQ-WPASYC----D--------S------R-H--SC-------C-YPK-TG---K-
PAE-D-FSIHGLWPN---YN-NGKW------P-----SN------C--D-RKN---SFNQ
S------EV------S-D---------LVSRMQ----------KD---------W-----
----P-TL---ACP------------SG--D-----G------FKFWSHEG-DKHGTC-T
-T--L-DQ-HTYF---QSALD------------------------LKK-KA-N-LL--QV
LKN--A-G----I-QP--GKFYSLESVK---------------------QAI----EEG-
I-G-YAP-----SIEC--------------N-VD---SSG----------NN-QLF----
------------QVYLCVNTS------AS------N-FIKC--------PVFPHE-----
------R-C---G-S-EIE--------F----P-------SF--------
>Mimulus_Mimulus_RNase2
----MNVKISSV-------VII--K-LFV---------------LQC--IS----ISFS-
------------------------------------------SS-----------D-FDF
FYFVQQ-WPGSYC----D--------T------R-Q--SC-------C-YPT-TG---K-
PDE-D-FSIHGLWPN---YN-TGKW------P-----QN------C--G-SQS---SLDR
S------EI------S-D---------LMSRMH----------KD---------W-----
----P-TL---ACP------------TA--D-----G------MKFWGHEW-DKHGTC-T
-S--F-DQ-HTYF---QFALD------------------------LKN-KA-N-LL--QV
LAK--S-G----I-RP--GNFYGLESIK---------------------QAI----QEG-
V-G-YEP-----YIDC--------------N-VD---SEG----------NH-QVF----
------------QVYLCVDKS------AT------K-FIRC--------PILPHG-----
------RAC---G-S-RIE--------F----P-------SF--------
>Coffea_Coffea_Chr11RNase2
------MKLKSA-------AFL--T-LLV---------------LQC--LA----VLTV-
------------------------------------------AQ----------ND-FDF
FYLVQQ-WPASYC----G--------T------K-R--SC-------C-YPT-TG---K-
PAE-D-FSIHGLWPN---RN-DGSW------P-----SN------C--D-EGS---SFDE
S------EV------S-D---------LVKRMQ----------QE---------W-----
----P-SL---ACP------------SS--D-----G------VRFWSHEW-EKHGTC-S
-L--L-NE-HQYF---QTALD------------------------LKD-KS-N-LL--QV
LKD--A-G----I-RP--GKFYSLEKIK---------------------EAI----QQG-
V-G-YTP-----FIEC--------------N-VD---QGG----------NR-QLY----
------------QVYLCVDSS------AS------D-FIEC--------PTFPHG-----
------R-C---G-S-EIE--------F----P-------SF--------
>Gelsemium_Gelsemium_RNase2
-----MNPIKSS-------ALF--K-LLI---------------IQC--VS----VLCL-
------------------------------------------SQ-----------D-FDF
FYFVQQ-WPGSYC----D--------T------K-K--SC-------C-YPT-TG---K-
PAE-D-FSIHGLWPN---RN-DGTW------P-----QN------C--D-SDI---SFDE
S------EV------S-D---------LLGRMQ----------WE---------W-----
----P-SL---SCP------------SS--D-----G------VRFWSHEW-EKHGTC-S
-L--L-SL-HQYF---QTALD------------------------LKE-TS-N-LL--QV
LMD--A-G----I-VP-NGEMYSVESIK---------------------DAI----KEG-
V-G-YTP-----FIEC--------------N-VD---RSR----------NR-QLY----
------------QVYLCVDSS------AS------D-FIDC--------PA---------
--------------------------------------------------
>Ipomoea_nil_RNase3
-----MKKS--T-------TLI--K-LLV---------------LQC--LV----VLSA-
------------------------------------------SQ-----------H-FDF
FYFVQQ-WPASYC----D--------T------R-R--SC-------C-YPT-TG---K-
PAE-D-FSIHGLWPN---YL-SGKW------P-----QN------C--D-RQS---SLDE
S------LV------S-D---------LISRME----------RD---------W-----
----P-SL---ACP------------SS--D-----G------VRFWSHEW-EKHGTC-S
-G--L-NQ-HDYF---QKALQ------------------------FKT-KA-N-LL--QN
LKN--A-G----I-EPREGEHYTIEEIK---------------------SAI----EEG-
V-G-FSP-----FIEC--------------N-VD---PMG----------NR-QVY----
------------QVYLCVDSS------AE------N-FIDC--------PILPRG-----
------GRC---G-S-KIE--------F----P-------PF--------
>Solanum_lycopersicum_RNase3
-----MMKSQKK-------LLI--K-IIV---------------VQC--LL----VLCA-
------------------------------------------SQ-----------D-FDF
FYFVQQ-WPASYC----D--------T------R-R--SC-------C-YPT-TG---K-
PDE-D-FSIHGLWPN---YK-DGKW------P-----QN------C--D-RES---SLDE
S------EF------S-D---------LISTME----------KN---------W-----
----P-SL---ACP------------SS--D-----G------LKFWSHEW-LKHGTC-S
-A--L-NQ-HAYF---QTALD------------------------FKT-KS-N-LL--QN
LNN--A-G----I-KPRNGDYYGVESIK---------------------KAI----EKG-
V-G-HTP-----FIEC--------------N-VD---SQG----------NH-QLY----
------------QVYLCVDSS------AS------K-FIDC--------PIFPHG-----
------GKC---G-S-KIE--------F----P-------SF--------
>Solanum_tuberosum_RNase2
-----MKKSQKS-------LLI--K-IIV---------------VQC--LL----VLCA-
------------------------------------------AQ-----------D-FDF
FYFVQQ-WPASYC----D--------T------R-R--SC-------C-YPT-TG---K-
PDE-D-FSIHGLWPN---YE-NGKW------P-----QN------C--D-KES---SLDE
S------EF------S-D---------LISTME----------KN---------W-----
----P-SL---ACP------------SS--D-----G------LKFWSHEW-LKHGTC-S
-A--L-NQ-HAYF---QTALD------------------------FKT-KS-N-LL--QN
LNN--A-G----I-KPRNGEHYSVESIK---------------------NAI----EEG-
V-G-HTP-----FIEC--------------N-VD---SQG----------NH-QLY----
------------QVYLCVDSS------AS------K-FIDC--------PIFPHG-----
------RKC---G-S-KIE--------F----P-------PF--------
>Artemisia_annua_RNase1
-----MNTNGRS-------LLI--I-FLV---------------IQC--VA----ILSV-
------------------------------------------AK-----------E-FDF
FYFVQQ-WPASYC----D--------S------R-R--GC-------C-YPK-TG---K-
PAE-D-FSIHGLWPN---YV-DGTY------P-----SN------C--D-SSN---PFDD
S------KV------S-N---------LESVLE----------KE---------W-----
----P-TL---ACP------------SG--D-----G------LKFWRHEW-EKHGTC-A
-SI-F-DE-SGYF---EAALS------------------------LKK-KA-N-LL--HA
LAN--A-G----I-KPADGKFHTMGQIK---------------------DAI----TKA-
V-G-YAP-----FIEC--------------N-VD---SKG----------NH-QVY----
------------QVYQCVDAS------GS------K-FIEC--------PVMPHG-----
------RPC---G-N-KIE--------L----P-------SF--------
>Artemisia_annua_RNase2
-----TNTNGRS-------LLI--I-VLF---------------IQC--VA----ILSV-
------------------------------------------AK-----------E-FDF
FYFVQQ-WPASYC----D--------S------R-R--GC-------C-YPK-TG---K-
PAE-D-FSIHGLWPN---YV-DGTY------P-----SN------C--D-SSN---PFDD
S------KV------S-N---------LESVLE----------KE---------W-----
----P-TL---ACP------------SG--D-----G------LKFWRHEW-EKHGTC-A
-SI-F-DE-SGYF---EAALS------------------------LKK-KA-N-LL--HA
LAN--A-G----I-KPADGKFHTMGQIK---------------------DAI----TKA-
V-G-YAP-----FIEC--------------N-VD---SKG----------NH-QVY----
------------QVYQCVDAS------GS------K-FIEC--------PVMPHG-----
------RPC---G-N-KIE--------L----P-------SF--------
>Helianthus_annuus_RNase9
-----MKLNGRA-------LLI--I-FLV---------------TQS--VA----ILTV-
------------------------------------------AK-----------E-FDF
FYFVQQ-WPGSYC----D--------S------R-R--GC-------C-YPK-TG---K-
PAE-D-FSIHGLWPN---YI-DGSY------P-----SN------C--D-SSN---PFDD
S------KV------S-D---------LESVLQ----------EH---------W-----
----P-TL---ACP------------SG--D-----G------LKFWRHEW-EKHGTC-A
-SV-F-DE-RGYF---EAALS------------------------LKK-KA-N-LL--GA
LEN--A-G----I-KPADGVFHTMGQIK---------------------DAI----TKG-
V-G-YEP-----FIEC--------------N-VD---SSG----------YH-QIY----
------------QVYQCVDAS------AS------N-FIKC--------PVLPHG-----
------RAC---G-N-KVE--------F----P-------SF--------
>Lactuca_sativa_RNase4
-----MKLNGSA-------FFI--L-FLV---------------IQS--FA----ILTV-
------------------------------------------AK-----------D-FDF
FYFVQQ-WPASYC----D--------S------R-R--GC-------C-YPK-TG---K-
PAE-D-FSIHGLWPN---YK-DGSY------P-----SN------C--D-SSN---PFDD
S------KV------A-N---------LESVLQ----------KQ---------W-----
----P-TL---ACP------------SG--D-----G------LKFWRHEW-EKHGTC-A
-SV-F-DE-RGYF---EAALS------------------------LKK-KA-N-LL--HA
LEN--A-G----I-KPTDGKFHTMGQMK---------------------DAI----TKS-
V-G-YAP-----FIEC--------------N-VD---SSG----------YH-QLY----
------------QVYQCVDAS------AS------N-FIEC--------PVFPHG-----
------RPC---G-N-KVE--------F----P-------SF--------
>Taraxacum_Taraxacum_RNase1
-----MKMNGRV-------SLI--V-FFV---------------IQC--VT----TLTI-
------------------------------------------AK-----------D-FDF
FYFVQQ-WPASYC----D--------S------R-R--GC-------C-YPK-SG---K-
PAQ-D-FSIHGLWPN---YK-DGSY------P-----SN------C--D-SSN---PFDD
S------KV------S-N---------LESVLQ----------KH---------W-----
----P-TL---ACP------------SG--D-----G------LKFWRHEW-EKHGTC-A
-SV-F-DE-RGYF---EAALS------------------------LKE-KA-N-LL--HA
LEN--A-G----I-KPADGKFHKMGEIK---------------------DAI----TKS-
V-G-YAP-----FIEC--------------N-VD---SSG----------YH-QIY----
------------QVYQCVDAS------AS------S-FIEC--------PVFPHG-----
------RPC---G-N-KVE--------F----P-------SF--------
>Helianthus_annuus_RNase3
-----MKLNGRA-------LLI--S-FLV---------------TQS--VA----ILTF-
------------------------------------------AK-----------D-FDF
FYFVQQ-WPAAYC----D--------S------R-R--GC-------C-YPK-TG---K-
PAE-D-FSIHGLWPN---NL-DGSY------P-----SN------C--D-PSN---RFDG
S------KV------S-D---------LKSVLQ----------EH---------W-----
----P-TL---TCP------------SG--D-----G------LKFWRHEW-EKHGTC-A
-SV-F-DE-RGYF---EAALS------------------------LKK-KA-N-LL--HA
LEI--A-G----I-RPADGIFYTLAQIK---------------------DAI----TKG-
V-G-YAP-----FIEC--------------N-VD---SSG----------YH-QLY----
------------QVYQCIDAS------AS------N-FIKC--------PVFPHG-----
------RPC---G-D-QVE--------F----P-------SL--------
>Antirrhinum_majus_RNase23
------MEIKSS-------VLV--N-LLV---------------LQC--LS----ILCS-
------------------------------------------SQ-----------D-FDF
FYFVQE-WTASSC----D--------T------K-R--GC-------C-YPT-TG---K-
PAE-D-FGIHGLWPN---YN-TGKF------P-----KN------C--N-SKS---SLNK
T------EL------P---------------ME----------RN---------------
-----------------------------------------------------------S
-GI-M-NG-GS------TAHD------------------------LKD-KV-N-LI--QL
LAN--A-G----I-RP--GDFYTLESIS---------------------QAI----EQA-
I-G-HAP-----AIAC--------------N-VD---ALE----------NY-QFF----
------------QVSLCLDTS------AS------S-FIDC--------PVVQDA-----
------R-C---G-D-RIE--------F----P-------SF--------
>Cucumis_sativus_RNase6
-----MGFTSRF-------VLI--N-IVI---------------FQC--FS----LLSF-
------------------------------------------AQ-----------D-FDF
FYFVQS-WPGSYC----D--------T------G-R--SC-------C-YPK-TG---K-
PSG-D-FKIHGLWPN---YN-DGTY------P-----SN------C--D-SSN---PFDR
T------QI------S-D---------LVSSME----------KN---------W-----
----P-SL---ACP------------SS--D-----N------TKFWSHEW-NKHGTC-S
-SV-L-DQ-HSYF---ETTLN------------------------LKQ-QA-N-IL--QA
LQT--A-G----I-NP-DGSYYSLDKIK---------------------SAI----EEG-
I-K-LSP-----GISC--------------N-VD---ESG----------NS-QLY----
------------EIYLCVDSS------AS------N-FIDC--------PIFPNS-----
------N-C---A-S-SLE--------F----P-------KF--------
>Cucurbita_pepo_RNase6
-----MCFT-RF-------VLI--N-LVI---------------FQC--LS----LLCL-
------------------------------------------AQ-----------D-FDF
FYFVQS-WPGSYC----D--------T------G-R--SC-------C-YPR-AG---K-
PSA-D-FKIHGLWPN---YN-DGTY------P-----SN------C--D-SSN---PFDR
T------QI------S-D---------LVSSMQ----------RN---------W-----
----P-SL---ACP------------SS--D-----S------TKFWAHEW-DKHGTC-A
-SV-L-DQ-HGYF---ETSLK------------------------LKS-QA-N-IL--QA
LET--A-G----I-NP-DGSYYSLDKIK---------------------SAI----EEG-
V-G-YSP-----GITC--------------N-VD---DSG----------NR-QLY----
------------EVYLCVDSS------AS------G-FINC--------PIFPSG-----
------Q-C---G-S-TLE--------F----P-------KF--------
>Momordica_charantia_RNase11
-----MSFT-RL-------LLI--Q-LLI---------------FQC--LS----LLCL-
------------------------------------------AQ-----------D-FDF
FYFVQS-WPASYC----E-------AS------G-R--SC-------C-YPR-TG---K-
PSA-D-FKIHGLWPN---YN-DGTY------P-----SN------C--D-SSN---PFDR
T------QI------S-D---------LVGSTQ----------KN---------W-----
----P-SL---ACP------------SS--D-----S------TKFWAHEW-NKHGTC-S
-SV-L-DQ-HGYF---ETTLS------------------------LKN-QA-N-IL--QA
LQT--A-G----I-NP-DGRHYSLEEIK---------------------RAI----KQG-
L-G-LAP-----GITC--------------N-VD---GSG----------NR-QLN----
------------EVYLCVDSS------AS------N-FIEC--------PIFPDG-----
------N-C---A-S-TVE--------F----P-------RF--------
>Cucurbita_pepo_RNase3
-----MSFT-RF-------LLI--N-LAI---------------FQC--LS----LLCA-
------------------------------------------AK-----------D-FDF
FYFVQS-WPGSYC----D--------T------R-R--SC-------C-YPQ-AG---K-
PSP-D-FKIHGLWPN---YN-DGTY------P-----SN------C--D-SSN---LFDP
S------QV------S-D---------LEDSMQ----------RD---------W-----
----P-SL---ACP------------SS--D-----S------TKFWAHEW-NKHGTC-A
-SV-V-DQ-HAYF---KAALN------------------------LKT-QA-D-IL--KA
LQT--A-G----I-NP-DGGSYSLSKIK---------------------SAI----EDG-
V-K-LSP-----GITC--------------N-TD---ESG----------NS-QLY----
------------EVYFCVDSS------AS------N-FIDC--------PVFPEG-----
------N-C---D-S-SVE--------F----P-------EF--------
>Daucus_carota_RNase3
-----MKLL---------------K-LLV---------------LQC--FM----VLVV-
------------------------------------------SK-----------D-FDF
YYFVQQ-WPASYC----D--------T-----TK----AC-------C-YPI-TG---K-
PQE-D-FGIHGLWPN---NK-DGSY------P-----TE------C--D-SNN---TFDY
S------QV------V-D---------LTSSLL----------EN---------W-----
----P-TL---ACP------------SA--F-----G------LTFWGHEW-DKHGTC-C
-SY-L-DQ-HSYF---AHALL------------------------LKE-KA-N-TL--QS
LVA--A-G----I-TPTDGKYYTLNEIK---------------------GAI----KEA-
T-G-FTP-----WIDC--------------N-KD---VFK----------QY-QLY----
------------QIYMCVDKS------AL------H-FIEC--------PVFPYG-----
------K-C---G-S-EIA--------F----P-------SF--------
>Sesamum_indicum_RNase8
-----MNPK-NS-------VLS--K-LLW---------------LIG--FA----VVCT-
------------------------------------------CQ-----------D-FDF
-------WPGSYC----D--------S------K-Q--SC-------C-YPK-TG---K-
PAS-D-FSIHGLWPN---YN-DGSY------P-----SN------C--D-PEN---QFDP
S------KI------S-D---------LSRRMQ----------TD---------W-----
----P-SL---ACP------------SS--D-----S------LSFWAHEW-DKHGTC-S
-SV-L-GQ-HDYF---ATALN------------------------LKQ-QL-N-LL--QI
LGD--A-G----I-EP-NGGVYSLSSIK---------------------DAI----KGG-
S-G-YEA-----WIEC--------------N-MD--IQSG----------NR-QLY----
------------QVYMCLDAS------AS------N-IIDC--------PVLPHG-----
------K-C---S-S-TIE--------F----P-------PF--------
>Opium_poppy_RNase3
-----MKSSNFV-------FVIFLH-IL----------------MQL--FS-----QCV-
------------------------------------------SQ-----------D-FDY
FCFVQS-WPGSYC----D--------T------R-R--GC-------C-FPT-TG---K-
PKA-D-FGIHGLWPE---YN-DGSY------P-----SN------C--D-PHS---VFDP
S------LV------S-D---------LKEDLQ----------RN---------W-----
----P-TL---ACP------------SG--D-----G------NAFWGHEW-NKHGTC-S
-SS-L-NQ-HGYF---ASALK------------------------LKR-KI-N-LL--GI
LTN--S-R----I-KP-DGRFYSINRIK---------------------NAI----REA-
T-G-FTP-----GIKC--------------N-VD---GDS----------NS-QLY----
------------EIFICVDKN------GL------E-LIRC--------PELPKQ-----
------R-C---K-S-TVE--------F----P-------YF--------
>Opium_poppy_RNase5
-----MKSSKFS-------VLILLH-LLV---------------IQL--FS----TQCV-
------------------------------------------SQ-----------D-FDF
FYFVQS-WPGSYC----D--------T------K-R--GC-------C-FPS-TG---K-
PRA-D-FGIHGLWPN---YK-DGSY------P-----SS------C--D-RDS---LYDP
S------VL------S-D---------LKWDLQ----------KN---------W-----
----P-TL---ACP------------SG--N-----G------DAFWGHEW-NKHGTC-S
-SC-L-NQ-HDYF---ASALK------------------------LKR-KI-N-LL--RI
LTN--S-G----I-KP-DGRFYSLNRIK---------------------KAI----RDA-
T-G-FIP-----GIQC--------------N-VD---GDG----------NS-QLY----
------------EIYICVDIN------GS------E-LIRC--------PVLPRQ-----
------R-C---K-S-TVE--------F----P-------YF--------
>Aldrovanda_vesiculosa_I
-----MEYC---------SIFI--K-LLV---------------WQS--LA----AVAL-
------------------------------------------SQ-----------G-FDF
FYFVQQ-WSGSYC----D--------T------S-S--SC-------C-YPT-YG---Q-
PPA-D-FGIHGLWPN---YN-SGSY------P-----SN------C--D-SSN---PFDP
S------QI------Q-D---------LLSQMQ----------TE---------W-----
----P-SL---SCP------------SS--D-----G------TSFWSHEW-DKHGTC-S
-SV-L-NE-HSYF---AAALS------------------------LKN-ST-N-LL--QT
LAN--A-G----I-TP-NGNSYNLSDIL---------------------AAI----KQG-
I-R-YDA-----AIQC--------------N-TD---QNG----------NS-QIF----
------------QVYICVDTT------GQ------N-IIEC--------PVYPTN-----
------K-CP----S-SIN--------F----P-------TF--------
>Parasponia_andersonii_RNase3
-----MKTNNNS-------ALI--K-IFV---------------LAY--LS----VLCV-
------------------------------------------SQ-----------G-YDF
FYFVQQ-WPGSYC----D--------T------K-K--GC-------C-NPT-TG--QK-
PAA-N-FTIIGLWPR---LN-NGTY------P-----KS------C--D-LNN---PYDE
S------QI------S-D---------LISSMQ----------KE---------W-----
----P-SL---SCP------------GS--N-----G------TNLWAYEW-NRHGTC-S
-SV-L-DQ-HDYF---QANLN------------------------FKN-NV-N-VL--HA
LRT--A-G----I-EP-DGNFYSVESIK---------------------AAI----KEG-
T-G-FTP-----GITC--------------N-VD---PSG----------NS-QLY----
------------QIYFCVDAS------GS------E-FFEC--------SVFPKG-----
------NPC---A-S-EVE--------F----P-------IF--------
>Parasponia_andersonii_RNase4
-----MKT-YDF-------AMV--K-ILVP--------------VSY--LS----VLCV-
------------------------------------------SQ-----------D-FDF
FYFVQQ-WPG-------D--------T-----KK-K--SC-------C-YPK-SG---K-
PAA-D-FGVHGLWPN---FN-NGSY------P-----SD------C--D-PNN---PYDQ
S------QI------L-D---------LIGCME----------EE---------W-----
----P-TF---SCP------------SN--N-----G------TKFWAHEW-NKHGTC-S
-SV-L-DQ-HDYF---QATLN------------------------LKK-KV-D-LL--QA
LQT--A-G----I-EP-NGTFYKLDNIG---------------------EAI----KNG-
I-G-YTP-----GITC--------------N-GD---ASG----------HS-QLH----
------------EIYFCVDTC------GS------N-FIEC--------SLFPNG-----
------R-C---S-S-EVE--------F----P-------SF--------
>Lactuca_sativa_RNase1
-----MQSNHDS-----PFIML-AT-LFS--------------------VL----VLSS-
------------------------------------------SQ-----------D-FDF
FYLVQE-WPGSHC----D--------T------E-Q--GC-------C-YPT-TG---K-
PAS-D-FGIHGLWPN---YN-DGSY------P-----SN------C--N-SSN---SFDA
S------KI------S-D---------LISRMQ----------LE---------W-----
----P-TL---SCP------------SK--D-----G------LKFWGHEW-KKHGTC-A
-SI-L-DQ-HAYF---ETTLK------------------------LKN-KI-N-LL--HA
LEG--A-G----I-QP-NGQMYSLESIT---------------------SAI----QVA-
S-G-YTP-----RIQC--------------N-ND---TSG----------NS-QLH----
------------EISLCVDSM------AA------D-FIEC--------PVLPNG-----
------RSC---G-S-SVE--------F----P-------SF--------
>Spirodela_polyrhiza_RNase1
-----MK-NSLP------LMLLRAF-LLS--------------------LT----MISG-
------------------------------------------AQ-----------A-YDF
FYFVQQ-WPGSVC----D--------T------R-Q--SC-------C-YPT-PG---K-
PPA-D-FGVHGLWPN---YN-DGGY------P-----SN------C--D-PDS---PLDL
S------KI------S-D---------LLGRMQ----------SE---------W-----
----P-TL---ACP------------SS--T-----G------RRFWQHEW-EKHGTC-S
-SV-L-DQ-RRYF---LTALD------------------------LKR-EV-N-LL--GA
LQA--A-G----I-EP-DGGFYSFSSIS---------------------NAI----KAA-
T-G-HTP-----GIQC--------------N-ID---EDK----------NS-QLY----
------------QVYLCLDSS------AS------G-FIDC--------PILPPS-----
------R-C---N-S-RVA--------F----P-------AF--------
>Spirodela_polyrhiza_RNase2
-----MKATSLP------STL--AH-LMT--------------------LV----VLSA-
------------------------------------------AQ-----------G-FDF
IYFVQQ-WPGSLC----D--------T------M-K--SC-------C-YPT-TG---K-
PLS-D-FGIYGLWPN---NE-DGTY------P-----SN------C--N-PDN---PFDI
T------KI------S-D---------LMGRMV----------SD---------W-----
----P-TL---ACP------------SS--N-----G------RRFWKHEW-EKHGTC-S
-SV-L-DQ-RQYF---ETALF------------------------LKR-EV-D-LL--GV
LQA--A-G----V-VP-DGGSYSYTSIS---------------------RAI----EKG-
V-G-YLA-----GIEC--------------N-RD---EAG----------NS-QLY----
------------QVYLCLDSS------AA------S-FIDC--------PRLPLS-----
------R-C---N-T-RIQ--------F----P-------VF--------
>Beta_vulgaris_RNase1
-----MNFI---------YYILAVK-LFL--------------------LA----VVPA-
-----------------------------------------FSQ-----------G-FDF
FYFVQE-WPGSYC----D--------T------K-K--GC-------C-YPL-TG---K-
PNA-N-FGIHGLWPN---YD-DGSY------P-----SN------C--D-PDS---PFDL
S------EV------E-D---------LRSILQ----------EE---------W-----
----P-TL---ACP------------SG--D-----G------TKFWSHEW-EKHGTC-S
-SV-L-NQ-RSYF---QTNLD------------------------LKE-KI-N-LL--QV
LKN--A-G----I-EP-NGTLYSLGYIK---------------------NAI----EGG-
V-G-FTP-----AIGC--------------N-VD---PAG----------TT-QLY----
------------RISFCVDNT------AS------N-LIEC--------PRFPRS-----
------N-CP----S-RVE--------F----P-------SF--------
>Coffea_Coffea_Chr11RNase4
-----MQFS----------SLISFH-LLV---------------LQC--LC----YLCI-
------------------------------------------VQ-----------S-HDF
LFFVQM-WPGAYC----D--------T------K-R--TC-------C-YPA-AG---K-
P-T-D-FTIHRLWPV---FN-NVTF------P-----ED------C--N-PNS---HYNE
T------K----------------------------------------------------
--------------------------KS--T-----T------TKFWTHEW-TKHGTC-A
-PV-L-DQ-HGYF---AAALS------------------------IKD-KV-N-IL--QV
LKN--A-G----I-QP-DGTLYKLDDIK---------------------EAI----KAG-
T-G-YIP-----VIEC--------------N-TN---ASG----------NI-QLY----
------------QVYLCVDAA------GS------D-LIEC--------PVTLKR-----
------A-C---N-T-SVE--------F----P-------II--------
>Coffea_Coffea_Chr11RNase5
-----MQFK----------SLVFLH-LFL---------------LQC--LS----YICL-
------------------------------------------VQ-----------S-HDF
FFVVQM-WPGSYC----D--------T------K-R-VSC-------C-YRA-AG---K-
P-T-D-FTIHGLWPH---FN-NNSI------P-----QD------C--N-RKN---PFNK
A------KV------S-D---------LTTKLE----------KT---------W-----
----P-TF---KCG-----------RKS--S-----S------AKFWSHEW-TKHGTC-S
-DV-L-DQ-HAYF---KAALN------------------------IKD-KV-N-LL--EI
LKN--A-G----I-QP-DGKFYKLDDIK---------------------EAI----KAG-
T-G-YNP-----VIEC--------------N-TD---ASG----------NI-QLY----
------------QVYLCVDSA------GS------S-LIEC--------PVTLKR-----
------------D-T-SIE--------L----P-------ML--------
>Handroanthus_Handroanthus_RNase1
----MAKAT----------WFILVE-LLL---------------LQC--AS----YFCI-
------------------------------------------SQ-----------G-YDF
FYFVQM-WPGSYC----D--------T------K-R--GC-------C-YPS-PG---K-
PAT-N-FTIHGLWPH---FK-NNTV------P-----SN------C--N-EKS---HYDG
T------KI------L-D---------LFSRMQ----------QS---------W-----
----A-TL---ACP------------RN--N-----G------TRFWSHEW-EKHGTC-S
-SV-L-DQ-HSYF---EAALN------------------------IKD-KV-N-LL--QI
LED--A-G----I-RP-DDKFYKVEDIK---------------------EAI----KAG-
T-G-YNA-----AIEC--------------N-SD---PSR----------NA-QLY----
------------QVYLCVDAS------GK------D-LIEC--------PIIPRR-----
------K-C---N-P-SVQ--------F----P-------IF--------
>Sesamum_indicum_RNase1
----MGKSC----------SFILLE-LLL---------------LQC--------LISL-
------------------------------------------GQ-----------G-YDF
FYFVQQ-WPGSYC----D--------T------K-R--SC-------C-YPT-AG---K-
PAA-N-FTIHGLWPN---YN-NATY------P-----SN------C--N-KNS---PYDG
T------KV------S-D---------LFSRLE----------VS---------W-----
----A-TL---ACP------------TN--N-----G------TKFWSHEW-EKHGTC-S
-SV-L-DQ-HSYF---EATLN------------------------IKD-KV-N-LL--HI
LEA--A-G----I-RP-DDNFYKVEDIK---------------------EAI----KAG-
T-G-YDA-----AVEC--------------N-SD---PSR----------NG-QLF----
------------QVYLCVDAS------AK------D-LIEC--------PVLPKR-----
------K-C---K-S-SIQ--------F----P-------IF--------
>Olea_europaea_RNase3
-----MRFR----------SLIYSE-ILL---------------LRF--VQ----FLCL-
------------------------------------------SQ-----------G-YDF
FYFVQM-WAGSYC----D--------T------K-K--GC-------C-YPT-TG---K-
PTT-N-FTIHGLWPH---YS-NDKS------P-----SN------C--N-GNS---PFDQ
T------KI------S-D---------LMSRMQ----------NS---------W-----
----P-TV---ACP------------KN--S-----G------TKFWSHEW-KKHGTC-S
-SV-L-DQ-HAYF---EAGLN------------------------IKD-KV-N-LL--QI
LEN--A-G----I-KP-DDKFYKVDDIK---------------------EAI----KAG-
T-G-HTP-----AVEC--------------N-ND---PSR----------SS-QLY----
------------QVYLCVDTS------GS------D-IIEC--------PVIPIR-----
------K-C---N-A-SIQ--------F----P-------IF--------
>Sesamum_indicum_RNase3
----MAKS-----------WFILVELLLL---------------LEC--LS----HLSI-
------------------------------------------SQ-----------G-YDF
FYFVQQ-WPGSYC----D--------T------R-K--AC-------C-YPT-TG---K-
PAA-N-FTIHGLWPN---YN-NGSY------P-----SN------C--N-PNS---PYNA
T------KI------S-D---------LLGKME----------VD---------W-----
----P-TL---ACP------------TN--G-----G------TRFWTHEW-EKHGTC-S
-SV-L-DQ-HSYF---EAALN------------------------IKN-KV-N-LL--KV
LED--A-G----I-QP-NDQFYREPQIR---------------------EAI----KAG-
I-G-YTP-----AITC--------------N-TD---SSK----------NR-QIL----
------------EIYLCVDAS------GK------D-LIEC--------PKFPTR-----
------C-K---K-P-PLQ--------F----P-------IF--------
>Ipomoea_nil_RNase5
-----MKS-------------ILIG-LVI---------------LQC-TIS----IYAA-
------------------------------------------SQ-----------Q-ADF
YYYVEQ-WPGSYC----D--------T------K-K--GC-------C-YPS-TG---K-
PAT-N-FSIHGLWPT---WL-NGSW------P-----EN------C--N-PNS---LYDE
S------KI------S-Y---------LIERMQ----------SE---------W-----
----P-TL---SCP------------SN--N-----G------SKFWKHEW-EKHGTC-S
--I-F-DQ-CAYF---ESTLN------------------------IKD-RV-N-FL--QA
LEN--A-G----I-KP-DGNFYEVEAIK---------------------EAI----KAG-
V-G-VTP-----LIEC--------------N-SD---ASK----------VS-QLY----
------------QIYICVDLN------GK------D-IIEC--------PTTVQR-----
------N-C---N-T-TVE--------F----P-------PF--------
>Handroanthus_Handroanthus_RNase3
-----MGFK-AW-------VLI--K-LFV---------------LQF--LS----FLCS-
------------------------------------------SA-----------D-FDF
FYFVEQ-WSPSYC----D--------T------K-Q--GC-------C-YPI-TG---R-
PNE-D-FGIHGLWPE---YT-TGEW------R-----EF------C--D-REN---SFNA
S------QI------S-D---------LIGRMQ----------KD---------W-----
----P-SL---ACP------------SG--D-----G------TIFWRHEW-EKHGTC-T
-S--L-DQ-HSYF---EAALD------------------------LKK-KA-N-LL--QV
LEN--G-G----I-TP--GKIYNFTTVK---------------------EAI----QEG-
V-G-YRP-----VIKC--------------N-KD---PAN----------NT-QLY----
------------EVYLCADTS------AK------N-FIEC--------PVFSHGI----
------P-C---G-S-SIE--------F----P-------SF--------
>Panax_Panax_RNase2
------KAN-----------------LLQA--------------LDQ--LYQ--VYMCV-
-GKS-------------------------------------GSE----------------
--FIKCPWPVSYC----D--------T------K-K--SC-------C-YPT-TG---K-
PAE-D-FGIHGFWPN---YI-DGSY------P-----SN------C--D-SRN---TFDA
S------QI------S-D---------LKSRLQ----------ED---------W-----
----P-TL---ACP------------SG--D-----G------YKFWGHEW-DKHGTC-S
-SV-L-DQ-HSYF---DISLD------------------------LKH-KA-N-TL--LA
LKT--A-G----I-TPGDGIYYSLGNIK---------------------EAI----KES-
T-G-YTP-----FIEC--------------N-VD---TLG----------NH-QLY----
------------QVYMCVDKT------AS------E-FIEC--------PVFPKG-----
------RPC---G-S-GIE--------F----P-------S---------
>Oryza_sativa_RNase6
MAAAAATAR---------VGLA----LLL-------------------AVV---GVG---
------------------------------------------AQ-----------D-YDF
FFLVLQ-WPGSYC----D--------T------K-Q--SC-------C-YPR-SG---K-
PAA-D-FGIHGLWPN---RD-DGSY------P-----QN------C--D-PDS---EFDP
S------KV------S-D---------LLGSMR----------SE---------W-----
----P-TL---ACP------------SN--D-----G------IRFWAHEW-EKHGTC-A
-AA-L-DE-HGYF---EAALR------------------------LRS-RL-P-VL--AA
LRD--G-G----V-SP-DGGYYTLSQIK---------------------GAI----QRG-
V-G-AEP-----FVEC--------------N-RD---ESG----------NS-QLY----
------------QLYFCVDAA------GE------R-FVDC--------PASPGG-----
------RPC---G-N-RIE--------F----P-------AF--------
>Triticum_aestivum_RNase1
----MMRSC---------LSLA----LLV-------------------ALS---AAGCAA
------------------------------------------AQ----------AD-YDF
FYLVLQ-WPGSYC----D--------T------K-Q--SC-------C-YPR-SG---K-
PAA-D-FGIHGLWPN---RD-DGSY------P-----QN------C--N-PAN---AFDP
S------KV------S-D---------LLSSLR----------TE---------W-----
----P-TL---ACP------------TS--D-----G------LQFWAHEW-EKHGTC-A
-NL-F-NE-HGYF---QTALH------------------------LRD-QL-R-VL--DA
LTA--A-G----V-SP-DGGYYTLSAIK---------------------GAI----QQG-
T-G-FEP-----FVEC--------------N-RD---ESG----------NS-QLY----
------------QLYFCVDAN------AS------G-FVEC--------PVQPGG-----
------RPC---G-N-RVE--------F----P-------TF--------
>Triticum_aestivum_RNase2
----MMRSC---------LPLA----LLV-------------------ALS---AVGCAA
------------------------------------------AQ----------AD-YDF
FYLVLQ-WPGSYC----D--------T------K-Q--SC-------CXXPR-SG---K-
PAA-D-FGIHGLWPN---RD-DGTY------P-----QN------C--N-PAN---AFDP
S------KV------S-D---------LLSSLR----------TE---------W-----
----P-TL---ACP------------TS--D-----G------LQFWAHEW-EKHGTC-A
-NL-F-NE-HGYF---QTALH------------------------LRD-QL-R-VL--DA
LAS--A-G----V-SP-XXXXYTLSAIK---------------------GAI----QQG-
T-G-FEP-----FVEC--------------N-RD---ESG----------NN-QLY----
------------QLYFCVDAN------AS------G-FVQC--------PVQPGG-----
------RPC---G-N-RIE--------F----P-------TF--------
>Triticum_aestivum_RNase3
-----MRLQ---------CSLV----LLI-------------------ALS----VGCAA
------------------------------------------AQ----------AG-YDF
FYLVLQ-WPGSYC----D--------T------K-Q--SC-------C-YPR-SG---K-
PAA-D-FGIHGLWPN---RD-DGSY------P-----QN------C--N-PDS---AFDP
S------KV------S-D---------ILSSLR----------SS---------W-----
----P-TL---ACP------------TN--D-----G------LRFWAHEW-EKHGTC-A
-NL-F-NE-HGYF---QAALR------------------------LRG-QL-R-VL--DA
LAT--A-G----I-SP-DGGYYTMGAIK---------------------GAI----QEG-
T-G-FAP-----HVDC--------------N-RD---ESG----------NS-QLF----
------------QLYFCVHAD------AS------R-FVEC--------PVQPGG-----
------RPC---G-N-RIE--------F----P-------AF--------
>Triticum_aestivum_RNase5
-----MRLQ---------CSLV----LLI-------------------ALS----VGCAA
------------------------------------------AQ----------AG-YDF
FYLVLQ-WPGSYC----D--------T------K-Q--SC-------C-YPR-SG---K-
PAA-D-FGIHGLWPN---RD-DGSY------P-----QN------C--N-PDS---AFDP
S------KV------S-D---------ILSSMR----------SS---------W-----
----P-TL---ACP------------TN--D-----G------LRFWAHEW-EKHGTC-A
-NL-F-NE-HGYF---QAALR------------------------LRG-QL-R-VL--DA
LAT--A-G----I-SP-DGGYYTMGAIK---------------------GAI----QEG-
T-G-FAP-----HVDC--------------N-RD---ESG----------NS-QLF----
------------QLYFCVHAD------AS------R-FVEC--------PVQPGG-----
------RPC---G-N-RIE--------F----P-------AF--------
>Zea_mays_RNase1
--MAAARLS---------LPLV----LLV-------------------VLA---VAGRAA
------------------------------------------AQ-----------D-YDF
FYLVLQ-WPGAYC----D--------T------K-Q--SC-------C-YPK-SG---K-
PAA-D-FGIHGLWPN---RD-DGTY------P-----QN------C--S-PDN---AFNP
S------KV------S-D---------LLSSLR----------AK---------W-----
----P-TL---ACP------------SN--D-----G------LRFWGHEW-EKHGTC-A
-DV-F-DE-HGYF---QAALR------------------------LRD-QL-G-VL--GA
LTS--A-G----V-KP-DGGYYTLSQIK---------------------GAI----RQG-
T-G-FEP-----YVEC--------------N-RD---EAG----------NS-QLY----
------------QLYFCVDAA------GD------S-FVDC--------PVLPSG-----
------RPC---G-N-RIE--------F----P-------AF--------
>Opium_poppy_RNase6
-----MSSIFFS-------LFQ----LLV--------------------LCNNSDKVCLA
N-----------------------------------------NK-----------D-FDF
FYFVQQ-WPGSYC----N--------T------K-H-SRC-------C-YPS-TG---K-
PAP-D-FGIHGLWPN---YK-TGTY------P-----SN------C--D-PHR---PLRP
S------EI------SED---------LKSRME----------RE---------W-----
----P-TL---ACP------------SS--D-----G------THFWAHEW-NKHGTC-S
-SN-F-DE-LKYF---ETALN------------------------LKK-QF-N-LL--QI
LEN--A-G----I-KP-NGKLYSLNSIK---------------------EAI----KEA-
T-G-FSP-----GIQC--------------N-MD--GSSS----------QH-QLY----
------------QVYMCVDSN------GS------H-FIEC--------PLLPNG-----
------S-C---S-S-KIE--------F----P-------SF--------
>Phalaenopsis_equestris_RNase2
-----MQCSKLS-------KFI----LLVF--------------FLA--LP----SFCSA
LE----------------------------------------AQ-----------G-FDF
FYLVLE-WPGSFC----G-------AT--------Q--SC-------C-YPN-SG---K-
PAS-D-FLIHGLWPN---NK-DGSY------P-----SN------C--D-PNT---PFDS
S------QI------S-D---------LSSSMA----------TE---------W-----
----P-SL---ACP------------SN--N-----G------ESFWAHEW-AKHGTC-A
-SV-L-NE-HDYF---HAALS------------------------LKD-KA-N-IL--QM
LSS--S-G----I-EP-NDNSYSVNSII---------------------EAI----NGG-
I-G-YAA-----GIEC--------------N-QD---ESG----------SS-QLY----
------------QVYLCADTS------AS------S-FINC--------PVFPKG-----
------G-C---S-G-EIK--------F----P-------SF--------
>Catharanthus_roseus_RNase6
-----MKLKNSS-------VFF--T-ILI---------------FLC-SFI----SFCSS
------------------------------------------SQ-----------D-FDF
FYFVQE-WPASYC----D--------T------K-R--SC-------C-YPK-TG---K-
PAQ-D-FTIHGLWPN---RY-DGSW------P-----QY------C--D-GQS---HFHK
Y------QI------W-D---------LIPKLE----------KN---------W-----
----P-SL---NCP------------SS--D-----G------VKFWAHEW-ERHGTC-S
--L-L-NE-NNYF---QAALD------------------------LKE-KA-N-LL--QV
LKD--A-K----I-EP-NGDFYSLESIE---------------------KAI----KQG-
V-G-YSS-----SLQC--------------N-FD---VGQ----------NQ-QLY----
------------QVYLCVDKS------AK------E-FIDC--------PISPRG-----
------RSC---G-L-EIE--------F----P-------PF--------
>Solanum_lycopersicum_RNase4
-----MRFI-YV-------ILI--N-LII---------------FQF--ITF--------
---L-------------------------------------HAQ-----------D-FDF
FYFAQQ-WNPASC----D--------S--------K-IKC-------C-YPT-NG---K-
PAE-D-FGIHGLWPN---YF-NGSF------P-----KS------C--N-KNV---RYDE
T------QI------S-D---------LISSMQ----------KN---------W-----
----P-TL---SCP------------SN--N-----G------TRFWSHEW-KKHGTC-S
-SM-L-DI-HSYF---QAALA------------------------LKE-KV-N-LL--QI
LKN--A-G----I-QP-NGGFYNLEAIK---------------------KAI----EKG-
I-G-HTI-----GVEC--------------N-ID---LNG----------NS-QLY----
------------EVYVCVDKS------GS------N-IIDC--------PIIPETK----
------R-C---N-E-IVE--------F----A-------VF--------
>Solanum_tuberosum_RNase4
-----MRSI-NV-------VLI--N-LII---------------FQC--VTL--------
---L-------------------------------------HAQ-----------D-FDF
FYFTQQ-WNPASC----D--------S--------K-IKC-------C-YPT-NG---K-
PEE-D-FGIHGLWPN---YF-NGSY------P-----KS------C--N-KNV---RYDE
T------QI------S-D---------LISSMQ----------KN---------W-----
----P-TL---SCP------------SN--N-----G------TRFWSHEW-KKHGTC-S
-SM-L-DM-HSYF---QAALA------------------------LKE-KV-N-LL--QI
LKN--A-G----I-QP-NGGFYNLEAIK---------------------KAI----EKG-
I-E-HTI-----GVEC--------------N-ID---LNG----------NS-QLF----
------------EVYICVDKS------GS------N-IIDC--------PIIPETK----
------R-C---N-E-IVE--------F----A-------VF--------
>Populus_trichocarpa_RNase7
------------------------------------------------------------
------------------------------------------------------------
-------------------------------------------------MPY-IS-----
-------------------------------------GN------L--S-----------
--L--SIQI------S-G---------LMSSLQ----------KD---------W-----
----P-SL---SCP------------SS--D-----G------FRFWSHEW-IKHGTC-S
-EE-I-GQ-HVYF---EAALK------------------------LKK-KA-N-LL--QA
LIS--A-G----I-KP-DGESYDLDSIR---------------------LAI----KEA-
T-G-FTP-----DIEC--------------N-TD---ASK----------NR-QVY----
------------QVFMCADIS------GS------E-FIEC--------PVPLKK-----
------R-C---K-S-KVH--------F----P-------EF--------
>Arachis_hypogaea_RNase11
-----MKMASSI-------IPI--K-FLI---------------LVA--LA----NICV-
------------------------------------------SQ-----------D-FDF
FYFVQQ-WPGSSC----D--------T------K-Q--GC-------C-FPQ-TG---K-
PAS-N-FTVHGLWPN---FN-NGSF------P-----SN------C--KSVEN---SFDE
S------KM------S-D---------IVPRAE----------TS---------W-----
----A-AF---SCPS----------TNS--D-----N------MKLWKHEW-DKHGTC-S
-SV-L-HQ-HAYF---DFTLN------------------------LKD-HI-D-LL--QI
LLNN---G----I-KP-DGKNYSVEKIR---------------------QVI----KEA-
T-G-FEA-----GIRC--------------N-TD---ASG----------NS-QLN----
------------EIVLCVDKS------AA------S-FIEC--------PILPDA-----
------N-CP----D-NVE--------F----P-------IF--------
>Arachis_hypogaea_RNase14
-----MKMASSI-------IPI--K-FLI---------------LVA--LA----NICV-
------------------------------------------SQ-----------D-FDF
FYFVQQ-WPGSSC----D--------T------K-Q--GC-------C-FPQ-TG---K-
PAS-N-FTVHGLWPN---FN-NGSF------P-----SN------C--KSVEN---SFDE
S------KM------S-D---------IVPRAE----------TS---------W-----
----A-AF---SCPS----------TNS--D-----N------MKLWKHEW-DKHGTC-S
-SV-L-DQ-HAYF---DFTLN------------------------LKD-HI-D-LL--QI
LLNN---G----I-KP-DGKNYSVEKIR---------------------QVI----KEA-
T-G-FEA-----GISC--------------N-TD---ASG----------NV-QLN----
------------EIVLCVDKS------AA------S-FIEC--------PILPDA-----
------N-CP----D-NVE--------F----P-------IF--------
>Chenopodium_quinoa_RNase2
-----MEKVS---------MMI--K-LLV---------------VLC--LI--GDALCT-
------------------------------------------SS-----------T-FDF
FYFVQQ-WPGAYC----D--------A------KGK--KC-------C-FPG-SG---K-
PTT-D-FSIHGLWPN---YN-DGGY------P-----SN------C--D-NTK---PFDE
S------EI-------EE---------LESRLE----------KD---------W-----
----P-SL---ACP-------------N--I-----G------TKFWAHEW-NKHGTC-S
-SF-S-SQ-QEYF---QAGLD------------------------LKD-QT-N-LL--QA
LKD--A-N----I-EP-NDEFYNVEDMK---------------------EAI----KEK-
I-G-YYP-----WIEC--------------N-RD---SDG----------NS-QLY----
------------QVYICVDAN------GK------D-LIKC--------PVLPSG-----
------N-C---A-S-RVQ--------F----P-------KF--------
>Chenopodium_quinoa_RNase6
-----MGKVS---------MMI--K-LLV---------------VLC--LV--GDALCT-
------------------------------------------SS-----------T-FDF
FYFVQQ-WPGAYC----D--------A------KGK--KC-------C-FPG-SG---K-
PTT-D-FSIHGLWPN---YN-DGGY------P-----SN------C--D-NTK---PFDE
S------EI-------EE---------LESRLE----------TE---------W-----
----P-SL---ACP-------------N--V-----G------TKFWAHEW-NKHGTC-S
-SF-S-SQ-QEYF---QAGLD------------------------LKD-KT-N-LL--QA
LKD--A-N----I-EP-NDEFYNVEDMK---------------------EAI----KEK-
I-G-FYP-----WIEC--------------N-RD---SEG----------NS-QLY----
------------QVYICVDAN------GK------D-LIKC--------PVLPSG-----
------N-C---A-S-RVQ--------F----P-------NF--------
>Chenopodium_quinoa_RNase20
----MLVRAK---------LII--T-LMTTL------------QVLL--LI--FSTLCN-
------------------------------------------S-----------------
----MQ-WPGAYC----D--------A------KGK--KC-------C-FPG-SG---K-
PTT-D-FSIHGLWPN---YN-DGGY------P-----SN------C--D-NTK---PFDE
S------EI-------EE---------LESRLE----------KD---------W-----
----P-SL---ACP-------------N--I-----G------TKFWAHEW-NKHGTC-S
-SF-S-SQ-QEYF---QAGLD------------------------LKD-QT-N-LL--QA
LKD--A-N----I-EP-NDEFYNVEDMK---------------------EAI----KEK-
I-G-YYP-----WIEC--------------N-RD---SDG----------NS-QLY----
------------QVYICVDAN------GK------D-LIKC--------PVLPSG-----
------N-C---A-S-RVQ--------F----P-------KF--------
>Dianthus_caryophyllus_RNase3
-----MEKISSS-------MMI--K-LML---------------VLC-FLC--VEVLCK-
------------------------------------------SS-----------D-FDF
FYFVQQ-WPGAYC----D--------T------KGH--KC-------C-YPN-TG---K-
PTT-D-FHIHGLWPN---YN-DGGY------P-----SN------C--D-SSK---PFDV
S------QL------DDE---------FLSKLT----------SE---------W-----
----P-SF---TCP-------------N--I-----G------TKFWAHEW-NKHGTC-A
-SI-F-NQ-RDYF---QAALD------------------------LKE-KT-N-LL--QG
LKN--S-N----I-EP-NDSFYNVEDVK---------------------EAM----KTE-
I-G-FYP-----WIEC--------------N-QD---AEG----------NS-QIY----
------------Q----SDAD------CKS-W-CLD-LIEP--------AWFSSP-----
------N-S---L-S-PIS--------L----PFSPELGLSF--------
>NC2G0033800_NC2G0033800
-----IRGFTPG-------ILY--Q-ICVDL-------------IECPVLP----GSCE-
------------------------------------------AR-----------R-VHL
LFCSAQ-WPGAYC----D--------T--------K-FGC-------C-YPK-TG---K-
PAV-D-FSIHGLWPN---YN-DGGY------P-----SH------C--D-NGS---PFLP
SEV--LLQI------S-D---------LRDEME----------KQ---------W-----
----P-SL---SCP------------SS--D-----G------TSFWSHEW-EKHGTC-S
-SV-L-NQ-HQYF---QAALN------------------------LKT-QL-N-LL--HI
LTK--A-G----I-RP-DGGSYSLESIK---------------------NAI----QEA-
T-G-FAP-----GIEC--------------N-VD---ESR----------QP-QLY----
------------QIFVCVNTK------GT------N-FIDC--------PVLPRG-----
------R-C---S-S-EVE--------F----P-------A---------
>Anacardium_occidentale_RNase5
-----MNSKFCH-------VFI--K-LVI---------------IQA--LS----VLVF-
------------------------------------------PK----------------
---------SSYC----D--------T-----SK----SC-------C-YPT-SG---K-
PAP-D-FGIHGLWPN---YN-DGTY------HQTV-INL------C--S-----------
--LVIVVQI------S-D---------LQGSME----------KS---------W-----
----P-SL---ACP------------SS--D-----G------LRFWTHEW-DKHGTC-S
-SV-L-NQ-HDYF---QAALN------------------------LKT-KF-Y-VS--DF
IFD--RIE----I-EP-NGESYSLASIK---------------------EAV----KEG-
I-G-HTP-----WIEC--------------N-TD---ESG----------NS-QLY----
------------QIYLCVDTS------AS------N-FIEC--------PVFPEG-----
------KKC---G-S-QIE--------F----P-------SF--------
>Panax_Panax_RNase8
-----MKLN-KS-------ILI--K-LLT---------------IQC--LS----ALCA-
------------------------------------------AR-----------D-PDF
FYFIQQRWPGSFF----N--------S------K-H--SY-------C-YPT-GG---K-
PAA-D-FSIGGLWPY---YI-DGSF------P-----LN------C--N-PQI---PYSQ
SK---------------D---------LISRMQ----------KS---------W-----
----P-SL---SCP------------SS--N-----G------SSLWACEW-EQHGTC-S
-SV-L-HQ-HGYF---ESALK------------------------LKD-KI-K-LL--QV
FQN--A-G----I-KP-DGKLYSLDSIL---------------------EAV----RAA-
T-G-YSP-----GVKC--------------N-AD---ASG----------QR-QLH----
------------RIYICVDTS------GS------R-IIEC--------PGLPNS-----
------E-C---T-F-AIK--------F----A-------TF--------
>Opium_poppy_RNase9
-----MKPS---------AILL----LLVEI-----------FLVQH--VA----VLSV-
------------------------------------------QQ-----------D-FDF
FYFVQQ-WPGSHQ----D--------T-----VQ----GC-------SSKP---G---K-
IKS-D-FGIHGLWPN---YV-DGTY------P-----TY------C--D-SEN---PFNP
T------SI------S-D---------IEKKLQ----------KN---------W-----
----P-VL---DCP------------NN--D-----G------LKFWGHEW-DKHGTC-S
-SI-L-DQ-EEYF---EKALK------------------------LKK-KI-K-LL--HI
LHK--Q-G----I-KP-DGGFYSSYQIM---------------------KAI----EDE-
I-E-VTP-----FISC--------------N-DD---ASG----------NS-QLS----
------------KVYVCVDKF------AK------K-FIKC--------PVLPKG-----
------S-CS--S-S-KIY--------F----P-------RF--------
>Medicago_truncatula_RNase4
-----MKLSSIS-------FLS--K-LLI---------------LQY--LS----FQCS-
------------------------------------------TQ-----------D-FHF
FTFILQ-WPGSYC----D--------S------K-L--GC-------C-YPK-TG---K-
PAA-D-FTIYGLRPS---FN-NGTS------P-----TN------C--D-IQS---VFNK
S------KI------S-D---------LIEDLE----------IN---------W-----
----P-SL---RCP------------RL--N-----N------IKIWSHEW-MKHGTC-S
-SK-L-SQ-HDYF---QTALK------------------------LKK-KL-N-LL--QM
LKD--A-G----F-EP-NDQFYDIGNPL---------------------SII----EDA-
T-G-FLP-----GMEC--------------N-RD---SAG----------ND-QVL----
------------KVYMCVDIS------GS------N-FIQC--------PSLVDN-----
--------C---G-A-KVQ--------F----P-------KF--------
>Picea_Picea_RNase4
-----MGRSIGR-----WIMLV----FIV---------------FGC--CS----IGAI-
------------------------------------------AR-----------S-FDF
YYFVQQ-WPGSYC----D--------T------R-R--GC-------C-YPR-TG---K-
PAS-E-FSIHGLWPN---YN-TGKW------P-----QF------C--G-SSR---EFEY
S------KI------S-D---------LEEELN----------RY---------W-----
----G-SL---SCP------------SN--D-----G------HKFWGHEW-EKHGTC-S
-N--L-NE-HSYF---EKALS------------------------LRQ-NI-D-IL--GA
LKA--A-G----I-KP-DGSEYSLRDIK---------------------KAI----RQS-
T-G-ELP-----GIDC--------------N-TS---DEG----------KH-QLF----
------------QVYICVDKS------AS------T-VIEC--------PIYPHS-----
------N-CP----S-MLV--------F----P-------PF--------
>Picea_Picea_RNase5
-----MGRSIGR-----WIMLV----FII---------------FEC--CS----IGAI-
------------------------------------------AR-----------S-FDF
YYFVQQ-WPGSYC----D--------T------R-R--GC-------C-YPR-TG---K-
PAS-E-FSIHGLWPN---YN-TGKW------P-----QF------C--G-SSR---EFEY
S------KI------S-D---------LEEELN----------RY---------W-----
----G-SL---SCP------------SN--D-----G------HKFWGHEW-EKHGTC-S
-N--L-NE-HSYF---EKALS------------------------LRQ-NI-D-IL--GA
LKA--A-G----I-KH-DGSEYSLRDIK---------------------KAI----RQS-
T-G-ELP-----GIDC--------------N-TS---DEG----------KH-QLF----
------------QVYICVDKS------AS------T-VIEC--------PIYPHS-----
------N-CP----S-MVV--------F----P-------PF--------
>Pinus_Pinus_RNase1
-----MALSVGR-----WIMFA----LIV---------------FEC--CS----IGVI-
------------------------------------------AR-----------S-FDF
YYFVQQ-WPGSYC----D--------T------R-R--GC-------C-YPR-TG---K-
PAS-D-FSIHGLWPN---YR-TGKW------P-----QF------C--D-SSR---EFDY
S------KI------S-D---------LEEELN----------KY---------W-----
----G-SL---SCP------------SS--D-----G------HRFWGHEW-DKHGTC-S
-N--L-DE-HSYF---QRALS------------------------LRE-KI-D-IL--GA
LKA--A-G----I-NP-DGSEYSLSDIK---------------------EAI----KQS-
T-G-QLP-----GIDC--------------N-RS---DEG----------TV-QLL----
------------EVYVCVDKS------TS------T-VIEC--------PIYPHS-----
------S-CP----S-TVA--------F----P-------PF--------
>Picea_Picea_RNase6
------MTSTAR-----SLILL----VII---------------FEC--CF----IGAI-
------------------------------------------AR-----------S-LDF
YYFVQQ-WPGSYC----D--------T------R-R--GC-------C-YPR-TG---K-
PAS-D-FSIHGLWPN---YN-NGKW------P-----QF------C--G-SSR---DFDY
S------KI------L-D---------LKEELN----------KY---------W-----
----G-SL---SCP------------SS--D-----G------HQFWGHEW-EKHGTC-S
-N--L-DE-HLYF---QKALS------------------------LRQ-NL-D-IL--GA
LKA--A-G----I-KP-DGSEYSLGDIK---------------------EAI----RQS-
T-G-KLP-----RIDC--------------N-IS---DEG----------EH-QLY----
------------QVYVCVDKW------AF------T-VIEC--------PIYLHS-----
------N-CP----S-MLV--------F----P-------PF--------
>Juglans_regia_RNase13
-----MKSY-HS-------FFV--Q-LLI---------------LEC--LA----IACG-
------------------------------------------SQ-----------A-YNF
FYFIQQ-WPGSAC----H-------ST------G----RC-------C-YPK-TG---K-
PAA-D-FSISGFRPY---YN-SGQY------E-----IY------C--P-STD---SFNP
S------KL------S-D---------LIPKLH----------AN---------W-----
----P-SL---ACP------------SS--D-----S------TSLWTHEW-TKYGTC-S
-SR-Y-TQ-HSYF---QETLV------------------------LKG-RA-N-IL--QI
LEN--A-G----I-RP-NGKFYSLAAIK---------------------SAI----KRT-
I-G-YEP-----WIKC--------------N-TD---ESG----------KS-QLY----
------------QVYLCVGRY------QV------S-FEEC--------PAAALS-----
------KGC---S-S-AVK--------F----P-------AF--------
>Amaranthus_hypochondriacus_RNase1
-----MGTV-ST-------MMI--K-VLV---------------VLC--LF----GEAFS
------------------------------------------HS----------TE-FDF
FYFVQQ-WPGAYC----D--------A------KGR--KC-------C-FPN-SG---K-
PAT-D-FSIHGLWPF---YN-DGNS------QLYQ-VYI------C----VDT---NGKA
S------RL------K-P---------MQDRLR----------KE---------W-----
----P-SF---TCP-------------Q--I-----G------RKFWVHEW-NKHGTC-S
-SA-L-GE-IAYF---QAALN------------------------LKN-RV-N-VL--QA
LTR--A-G----I-RP-NNQMYPLKSVK---------------------EAI----AKT-
T-G-FHP-----WVVC--------------N-RN---SQG----------IS-QIW----
------------QVAVCVDKS------GT------R-LINC--------PFIPRGP----
------GDC---Q-D-QIK--------F----P-------S---------
>Chenopodium_quinoa_RNase10
-----MGKWESS-------ILT--K-FVL---------------VLS--FA----TVSFA
------------------------------------------SN----------SG-LRA
FYLVQQ-WLGSYC----N--------Q------RGT--KC-------C-YPP-TG---K-
PSP-D-FTIYGFWPY---YR-DGSF------P-----YN------C----GDD---NYDV
G------RI------K-F---------LETRLR----------KE---------W-----
----P-SF---TCP-------------Q--I-----G------RKFWVHEW-NKHGTC-S
-SS-L-GE-IPYF---QAALN------------------------LKN-RA-N-VF--KA
LAR--A-G----I-KP-NNRFYSLKSIK---------------------KAI----TRS-
I-G-FHP-----WVVC--------------N-HN---AQG----------KS-QIW----
------------QVTLCADKT------GR------K-LVNC--------PYIPRGR----
------GNC---A-S-KIM--------F----P-------SF--------
>Chenopodium_quinoa_RNase12
-----MGKWESS-------ILT--K-FVL---------------VLS--FA----TVSFA
------------------------------------------SS----------SG-LRA
FYLVQQ-WLGSYC----N--------Q------RGT--KC-------C-YPP-TG---K-
PSP-D-FTIYGFWPY---YR-DGSF------P-----YN------C----GDD---NYDV
G------RI------K-F---------LENRLR----------KE---------W-----
----P-SF---TCP-------------Q--I-----G------RKFWVHEW-NKHGTC-S
-SS-L-GE-IPYF---QAALN------------------------LKN-RA-N-VF--KA
LAR--A-G----I-KP-NNRFYSLKSIK---------------------KAI----TRS-
I-G-FHP-----WVVC--------------N-HN---AQG----------KS-QIW----
------------QVTLCADKT------GR------K-LVNC--------PYIPRGR----
------GNC---A-S-KIM--------F----P-------SF--------
>Chenopodium_quinoa_RNase14
-----MGERGSS-------LLA--K-LVL---------------ILS--FA----VVALG
------------------------------------------TV----------TN-LKA
FYLVQQ-WLGSYC----N--------Q------ADT--KC-------C-YPP-SG---K-
PSP-D-FTIDGLWPY---SG-DGNF------A-----YN------C----GDD---NYDV
G------RI------K-F---------LQDELR----------KS---------W-----
----P-SF---TCP-------------Q--I-----G------RKFWVHEW-NKHGTC-T
-SI-L-GE-IPYL---EAALN------------------------LKK-QA-N-IY--QA
LAK--A-G----I-TP-GNKFYSLKDIK---------------------RAL----ARS-
I-G-FHP-----WVRC--------------N-HN---AQG----------HS-QIW----
------------QVSFCADKT------GT------H-LIEC--------PFIPAGR----
------NDC---A-S-HIQ--------L----P-------PY--------
>Chenopodium_quinoa_RNase9
-----MGKTGSS-------LLA--K-LVL---------------ILS--FA----VVALG
------------------------------------------TV----------TN-LKA
FYLVQQ-WLGSYC----N--------Q------AGT--KC-------C-YPE-WG---K-
PSP-D-FTIDGLWPY---SG-DGNF------A-----YN------C----GDD---NYDV
G------RI------K-F---------MQDELR----------KS---------W-----
----P-SF---TCP-------------Q--I-----G------RKFWVHEW-NKHGTC-T
-SV-L-GE-IPYF---EAALN------------------------LKK-QA-N-IY--QA
LAK--A-G----I-TP-GNKFYSLKDIK---------------------RAL----ARS-
I-G-FHP-----WVRC--------------N-HN---AQG----------HS-QIW----
------------QVTFCADKS------GK------H-LIEC--------PYIPSGR----
------NDC---A-S-HIQ--------L----P-------PY--------
>Chenopodium_quinoa_RNase16
-----MGERGSS-------LLA--K-LVL---------------ILS--FA----VVALG
------------------------------------------TV----------TN-LKA
FYLVQQ-WLGSYC----N--------Q------AGT--KC-------C-YPP-SG---K-
PSP-D-FTIDGLWPY---FG-DGNF------A-----YN------C----GND---NYDV
G------RI------K-F---------LQDELR----------KS---------W-----
----P-SF---TCP-------------Q--I-----G------RKFWVHEW-NKHGTC-T
-SI-L-GE-IPYF---EAALN------------------------LKN-KA-N-IY--QA
LAK--A-G----I-TP-GNKFYSLDVIK---------------------KVL----ARS-
I-G-FNP-----WVRC--------------N-KN---AQG----------ND-QIW----
------------QVTFCADIT------GK------N-LIEC--------PYIPSGV----
------DDC---K-S-QIQ--------Y----P-------IY--------
>Chenopodium_quinoa_RNase18
-----MGERGSS-------LLA--K-LIL---------------ILS--FV----VVALG
------------------------------------------TV----------TN-LKA
FYLVQQ-WLGSYC----N--------Q------AGT--KC-------C-YPP-SG---K-
PSP-D-FTIDGLWPY---SG-DGNF------A-----YN------C----GND---NYDV
G------RI------K-F---------LQDELR----------KS---------W-----
----P-SF---TCP-------------Q--I-----G------RKFWVHEW-NKHGTC-T
-SI-L-GE-IPYL---QAALN------------------------LKN-KA-N-IY--QA
LAK--A-G----I-TP-GNKFYSLDVIK---------------------KVL----ARS-
I-G-FNP-----WVRC--------------N-KN---AQG----------HD-QIW----
------------QVTFCADIT------GK------N-LVEC--------PYIPSGV----
------DDC---E-S-QIQ--------Y----P-------IY--------
>Chenopodium_quinoa_RNase4
-----MAENRSL-------MIL--K-VVI---------------MLS--LS----TGALG
------------------------------------------T-----------GG-LRA
FYFVQQ-WLGSYC----N--------Q------RGT--KC-------C-DPP-TG---K-
PKP-D-FTIYGLWPY---YN-DGSF------P-----YN------C----GDD---NYDV
G------RI------K-Y---------MEKRLQ----------ES---------W-----
----P-TF---TCP-------------Q--I-----G------RKFWVHLW-NKHGTC-T
-DI-L-GE-IDYF---EGALY------------------------LKK-KV-N-IL--QA
LAK--Y-G----I-RP-DNRFYPLKTIK---------------------TAI----ARA-
T-G-FHP-----WIVC--------------N-TN---AQG----------NK-QIW----
------------QVTLCSDKS------GK------K-LIQC--------PYLPSGR----
------GNC---D-N-KIQ--------F----S-------SY--------
>Chenopodium_quinoa_RNase15
-----MGKWGSS-------MLI--K-LSL---------------MLS--LS----VVALA
------------------------------------------N-----------GD-FHL
FYFVQQ-WLGSYC----D--------Q------HGE--RC-------C-FPD-SG---K-
PAA-E-FSIYGLWPY---YN-DGSF------P-----YN------C----GGG---NFNE
A------LL------K-P---------MQDNLR----------KE---------W-----
----P-SF---TCP-------------Q--I-----G------RKFWVHEW-NKHGTC-S
-SV-L-GE-VAYF---KAALA------------------------LKN-RV-N-IL--QA
LTR--A-G----I-RP-NNQMYPLKAVK---------------------KAI----ARA-
T-G-FHP-----WVVC--------------N-SN---SQG----------VS-QIW----
------------QVSMCVDRT------GT------R-LINC--------PFVPKGQ----
------GDC---G-S-QIK--------F----P-------SY--------
>Chenopodium_quinoa_RNase17
-----MGKWGGS-------LLI--K-LSV---------------MLS--LS----VVALA
------------------------------------------N-----------GD-FHL
FYFVQQ-WLGSYC----D--------Q------HGE--RC-------C-FPD-SG---K-
PAA-E-FSIYGLWPY---YN-DGSF------P-----YN------C----GGG---NFNE
A------LL------K-P---------MQDSLR----------KE---------W-----
----P-SF---TCP-------------Q--I-----G------RKFWVHEW-NKHGTC-S
-SV-L-GE-VAYF---KAALA------------------------LKN-RV-N-IL--QA
LTR--A-G----I-RP-NNQMYPLKAVK---------------------KAI----ARA-
T-G-FHP-----WVVC--------------N-SN---SQG----------VS-QIW----
------------QVSMCVDRT------GT------R-LINC--------PFVPKGQ----
------GDC---G-S-QIK--------F----P-------SY--------
>Dianthus_caryophyllus_RNase4
-----MGKLGTS-------MLM--Q-LSL---------------LLS--LT----TVSFA
------------------------------------------S-----------GD-FHL
FYFVQQ-WLGSYC----D--------Q------NGE--RC-------C-YPV-TG---K-
PAA-D-FTIYGLWPY---YN-DGSF------P-----YN------C----GGG---NFDE
A------LL------K-P---------MQDRLR----------KE---------W-----
----P-ST---TCP-------------D--I-----G------RKFWVHEW-NKHGSC-S
-SV-L-AE-IPYF---QAALN------------------------LKY-KV-N-LL--QA
LAK--A-G----I-RP-NNQFYPLKDVK---------------------RAI----ARA-
T-G-FHP-----WIDC--------------N-HN---AQG----------GS-QIW----
------------QVSMCVDRS------GT------K-LKNC--------PFLPRGP----
------GNC---A-S-KIK--------F----P-------SF--------
>Cuscuta_australis_RNase2
-----MWRPRCS-------MLM--K-LVL---------------LLS--LS----VRGAL
------------------------------------------CH----------GN-FQA
FYFVQQ-WLGSYC----N--------Q------KGT--RC-------C-YPP-TG---K-
PTP-D-FTIYGLWPY---NS-DGSF------P-----DN------C----PGD---SFNV
A------PL------K-A---------MEDSLQ----------KA---------W-----
----P-SF---TCP-------------L--I-----G------RKFWLHEW-NKYGTC-S
-SA-V-PE-LHYF---ESAID------------------------LKN-QI-N-IL--QA
LAK--A-G----I-RP-NNKFYPLKSIK---------------------KAV----ESA-
F-G-FHP-----WVNC--------------N-HN---ANE----------ES-QIW----
------------QITLCVDRS------GK------K-LVDC--------PFIPKGR----
------IEC---A-T-EVF--------F----P-------SY--------
>Dianthus_caryophyllus_RNase5
-----MARWNMS-------IFS--M-LIV---------------VLS--LS----RLGLG
------------------------------------------TN----------AD-FQA
FYFIQQ-WLGSYC----N--------Q------QGV--QC-------C-YPP-TG---K-
PAA-D-FTVYGLWPS---NT-DGTF------P-----SN------C----DGS---SFDV
D------PL------K-P---------IESALQ----------AA---------W-----
----P-SC---TCP-------------Q--I-----G------RKFWLHEW-NKRGTC-S
-SI-L-DE-IPYL---QAAIN------------------------LKN-KV-N-LL--QV
LAK--A-G----I-NP-DNKSYPLSSIT---------------------QAI----SGA-
Y-G-FDP-----WIQC--------------N-HN---AQG----------NN-QIW----
------------QIILCADNT------GN------N-LIKC--------PNVPAS-----
-------NC---E-P-SIQ--------F----P-------SF--------
>Dianthus_caryophyllus_RNase7
-----MACWNMS-------IFS--M-LIV---------------VLS--LS----RHALG
------------------------------------------TN----------AD-FQA
FYFVQQ-WLGSYC----N--------Q------QGK--QC-------C-YPP-TG---K-
PAA-D-FTVYGLWPH---NT-DGSF------P-----TN------C----DGS---SFDV
D------PL------K-P---------LESALQ----------AA---------W-----
----P-SC---TCP-------------Q--I-----G------RKFWLHDW-NKRGTC-S
-SI-L-DE-IPYL---QAAIN------------------------LKN-KV-N-LL--QV
LDK--A-G----I-RP-DNRSYPLSSIQ---------------------QAI----SGA-
F-G-FDP-----WIQC--------------N-HN---AQG----------NN-QIW----
------------QITLCVDNT------GN------N-LIKC--------PNVSAS-----
-------NC---E-P-SIQ--------F----P-------SF--------
>Beta_vulgaris_RNase3
-----MAK--C--------LIT--L-FVL---------------LLH--LA------ALA
------------------------------------------SS----------TD-FRA
FYFIQE-WLPSYC----N--------Q------KGT--SC-------C-YPP-TG---K-
PAA-N-FSIYGLWPY---QK-DGSS------L-----EN------C----SGS---TFNV
S------ML------K-P---------IESILR----------KE---------W-----
----P-SF---TCP-------------Q--I-----G------RKFWLHEW-NKRGTC-S
-SI-L-DE-MAYF---HAALN------------------------VKN-KI-N-IL--QI
LAK--D-M----I-LP-NNQFYSLDSIT---------------------TTI----SQA-
V-G-FRP-----SIFC--------------N-HD---AQG----------DS-QLW----
------------QVLLCVDKN------GM------E-LINC--------STPPQGL----
------GDC---A-S-TIK--------F----P-------SY--------
>Beta_vulgaris_RNase5
-----MAKYGS--------FIT--R-LVL---------------LLN--LA----LLALA
------------------------------------------LS----------TD-FSA
FYFIQQ-WLPSYC----N--------Q------KGT--NC-------C-YPP-TG---K-
PAT-N-FSIYGLWPY---QD-DGSC------L-----QN------C----PGS---TFDV
S------LI------K-P---------IESMLQ----------QE---------W-----
----P-SF---TCP-------------E--I-----G------RKFWLHEW-NKHGTC-S
-SV-L-DE-MAYF---HAALN------------------------LKN-KI-N-IF--QA
LAE--T-M----I-QP-NDQFYPLDNIT---------------------TMI----SLA-
T-G-FRP-----SIFC--------------N-HD---AQG----------NS-QIW----
------------QVLLCVDKS------GT------E-LVNC--------SNPYKQQ----
------GNC---A-S-TIK--------F----P-------SW--------
>Chenopodium_quinoa_RNase13
-----MAKLGSI-------FIS--K-LVL---------------LLN--FA----VTTLA
-------------------------------------------P----------ND-FQA
FYYIQQ-WLPSYC----N--------Q------KGT--PC-------C-YPP-TG---K-
PKA-N-FAIYGLWPY---KN-DGSS------F-----QN------C----PGS---TFDV
A------PL------K-P---------IEKMLQ----------TE---------W-----
----P-SF---TCP-------------Q--I-----G------RKFWLHEW-NKHGTC-S
-SV-L-DE-MSYF---HTALN------------------------LKN-KI-N-IF--QA
LAK--A-K----I-QP-NNQFYSLDSIN---------------------TAI----TRA-
T-G-FRP-----SIFC--------------N-HD---AQG----------NS-QIW----
------------QVIHCVDKS------GV------K-LINC--------SSTPNNQ----
------GGC---S-S-TIK--------F----P-------SY--------
>Chenopodium_quinoa_RNase19
-----MAKLGSI-------FIS--K-LVL---------------LLN--FA----VTTLA
-------------------------------------------P----------ND-FQA
FYYIQQ-WLPSYC----N--------Q------KGT--PC-------C-YPP-TG---K-
PKA-N-FAIYGLWPY---TS-DGSS------I-----QN------C----DGS---SFDV
G------PL------K-P---------IEKMLQ----------TE---------W-----
----P-SF---TCP-------------Q--I-----G------RKFWLHEW-NKHGTC-S
-SV-L-DE-TSYF---HTALN------------------------LKN-KI-N-IF--QA
LAK--A-K----I-QP-NNQFYSLESIN---------------------TAI----TRA-
T-G-FRP-----SIFC--------------N-HD---AQG----------NS-QIW----
------------QVIHCVDKS------GV------K-LTNC--------SSTPKNQ----
------GGC---S-S-TIK--------F----P-------SY--------
>Chenopodium_quinoa_RNase22
-----MTKWGC--------LIF--I-KLV---------------LLN--FA----VIALG
------------------------------------------TS----------SD-FRA
FYFIQQ-WLPSYC----N--------Q------QGT--IC-------C-DPP-VG---K-
PTP-N-FTIYGLWPY---SD-DGTA------L-----EN------C----PGE---RFDV
A------PL------K-A---------IESMLQ----------KE---------W-----
----P-SF---TCP-------------E--I-----G------RKFWLHEY-NKRGTC-S
-SV-L-DE-MSYF---HAALN------------------------LKN-KI-D-IF--QA
LAI--A-G----I-QP-NDQFYPLERIS---------------------AAI----SQA-
T-G-FRP-----FIFC--------------N-RD---AQG----------YD-QLW----
------------QVLHCVDQS------GT------T-LINC--------SSSPEWQ----
------KDC---A-S-TIK--------F----P-------SY--------
>Chenopodium_quinoa_RNase21
-----MAKRGD--------LLI--M-IKL---------------VLS--LA----VLALG
------------------------------------------TS----------ND-FSE
FYFIQQ-WLPSYC----N--------Q------KGT--SC-------C-YPP-TE---V-
HVT-D-FTIGGLWPC---QN-DGSA------L-----EN------C----PGA---TFDE
T------VI------K-P---------VEDMLR----------KE---------W-----
----P-PF---TCP-------------Q--I-----G------KKYWQHEW-NKHGTC-A
-SV-L-DE-MAYF---HVTLN------------------------LNN-KI-N-II--QA
LAK--A-G----I-QP-NNQNYSLESIN---------------------AAI----SQA-
T-G-FHP-----MVFC--------------N-HD---AQG----------NN-QIW----
------------QVVHCVDKT------GT------N-IINC--------SNTLKGL----
------GNC---Y-S-TIK--------F----P-------SA--------
>Antirrhinum_majus_RNase10
-----MNSM----------FIL--FTLAI---------------FGS-QIQ----ISTS-
------------------------------------------A--------------VDF
FYLVLQ-WPGSQC----N--------T------K-Q--GC-------C-YPP-ST---K-
PKT-D-FTIAGLQPF---YF-NSTF------P-----KY------C--D-SKN---HFDL
S------KV------M-D---------LKRSLS----------EN---------W-----
----P-SL---TCP------------HT--G-----G------KKLWADEW-RKYGTC-S
-SV-L-TQ-YQYF---AAALK------------------------LRN-KA-N-LL--GV
LNG--A-G----I-KP-NGKSYNVGSIS---------------------DAI----VGA-
G-L-NLP-----GIVC--------------N-VD---KNG----------KS-QLY----
------------QVYLCADSQ------VS------N-IVEC--------PGIPMNL----
------GQC---A-L-TIN--------F----P-------SL--------
>Aquilegia_coerulea_RNase4
-----MKSI----------FSI--NILVI---------------FVA-VLA----IPCT-
------------------------------------------AQ-----------N-VDF
FDFIQQ-WPGSYC----D--------T------K-E--GC-------C-YPK-SG---K-
PAS-D-FIVYGLQP----YS-NGTR------L-----LN------C--D-PKS---PFVP
L------KV------A-G---------ITTLLQ----------KY---------W-----
----P-SL---TCP------------SV--N-----G------MEHWANEW-KQFGTC-S
-A--L-NQ-HKYF---KAAVN------------------------LRK-KV-N-LL--KI
LKT--A-G----I-RP-NGKFYELSRIS---------------------DTI----IKA-
V-G-HEP-----GFQC--------------N-VD---KSG----------NT-QLL----
------------LISLCANPQ------GS------Q-IIEC--------PGLAMN-----
-------TC---K-K-TIK--------F----P-------KF--------
>Arabidopsis_lyrata_RNase5
-----MR-----------GIVI-VN-LLI---------------LQS--LF----VPSSP
------------------------------------------TA----------PD-FNF
FYWVNY-WPGAIC----D--------S------Q-R--GC-------C-PPT-KG---N-
TAP-D-FIIHGLWPQ---FN-NGTW------P-----AF------C--D-QTN---LFDI
S------KI------S-D---------LVCQVE----------KK---------W-----
----T-EWGVWACP-------------S--N-----E------TNLWEHEW-NKHGTC-V
-SI-F-DQ-HSYF---LTNLK------------------------FRY-KF-N-LL--NI
LKQ--K-G----I-KP-NDGFYSLDEIK---------------------NAI----KCV-
I-G-FAP-----GIEC--------------N-ED---VKG----------NK-QLF----
------------QIYICLDNY------AK------E-FVEC--------PYVPDK-----
------S-C---A-S-KIK--------F----P-------KF--------
>Boehmeria_nivea_RNase5
-----MR-----------GIII-VS-FLI---------------LQS--LV----VSSSQ
------------------------------------------TA----------PD-FNF
FYWVNY-WPGAIC----D--------R------Q-K--GC-------C-PPR-KG---N-
KSP-D-FMIHGLWPQ---FN-NGTW------P-----AF------C--D-QTN---LFDI
S------KI------S-D---------LISKME----------RK---------W-----
----T-EWGVWACP-------------S--N-----E------TNLWEHEW-NKHGTC-V
-SI-F-DQ-HSYF---HTNLK------------------------FRQ-KL-N-LL--NI
LKQ--K-G----I-KP-NDGFYGLNEIK---------------------NAI----KCI-
I-G-FAP-----GIEC--------------N-ED---VKG----------NK-QLF----
------------QIYICLDNY------AK------E-FVEC--------PYVPDK-----
------S-C---A-S-KIK--------F----P-------KF--------
>Camelina_sativa_RNase16
-----MTG----------GIII-VS-FLI---------------LQS--LV----VSSSQ
------------------------------------------TA----------PD-FNF
FYWVNY-WPGAIC----D--------S------Q-K--GC-------C-PPPTKG---N-
KSP-D-FMIHGLWPQ---FI-NGTW------P-----AF------C--D-QTN---LFDI
S------KI------S-D---------LVSKME----------RK---------W-----
----T-EWGVWVCP-------------S--N-----E------TNLWEHEW-NKHGTC-V
-SV-F-DQ-HSYF---HTNLK------------------------FRQ-KI-N-FL--SI
LKQ--K-G----I-KP-NDGFYGLNEIK---------------------NAI----KCA-
I-G-FAP-----GIEC--------------N-ED---VEG----------NK-QLF----
------------QIYICLDNY------TK------E-FVEC--------PYVPDK-----
------S-C---T-S-TIK--------F----P-------KS--------
>Camelina_sativa_RNase18
-----MT-----------GIII-VS-FLI---------------LQV--LV----VSSSQ
------------------------------------------TP----------PD-FNF
FYWVNY-WPGAIC----D--------S------Q-K--GC-------C-PPPTRG---N-
KSP-D-FMIHGLWPQ---FI-NGTW------P-----AF------C--D-QTN---LFDI
S------KI------S-D---------LVSKME----------KK---------W-----
----T-EWGVWVCP-------------S--N-----E------TNLWEHEW-NKHGTC-V
-SV-F-DQ-HSYF---NTNLK------------------------FRQ-KI-N-FL--SI
LKQ--K-G----I-KP-NDGFYGLNEIK---------------------NAI----KCA-
I-G-FAP-----GIEC--------------N-ED---VEG----------NK-QLF----
------------QIYICLDNY------TK------E-FVEC--------PYVPDK-----
------S-C---T-S-TIK--------F----P-------KS--------
>Camelina_sativa_RNase17
-----MR-----------GIII-VS-FLI---------------LQS--LV----ASSSQ
------------------------------------------TP----------PD-FNF
FYWVNY-WPGAIC----D--------S------Q-K--GC-------C-PPPTKG---N-
KSP-E-FMIHGLWPQ---FI-NGTW------P-----AF------C--D-QTN---LFDI
S------KI------S-D---------LVSKME----------KK---------W-----
----T-EWGVWVCP-------------S--N-----E------TNLWEHEW-NKHGTC-V
-TV-F-DQ-HSYF---HTNLK------------------------FRQ-KI-N-LL--SI
LKQ--K-E----I-KP-NDGFYGLNEIK---------------------NAI----KCV-
I-G-FAP-----GIEC--------------N-ED---VEG----------NK-QLF----
------------QIYICLDNY------AK------E-FVEC--------PYVPDK-----
------S-C---T-S-KIK--------F----P-------KS--------
>Capsella_rubella_RNase4
-----MRG----------GIVI-VS-FLI---------------LRS--LV----VSSSQ
------------------------------------------TV----------PD-FNF
FYWVNY-WPGAIC----E--------S------Q-K--GC-------C-SPP-KG---N-
KSP-D-FMIHGLWPQ---FN-NGTW------P-----AF------C--D-QTN---LFDI
S------KI------S-D---------LVSKME----------RK---------W-----
----T-EWGVWVCP-------------S--N-----E------TNLWEHEW-NKHGTC-V
-SV-F-DQ-HSYF---NTNLK------------------------FRQ-RI-N-FL--SI
LKH--K-G----I-QP-NDGFYSLNEIK---------------------NAI----KCV-
I-G-FAP-----GIEC--------------N-ED---VKG----------NK-QLF----
------------QIYICLDNY------AK------E-FVEC--------PYVPDK-----
------S-C---A-S-KIK--------F----P-------KS--------
>Brassica_napus_RNase10
-----MR-----------GIII-AS-FFI---------------LQS--LV----VSSSP
------------------------------------------SP----------PD-FNF
FYWVTY-WPGAIC----D--------S------Q-K--GC-------C-PPP-KG---N-
TAS-D-FMIHGLWPQ---FN-NGTW------P-----AF------C--D-QTN---LFDI
S------KV------S-D---------LVNKME----------KK---------W-----
----T-EWGVWACP-------------S--N-----E------TKLWEHEW-NKHGTC-V
-SV-F-DQ-HSYF---LTNLR------------------------FRQ-KL-N-LL--NI
LKQ--K-G----I-KP-DGGLYGLDEIK---------------------NAI----KCA-
I-G-YAP-----GIEC--------------N-ED---VKG----------TK-QLF----
------------QIYICLDNY------AK------E-FVEC--------PYVPDK-----
------S-C---A-S-KIK--------F----P-------KF--------
>Brassica_rapa_RNase5
-----MR-----------GIII-AS-FFI---------------LQS--LL----VSSSP
------------------------------------------SP----------PD-FNF
FYWVTY-WPGAIC----D--------S------Q-K--GC-------C-PPP-KG---N-
TAS-D-FMIHGLWPQ---FN-NGTW------P-----AF------C--D-QTN---LFDI
S------KV------S-D---------LVNKME----------KK---------W-----
----T-EWGVWACP-------------S--N-----E------TKLWEHEW-NKHGTC-V
-SV-F-DQ-HSYF---LTNLR------------------------FRQ-KL-N-LL--NI
LKQ--K-G----I-KP-DGGLYGLDEIK---------------------NAI----KCA-
I-G-YAP-----GIEC--------------N-ED---VKG----------TK-QLF----
------------QIYICLDNY------AK------E-FVEC--------PYVPDK-----
------S-C---A-S-KIK--------F----P-------KF--------
>Brassica_napus_RNase12
-----MR-----------GIII-AS-FLI---------------LQS--LV----VFSSS
------------------------------------------SP----------PD-FNF
FYWVTY-WPGAIC----D--------S------Q-K--GC-------C-PPP-KG---N-
MAS-D-FMIHGLWPQ---FN-NGTW------P-----AF------C--D-QTN---LFDI
S------KV------S-D---------LVSKME----------KK---------W-----
----T-EWGVWACP-------------S--N-----E------TKLWEHEW-DKHGTC-V
-SV-F-DQ-HSYF---LTNLR------------------------FRQ-KL-N-LL--NI
LKQ--K-G----I-KP-DGGLYGLDEIK---------------------NAI----KCA-
I-G-FAP-----GIEC--------------N-ED---VKG----------TK-QLF----
------------QIYICLDNY------AK------E-FVEC--------PYVPDR-----
------S-C---A-S-KIK--------F----P-------KF--------
>Raphanus_sativus_RNase8
-----MR-----------GIIV-VT-FLI---------------LQS--LV----VSSSP
------------------------------------------SP----------PD-FNF
FYWVTY-WPGAIC----D--------S------Q-K--GC-------C-PPP-RG---N-
TAS-D-FMIHGLWPQ---FN-NGTW------P-----AF------C--D-QTN---LFDI
S------KV------S-D---------LVNKME----------KK---------W-----
----T-EWGVWTCP-------------S--N-----E------TNLWEHEW-NKHGTC-V
-TV-F-DQ-HSYF---LTNLK------------------------FRQ-KL-N-FL--NI
LKQ--K-G----I-KP-DGGLYGLDEIK---------------------NAI----KRK-
I-G-FAP-----GIEC--------------N-ED---VKG----------TK-QLF----
------------QIYLCLDNY------AK------E-FVEC--------PYVPDK-----
------S-C---A-S-KIK--------F----P-------KF--------
>Eutrema_salsugineum_RNase3
-----MR-----------GIVI-IS-FLV---------------LQS--LV----VSSSQ
------------------------------------------PA----------PN-FNF
FYWVTY-WPGAIC----D--------S------Q-K--GC-------C-PPP-NS---K-
ATS-D-FMIHGLWPQ---FN-NGTW------P-----AF------C--D-QTN---LFNI
S------KV------S-D---------LICRME----------TK---------W-----
----A-EWGVWTCP-------------S--N-----E------TKLWEHEW-DKHGTC-V
-SI-F-NQ-HSYF---QTNLK------------------------YRQ-KL-D-LL--NI
LKQ--K-G----I-KP-NDGFYGLDEIK---------------------NAI----KCV-
I-G-FAP-----GIEC--------------N-ED---VKG----------KK-QLF----
------------QIYICLDNY------AK------E-FVEC--------PYVPDR-----
------S-C---A-S-KIK--------F----P-------KF--------
>Taraxacum_Taraxacum_RNase6
-----MKQ-----------VIL----LSVE--------------IQF-NLPSVSNAITS-
------------------------------------------ND----------SD-DKI
TSYNSN-WPGSIC----N--------T------E-Q--GC-------C-FPT-TG---D-
PEY-D-FAIRGFWPA---LN-NGSI------P-----TD------C--D-SSS---PFNA
S------LI------S-D---------DRARME----------VY---------W-----
----P-TF---LCP------------SS--D-----G------LSFWGNEW-VKHGTC-S
-SI-V-DQ-ATYF---WAPLQ------------------------LKS-KI-E-PL--QV
LMGE-G-D----I-RP-DGKTYTLDSIK---------------------HTF----EEA-
T-D-YIP-----GIVC--------------N-KD---SSG----------NI-QLY----
------------QIYLCVDSI------PF------G-YIDC--------PVFPDE-----
------SSC---G-S-SII--------F----P-------SF--------
>Amaranthus_hypochondriacus_RNase3
-------MAFF---PIAILSNL----LII---------------SLL--AS----TVSFN
GVD---------GGL------------------------LSRKY----------RE-FDY
FVLALQ-WPGTYC----R-------NT-HKCCQK-N--GC-------C-----RS--NG-
PPK-H-FTIHGLWPD---YN-DGSW------P-----SC------C----TKS---NFDM
N------EI------S-T---------LRNALD----------EY---------W-----
----P-SL---SCGS-PST------CHG--H-----K------GSFWAHEH-EKHGTC-A
-PV-I-DE-YQFF---LTTLN------------------------VYF-KY-N-VT--EV
LSE--A-G----Y-VPSNSEKYPLGGIK---------------------TAI----ENA-
F-H-QSP-----MIIC---------------------SGD-------------AIQ----
------------EVHLCFYKT------F-------E-PREC---------ANYGSIKEQV
D-LSK-PSCP----N-YVS--------L----P-------VY--------
>Beta_vulgaris_RNase4
------MVSVS---VISILSHL----IIA---------------FFV--AS----TASFI
GVN---------GGL------------------------EISKQ----------RE-FDY
FNLALQ-WPGTYC----R-------NT-HKCCKK-N--GC-------C-----RR--DG-
PPT-H-FTIHGLWPD---YN-DGSW------P-----SC------C----TNA---DFDI
N------EI------S-T---------LRDVLD----------EY---------W-----
----P-SL---SCGS-PSS------CHG--H-----K------GSFWEHEW-GKHGTC-A
-PV-T-DE-YNYF---LTVLN------------------------LYF-KY-N-VT--EV
LSE--A-G----Y-VPSNSEKYPLGGII---------------------SAI----ENA-
F-H-QSP-----TVVC---------------------SGD-------------AIE----
------------ELHLCFYKD------F-------K-PRDC---------ATHARVEAKV
G-SSN-KACP----K-YVS--------L----P-------TY--------
>Chenopodium_quinoa_RNase3
-----MTSSSS---AIVILSLL----LIA---------------FVA--AS----SASFV
DVD---------SSLL------------G----------SSSNQ----------RE-FDY
FKLALQ-WPGTYC----R-------NT-HKCCRK-N--GC-------C-----RN--SG-
PPK-H-FTIHGLWPD---YN-DGSW------P-----SC------C----TKS---EFDE
N------EI------S-T---------LRKALD----------EY---------W-----
----P-TL---SCGS-PSS------CYG--H-----K------GSFWGHEW-EKHGTC-S
-PV-V-DE-YNYF---LTGLN------------------------VYF-KY-N-VT--QV
LFE--A-G----Y-VPSNTEKYPLGGII---------------------SAI----ENA-
F-H-LSP-----VVAC---------------------SGD-------------AVK----
------------ELYLCFYKD------F-------K-PRDC---------ATDIRIKQKV
D-YSK-RSCP----K-YVS--------L----P-------TY--------
>Chenopodium_quinoa_RNase8
-----MASSSS---AIVILSLL----FVV---------------FVA--AS----SASFV
NGD---------DSLL------------I----------SSSNQ----------RE-FDY
FKLALQ-WPGTYC----R-------NT-HKCCQK-N--GC-------C-----RN--SG-
APK-H-FTIHGLWAD---YN-DGSW------P-----SC------C----TKS---EFDE
N------EI------S-T---------LRNALD----------EY---------W-----
----P-TL---SCGS-PSS------CYG--H-----K------GSFWGHEW-EKHGTC-S
-PV-I-DE-YNYF---LTGLS------------------------VYF-KY-N-VT--QV
LFE--A-G----Y-VPSNTEKYPLGGII---------------------SAI----ENA-
F-H-LSP-----SVAC---------------------SGG-------------AVK----
------------ELYLCFYKD------F-------K-PRAC---------ATDIRIKQKV
D-YSK-HSCP----K-YVS--------L----P-------TY--------
>Dianthus_caryophyllus_RNase12
-----MTKLNT---IIVKITLI----LAI---------------FFA--PS----FSSFL
HHN---------NGGL-------KLHSSS----------SSSNQ----------RE-FDY
FVLALQ-WPGTYC----R-------RT-HKCCKI-N--GC-------C-----RS--SG-
PPQ-H-FTIHGLWAD---YN-DGSW------P-----SC------C----SND---SFDE
K------EI------S-T---------LRKALD----------EY---------W-----
----P-TL---SCGK-TST------CHG--S-----K------GSFYAHEWGQKHGTC-S
-SV-T-DE-YNYF---LTTLN------------------------IYF-KY-N-VT--QV
LSE--E-G----Y-VPSNSEKYPIGGIK---------------------TAI----ENA-
F-H-TSP-----LISC---------------------SGG-------------SIQ----
------------EIHLCFYKD------F-------K-PRDC---------ATTSRTENEV
N-SLK-SSCP----T-YVS--------L----P-------TY--------
>Anacardium_occidentale_RNase3
-----MAPLSL------VRSLA----VVL---------------TI---MA----SFCMV
EGV---------DGRR----DG----RGE----------LVGGQ----------RE-FDY
FNLALQ-WPGTVC----R-------RT-RHCCSS-N--AC-------C-----RG--SN-
SPT-E-FTIHGLWPD---YN-DGTW------P-----AC------C----KGS---SFNE
K------EI------S-T---------ILDALE----------KY---------W-----
----P-TL---SCDS-SST------CYS--G-----K------GSFWAHEW-EKHGTC-S
-PV-T-DE-YSYF---LTTLN------------------------VYF-KY-N-VT--KV
LNE--A-G----Y-VPSNTEKYPLGGII---------------------SAI----QNA-
F-H-TTP-----KLVC---------------------SKG-------------AVE----
------------ELHLCFYKD------F-------K-FRKC---------AA--------
---SK-SSCP----K-YVS--------L----P-------AY--------
>Gossypium_raimondii_RNase1
-----MASLSA------QIILC----IAL---------------IS---AT------CLI
IGV---------N--------------GS----------AVERQ----------RE-FDY
FALALQ-WPGTIC----H-------QT-RHCCSS-N--GC-------C-----RG--SD-
SPT-E-FTIHGLWPD---YN-DGSW------P-----SC------C----ARS---QFDI
K------EI------S-T---------LMGALQ----------KY---------W-----
----P-SL---YCSR-PST------CFS--G-----K------GIFWAHEF-ETHGTC-S
-PV-F-DE-YSYF---LTALN------------------------VYF-KY-N-VT--KM
LNE--A-G----Y-VPSNSERYPLGGLV---------------------SAI----ENS-
F-Q-ATP-----DVIC---------------------SKH-------------DVK----
------------EIRLCFYKD------F-------K-PRNC---------LA--------
---SK-TSCP----K-YVS--------L----P-------TY--------
>Gossypium_raimondii_RNase3
-----MASLSA------QIILC----IAL---------------IS---AT------CLI
IGV---------N--------------GS----------AVERQ----------RE-FDY
FALALQ-WPGTIC----H-------QT-RHCCSS-N--GC-------C-----RG--SD-
SPT-E-FTIHGLWPD---YN-DGSW------P-----SC------C----ARS---QFDI
K------EI------S-T---------LMGALQ----------KY---------W-----
----P-SL---YCSR-PST------CFS--G-----K------GIFWAHEW-ETHGTC-S
-PV-F-DE-YSYF---LTALN------------------------VYF-KY-N-VT--KM
LNE--A-G----Y-VPSNSERYPLGGLV---------------------SAI----ENS-
F-Q-ATP-----DVIC---------------------SKH-------------DVK----
------------EIRLCFYKD------F-------K-PRNC---------LA--------
---SK-TSCP----K-YVS--------L----P-------TY--------
>Gossypium_raimondii_RNase20
-----MASLSA------QIPLC----LAL---------------MM---AA------CLM
IGI---------N--------------GS----------IDGAQ----------RE-FDY
FALSLQ-WPGTIC----H-------KT-RHCCSS-N--AC-------C-----RG--SN-
SPT-E-FTIHGLWPD---YN-DGTW------P-----SC------C----YRS---QFDV
K------EI------S-T---------LLDALE----------KY---------W-----
----P-SL---YCGK-SST------CFS--G-----K------GLFWAHEW-EKHGTC-S
-PV-I-DE-YSYF---ITTLN------------------------VYF-KY-N-VT--KI
LNE--A-G----Y-VPSNSERYPLGGIV---------------------SAI----ENS-
F-R-ATP-----EVIC---------------------SKE-------------AVE----
------------EIRLCFFKD------F-------K-PRNC---------LA--------
---SK-TSCP----K-YVS--------L----P-------AY--------
>Theobroma_cacao_RNase12
-----MASLSA------QSLLC----IAL---------------TV---VI------CLI
GGV---------D--------------GS----------LEGGQ----------RE-FDY
FALSLQ-WPGTIC----H-------GT-RHCCSS-N--AC-------C-----RG--AN-
SPT-E-FTIHGLWPD---YN-DGTW------P-----SC------C----AQV---QFDV
K------EI------S-T---------LLDALE----------KY---------W-----
----P-SL---YCGQ-SST------CYS--G-----R------GLFWAHEWGEKHGTC-S
-PV-F-DE-YSYF---LTTLN------------------------VYF-KY-N-VT--KI
LNE--A-G----Y-VPSNSERYPLGGIV---------------------SAI----ENS-
F-Q-ATP-----EVVC---------------------SKD-------------AVE----
------------EIRLCFYKD------F-------K-PRNC---------LA--------
---SK-TSCP----K-YVS--------F----P-------AY--------
>Gossypium_raimondii_RNase26
------LRGSS------ITLLC----L---------------------------------
--F---------N--------------GP----------APSAT----------R-----
--LAIA-APPMP--------------------AA-E--AQ-------T-----LQ--LN-
LP-----FVNGLWPD---YN-DGTW------P-----SC------C----YRS---QFDV
K------EI------S-T---------LLDALE----------KY---------W-----
----P-SL---YCGK-SST------CFS--G-----K------GLFWAHEV-DIHGTC-S
-PV-I-DE-YSYF---ITTLN------------------------VYF-KY-N-VT--KI
LNE--A-G----Y-VPSNSERYPLGGIV---------------------SAI----ENS-
F-R-ATP-----EVIC---------------------SKE-------------AVE----
------------EIRLCFFKD------F-------K-PRNC---------LA--------
---SK-TSCP----K-YVS--------L----P-------AY--------
>Eucalyptus_grandis_RNase4
-----MASSSS------LLRLT----LLA---------------AA---IA------VAA
AVV---------AGGA----DD----GG--------------NQ----------RE-FDY
FQLAMQ-WPGTYC----R-------RT-RHCCSS-N--AC-------C-----RG--SN-
APA-E-FTIHGLWPD---YN-DGTW------P-----AC------C----SRS---RFNE
K------EI------S-T---------LVDALE----------KY---------W-----
----P-SL---SCGS-SST------CHG--G-----K------GSFWAHEW-EKHGTC-S
-PV-L-DE-YSYF---LIALN------------------------VYF-KY-N-VT--KV
LND--A-G----Y-LPSNTEKYPLGGIV---------------------SAI----QNA-
F-H-VTP-----EIAC---------------------SNG-------------ALE----
------------EIYLCFYKD------F-------K-PREC---------AVGSILLPDM
S-LLK-GSCP----K-YVS--------L----P-------AY--------
>Eucalyptus_grandis_RNase5
-----MASSSS------LLRLT----VLA---------------VA---IA-------AA
AAV---------AGGA----DD----GG--------------NQ----------RE-FDY
FKLTVQ-WPGTFC----R-------RT-RHCCAS-N--AC-------C-----RG--SN-
APA-E-FTIHGLWPD---YN-DGTW------P-----AC------C----SRS---GFDE
K------EI------S-T---------LVDTLE----------KY---------W-----
----P-SL---SCGS-PST------CHG--G-----K------GSFWAHEW-EKHGTC-S
-PV-V-DE-YNYF---LTALN------------------------VYF-KY-N-VT--GV
LND--A-G----Y-VPSNTEKYPLGGIV---------------------SAI----QNA-
F-H-VTP-----EIAC---------------------SNG-------------ALQ----
------------EVRLCFYKD------F-------Q-PREC---------KVESILLQDM
S-LLK-SSCP----K-YVS--------L----P-------AY--------
>Punica_Punica_RNase3
-----MASPSA------LLP-------AA---------------AA---LL------LVI
AGV---------NAGG----DG----KGR----------V-SNQ----------RE-FDY
FKLTLQ-WPGTLC----R-------RT-RHCCSS-N--AC-------C-----SS--SN-
SPA-E-FTIHGLWPD---YN-DGTW------P-----AC------C----TQD---NFDE
K------EI------S-T---------LVDALQ----------KY---------W-----
----P-SY---YCGS-TST------CYG--G-----K------GSFWAHEW-EKHGTC-S
-SV-V-DE-YNYF---VTTLN------------------------VYF-KY-N-VT--RV
LFD--A-G----Y-VPSNTEKYPLGGII---------------------TEI----QNA-
F-H-TTP-----EIAC---------------------SNG-------------AVQ----
------------EIRLCFYKD------F-------Q-PRDC---------AV---TLPGM
S-VSK-SSCP----K-YVS--------L----P-------AY--------
>Cephalotus_follicularis_RNase3
-----MASLSATL-LCLQLAIT----VIW---------------LL---KV----TV---
-EV---------NGR---------------------------GQ----------KE-FDY
FALALQ-WPGTFC----Q-------RT-RHCCSS-N--AC-------C-----RG--SN-
APT-E-FTVDGLWPD---YN-DGTW------P-----AC------C----TRS---DFDE
H------EV------------------LLGALN----------KY---------W-----
----P-SL---SCGS-PST------CHG--T-----K------GSFWAHEW-EKHGTC-S
-PV-V-DE-YNYF---LTTLN------------------------VYF-KY-N-VT--KV
LNE--A-G----Y-VPSNTERYPLGGIV---------------------SAI----ENA-
F-H-ATP-----ELTC---------------------SKG-------------AVE----
------------ELHLCFYKD------F-------T-PRDC---------GFKSSLKNDI
Y-SSK-SSCP----K-YVS--------L----P-------SY--------
>Hevea_brasiliensis_RNase2
-----MASLSVTL---LHLQLA----FLL---------------LL---ML----SFCMV
DEV---------RAR--------------------------PRQ----------RE-FDY
FKLALQ-WPGTYC----Q-------HT-RHCCSS-N--AC-------C-----RG--SN-
APT-E-FTIHGLWPD---YN-DGTW------P-----AC------C----RRS---DFEE
K------EI------S-T---------LLDGLK----------KY---------W-----
----P-SL---SCGS-SST------CHG--T-----K------GSFWAHEW-EKHGTC-S
-PV-V-DE-YSYF---VTALN------------------------VYF-KY-N-VT--KV
LNE--A-G----Y-IPSNTEKYPLGGLV---------------------SAI----ENA-
F-H-ATP-----SLVC---------------------SEG-------------AVQ----
------------ELYLCFYKD------F-------K-PRDC---------VVGSIIQ-DV
Y-SSK-SSCP----M-YVS--------L----P-------LY--------
>Manihot_esculenta_RNase3
-----MASLSVTL---VHLQLP----LLI---------------FL---TA----LFCMV
EEV---------RAT--------------------------QGQ----------RE-FDY
FKLALQ-WPGTYC----Q-------ST-RQCCSS-N--AC-------C-----RG--SN-
APT-E-FTIHGLWPD---YN-DGTW------P-----AC------C----RRS---DFDE
K------EI------S-T---------LLDGLQ----------KY---------W-----
----P-TL---SCGS-SST------CHG--T-----K------GSFWAHEW-EKHGTC-S
-PV-V-DE-YSYF---VTVLN------------------------LFF-KY-N-VT--KV
LNE--A-G----Y-IPSNTEKYPLGGIV---------------------SAI----ENA-
F-H-TTP-----SLVC---------------------SRG-------------AVK----
------------ELYLCFYKD------F-------K-PRDC---------VVGSIMK-DI
Y-SSR-SSCP----K-YVS--------L----P-------LY--------
>Jatropha_curcas_RNase3
-----MASLSV------HLRLA----LVL---------------LA---IA----SFCLI
DEV---------RGR--------------------------PAQ----------RE-FDY
FKLSLQ-WPGTFC----H-------RT-RHCCSK-N--AC-------C-----RG--SN-
APT-E-FTIHGLWPD---YN-DGTW------P-----AC------C----TRS---NFDE
K------EI------S-S---------LTDALE----------KY---------W-----
----P-SL---SCDS-PST------CHG--T-----R------GSFWAHEW-EKHGTC-S
-PV-V-DE-YSYF---LTTLN------------------------IYF-KY-N-VT--KV
LNE--V-G----Y-VPSNTEKYPLGGIV---------------------SAI----ENA-
F-H-ATP-----FIVC---------------------SRG-------------EVE----
------------ELHLCFYKD------F-------K-PRDC---------VIGSIIQ-NI
Y-SSR-SSCP----K-YVS--------L----P-------LY--------
>Ricinus_communis_RNase2
-----MASLSV------QLQLT----FIL---------------LI---TA----SFWLI
E------------AR--------------------------SGQ----------RE-FDY
FKLALQ-WPGTFC----Q-------RT-RHCCSS-N--AC-------C-----RG--SN-
APA-D-LQYDGLWPD---YN-DGTW------P-----AC------C----RRS---SFDE
K------EI------A-T---------LHDALE----------KH---------W-----
----P-SL---SCGS-PST------CHG--T-----K------GSFWAHEW-EKHGTC-S
-PV-V-DE-YSYF---LTTLN------------------------VYF-KY-N-VT--KV
LNE--A-G----Y-VPSNTEKYPLGGII---------------------SAI----ENA-
F-H-ATP-----SLSC---------------------SRG-------------AVE----
------------ELYLCFYKD------F-------K-PRNC---------AVGSIIQ-DN
F-SSK-SSCP----K-FVS--------L----P-------AY--------
>Populus_trichocarpa_RNase4
-----MASLSV------QTLLV----LLV---------------FV---TA----SYCMI
EEA---------SAI--------------------------EGQ----------RE-FDY
FALSLQ-WPGTYC----R-------HT-RHCCSQ-N--AC-------C-----RG--AN-
APT-E-FTIHGLWPD---YN-DGTW------P-----AC------C----TRS---DFNE
K------EI------S-T---------LHDALE----------KY---------W-----
----P-SL---SCGS-PSS------CHG--T-----K------GSFWAHEW-EKHGTC-S
-PV-VHDE-YSYF---STTLN------------------------VYF-KY-N-VT--KV
LNE--A-G----Y-VPSNSEKYPLGGIV---------------------SAI----ENA-
F-H-ATP-----QLVC---------------------SKG-------------DLE----
------------ELRLCFYKD------F-------K-VRLC---------CL--------
--------CF----S-WCT--------F----Q-------S---------
>Populus_trichocarpa_RNase5
-----MASLSV------QTLLV----LLV---------------FV---TA----SYCMI
EEA---------SAI--------------------------EGQ----------RE-FDY
FALSLQ-WPGTYC----R-------HT-RHCCSQ-N--AC-------C-----RG--AN-
APT-E-FTIHGLWPD---YN-DGTW------P-----AC------C----TRS---DFNE
K------EI------S-T---------LHDALE----------KY---------W-----
----P-SL---SCGS-PSS------CHG--T-----K------GSFWAHEW-EKHGTC-S
-PV-VHDE-YSYF---STTLN------------------------VYF-KY-N-VT--KV
LNE--A-G----Y-VPSNSEKYPLGGIV---------------------SAI----ENA-
F-H-ATP-----QLVC---------------------SKG-------------DLE----
------------ELRLCFYKD------F-------K-PRDC---------VIQN----DM
Y-TSK-SSCP----K-YVS--------L----P-------AY--------
>Fagus_Fagus_RNase3
-----MASLST------QTILF----LLS---------------LQ---FV------LIV
----------------------------S----------EDNGQ----------RE-FDY
FALALQ-WPGTVC----Q-------RT-RHCCSS-N--AC-------C-----RR--SN-
APT-E-FTIHGLWPD---YN-DGTW------P-----AC------C----SKS---NFDE
K------QI------S-T---------LHDALE----------KY---------W-----
----P-SL---SCGS-SST------CHG--T-----K------GPFWAHE----------
------------------------------------------------------------
------------------------------------------------------------
------------------------------------------------------------
------------------YKD------F-------K-PRDC---------VVGSSSQNDV
I-SSK-SSCP----R-YVN--------L----P-------AY--------
>Ziziphus_jujub_RNase1
-----MASLFA------QLLIL----MIT---------------MA---SI------AII
EAK---------RIGI----EI-----GS----------REVAEF---------RE-FDY
FVLALQ-WPGTFC----H-------RT-DHCCSS-N--AC-------C-----RR--SN-
APT-E-FTIHGLWPD---YN-DGTW------P-----AC------C----THE---SFDE
K------EI------S-T---------LLDALE----------KY---------W-----
----P-SL---SCGK-PST------CHG--G-----K------GSFWAHEW-EKHGTC-S
-PV-V-DE-YSYF---LTTLN------------------------VYF-KH-N-VT--SV
LKE--A-G----Y-VPSNKEKYPLGGII---------------------SAV----QNA-
F-G-ATP-----LLIC---------------------KNG-------------AVE----
------------ELRLCFYKD------F-------K-PRDC---------VIGSTGQSFV
L-SSR-SSCP----H-YVS--------LP--IP-------EY--------
>Fragaria_vesca_RNase2
-----MAFLSA------KLASS----SLA---------------ILV--AA----SLCVI
EAK---------QFGI----GI-----GR------------PKQ----------RE-FDY
YNLALQ-WPGTYC----K-------RT-QYCCPN-N--AC-------C-----RG--SN-
SPT-V-FTIHGLWPD---YN-DGSW------P-----AC------C----TRK---TFDE
K------EI------S-T---------LLDPLE----------KY---------W-----
----P-SL---SCGK-PSS------CHG--G-----K------GSFWGHEW-EKHGTC-S
-PV-T-DE-YNYF---LTTLN------------------------VYF-KY-N-VT--AV
LNE--A-G----Y-VPSNTEKYPLGGIV---------------------SAI----QNA-
F-H-ATP-----KLVC---------------------RNG-------------AVE----
------------ELHLCFYKD------F-------K-PRDC---------AGASSSSNDM
L-YSS-SSCP----N-YIS--------I----P-------AY--------
>Malus_domestica_RNase3
-----MAILSA------QFASA----VAL---------------FA---AA----SLCLI
EAK---------QVGI----GVEIGSRGG------------GGQ----------RE-FDY
FNLALQ-WPGTFC----Q-------RT-RYCCSS-N--AC-------C-----RG--SN-
GPT-V-FTIHGLWPD---YN-DGTW------P-----AC------C----TQK---TFDE
K------EI------S-T---------LHDALE----------KY---------W-----
----P-SL---SCGK-PSS------CRG--G-----K------GSFWGHEW-EKHGTC-S
-PV-V-DE-YNYF---LTTLN------------------------VYF-KY-N-VT--QI
LNE--A-G----Y-VPSNTEKYPLGGIV---------------------SAI----QNV-
F-R-ATP-----KLVC---------------------KKG-------------AVE----
------------ELHLCFYKD------F-------K-PRDC---------LVGSGNLNDK
L-ASS-SSCP----N-YVS--------I----P-------AY--------
>Pyrus_bretschneideri_RNase7
-----MAVLSA------QFASA----VAL---------------IAV--AA----SLCLI
DAK---------PAGI----GIEIGSRGG------------GGQ----------RE-FDY
FNLALQ-WPGTFC----R-------RT-RHCCSS-N--AC-------C-----RG--SN-
APT-M-FTIHGLWPD---YN-DGTR------P-----AC------C----TQK---TFDD
K------EI------S-T---------LHDALD----------KY---------W-----
----P-SL---SCGK-PSS------CRG--G-----K------GSFWGHEW-EKHGTC-S
-PV-V-DE-YNYF---LTTLN------------------------VYF-KY-N-VT--QI
LNE--A-G----Y-VPSNTEKYPLGGIV---------------------SAI----QNA-
F-R-ATP-----RLVC---------------------KKG-------------AVE----
------------ELHLCFYKD------F-------Q-PRDC---------LVGSGSLSDK
L-ASS-RSCP----S-FVS--------I----P-------AY--------
>Prunus_mume_RNase6
-----MAIFSA------QFASA----VAL---------------IV---AA----SLCLI
DAN---------QTAI----GIEIGSR---------------GQ----------RE-FDY
FNLALQ-WPGTFC----Q-------RT-RYCCSS-N--AC-------C-----RG--AN-
SPT-V-FTIHGLWPD---YN-DGTW------P-----AC------C----TQK---SFDE
K------EI------S-T---------LHDALE----------KY---------W-----
----P-SL---SCGR-PSS------CHG--G-----K------GSFWGHEW-EKHGTC-S
-PV-A-DE-YSYF---LTTLN------------------------VYF-KY-N-VT--KV
LNE--A-G----Y-VPSNTEKYPLGGIV---------------------SAI----QNA-
F-R-TTP-----KLLC---------------------KKG-------------ALE----
------------ELHLCFYKD------F-------K-PRDC---------AIGSTSPNGR
L-YSS-SSCP----D-YVR--------I----P-------AY--------
>Prunus_persica_RNase5
-----MAIFSA------QFASA----VAL---------------IV---VA----SLCLI
EAN---------QTGI----GIEIGSR---------------KQ----------RE-FDY
FNLALQ-WPGTFC----Q-------HT-RHCCSS-N--AC-------C-----RG--AN-
SPT-V-FTIHGLWPD---YN-DGTW------P-----AC------C----TQK---SFDE
K------EI------S-T---------LHDALE----------KY---------W-----
----P-SL---SCGR-PSS------CHG--G-----K------GSFWGHEW-EKHGTC-S
-PV-A-DE-YSYF---LTTLN------------------------VYF-KY-N-VT--KV
LNE--A-G----Y-VPSNTEKYPLGGIV---------------------SAI----QNA-
F-R-TTP-----KLLC---------------------KKG-------------ALE----
------------ELHLCFYKD------F-------K-PRDC---------AIGSTSPNGR
L-YSS-SSCP----D-YVS--------I----P-------AY--------
>Malus_domestica_RNase4
-----MAILSA------QFASA----VAL---------------IAV--GA----SLCLI
DAK---------QAGI----GFEIGSRGG------------GGQ----------RE-FDY
FNLALQ-WPGTFC----Q-------RT-RHCCSS-N--AC-------C-----RG--SN-
APT-M-FTIHGLWPD---YN-DGTW------P-----AC------C----TXK---TFDD
K------EI------S-T---------LHBALE----------KY---------W-----
----P-SL---SCGK-PSS------CHG--G-----K------GSFWGHEW-EKHGTC-S
-PV-V-DE-YNYF---LTTLN------------------------VYF-KY-N-VT--QI
LNE--A-G----Y-VPSNTEKYPLGGIV---------------------SAI----QNV-
F-R-ATP-----RLVC---------------------KKG-------------AXE----
------------ELHLCFYKD------F-------Q-V--C---------LLSRVHLD--
---------P----I-FNV--------I----K-------EN--------
>Morus_notabilis_RNase3
-----MARLLS-----VKLALT----ILA---------------VA---SC----GIIKA
NGI---------GDRI----GIMEV----------------KGQ----------RE-FDY
FALALQ-WPPTYC----R-------HT-RDCCSS-N--AC-------C-----RG--AN-
APS-E-FTIHGLWPD---YN-DGTW------P-----AC------C----TRE---SFNE
K------EI------S-T---------LLDALE----------KY---------W-----
----P-SL---SCGK-PRA------CHG--S-----K------GSFWAHEW-EKHGTC-S
-PV-V-DE-YSYF---VTALN------------------------VYL-KY-N-VT--KV
LSE--E-G----Y-VPSNTEKYPLGGIV---------------------SAI----QNA-
F-H-ATP-----SLAC---------------------KNG-------------AIE----
------------ELQLCFYKD------F-------K-PRDC---------LIKSTSQKGR
--GSS-SSCP----N-YVS--------L----P-------TY--------
>Euonymus_RNase1_II
-----MASLLVSF---LFLKLA----VVF---------------FL---TS----SYLTL
E------------------------VNGR----------ESRAQ----------RE-FDY
FNLALQ-WPGTFC----Q-------RT-RHCCST-N--AC-------C-----RG--SN-
APA-E-FTIHGLWPD---YN-DGTW------P-----AC------C----SRS---TFDE
K------EI------A-T---------LLDPLE----------KY---------W-----
----P-SL---SCGS-PSA------CFG--G-----K------GSFWGHEW-EKHGTC-S
-PV-V-DE-YSYF---LTTLN------------------------VYF-KY-N-VT--KV
LNE--A-G----Y-VPSNTEKYPLGGIV---------------------TAI----QNA-
F-H-ATP-----SIVC---------------------SRG-------------AVE----
------------ELHLCFYKD------F-------K-PRDC---------ATRLSINAEM
D-SSR---------------------------------------------
>Vitis_vinifera_RNase2
-----MNKSKS-----DLLLWQ----VLV---------------ISV--LG----GLCSL
E-----------------------INGGD----------GVAAP----------RE-FDY
FKLALQ-WPGTVC----P-------RS-RHCCSS-N--AC-------C-----RG--SN-
APT-E-FTIHGLWPD---YN-DGTW------P-----AC------C----TRS---SFDR
K------EI------S-T---------LLDPLE----------KY---------W-----
----P-SL---SCGS-PSK------CYG--G-----K------GSFWGHEW-EKHGTC-S
-PV-V-DE-YNYF---LTTLN------------------------VYF-KY-N-VT--RV
LNE--A-G----Y-VPSNSEKYPLGGIV---------------------SAI----ENA-
F-H-ATP-----SLAC---------------------SNG-------------AVK----
------------ELYLCFNKD------F-------K-PRDC---------AVRSSLQSEI
F--SQ-SSCP----T-YVS--------L----P-------AH--------
>Juglans_regia_RNase6
----MAASLCA-----QPLLLS----LQF---------------AAA--AA----MIAAV
MGS---------NSMP----VNM------------------NEQ----------RE-FDY
FALALQ-WPGTVC----R-------RT-RHCCSS-N--AC-------C-----RR--SN-
APT-E-FTIHGLWPD---YN-DGTW------P-----AC------C----TRS---SFDE
R------KI------S-T---------LRDGLD----------SY---------W-----
----P-SL---SCGS-SST------CHG--G-----K------GLFWAHEW-EKHGTC-S
-PV-I-DE-YSYF---LTVLN------------------------LYL-KY-N-VT--QV
LNE--A-G----Y-FPSNTEKYPLGGIV---------------------SAI----ENA-
F-H-ATP-----LLVC---------------------SKD-------------SVE----
------------ELRLCFYKD------F-------E-PRDC---------ALGSIIQNGM
I-SSK-SSCP----R-YVK--------L----P-------AY--------
>Daucus_carota_RNase4
-----MASLFT----TSILSAS----LLI---------------VL---IG----SFFIE
PIN---------AGGF----NIV---KE---------------Q----------RE-FDY
FKLSLQ-WPGTVC----R-------NT-RHCCAS-N--GC-------C-----RG--SN-
SPT-E-FTIHGLWPD---YN-DGTW------P-----AC------C----TKS---GFDV
K------EI------S-T---------LKDALE----------KY---------W-----
----P-SY---SCSK-AST------CSG--K-----K------GLFWAHEW-EKHGTC-S
-PV-V-DE-YSYF---ITTLN------------------------VYF-KF-N-VT--EV
LYE--A-G----Y-VPSNSEKYPMGGII---------------------SAI----QNA-
F-H-ATP-----EITC---------------------SQG-------------AVE----
------------ELRLCFYKD------F-------K-PRDC---------AIGGSSHHNG
LSSSK-SSCP----K-YVS--------L----P-------ER--------
>Panax_Panax_RNase22
-----MVSLLT----GTILSLQ----ILV---------------LL---IG----SFCIV
DIN---------GGGF----DIF---KG---------------Q----------RE-FDY
FKLSLQ-WPGTVC----R-------GT-RHCCSS-N--GC-------C-----RG--SN-
SPR-E-FTIHGLWPD---YN-DGTW------P-----AC------C----AKS---DFDV
K------EI------T-T---------LRDALE----------KY---------W-----
----A-SY---SCSL-TST------CS-------------------------EKHGTC-S
-PV-V-DE-YSYF---LTTLN------------------------VYF-KY-N-VTF-EV
LNE--A-G----Y-VPSNSEKYPLGGIV---------------------SAI----QNA-
F-H-ATP-----ELSC---------------------SKG-------------AVE----
------------ELRLCFYKD------F-------K-PRDC---------AIGSSSQSDT
I-SSK-NSCP----K-YVS--------L----P-------E---------
>Eucommia_Eucommia_RNase2II
----------------MILSLQ----ILI---------------LL---TA----SFGTT
VID---------GRGFI--EEVV---GGA-------------NQ----------RE-FDY
FALALQ-WPGTVC----R-------GI-RHCCSS-N--GC-------C-----RG--SN-
SPM-E-FTIHGLWPD---YN-DGTW------P-----SC------C----KRT---KFDV
K------EI------S-T---------LRDAIQ----------KY---------W-----
----P-SY---SCSS-TST------CFS--G-----K------GLFWAHEW-EKHGTC-S
-PV-V-DE-YNYF---LTTLN------------------------VYF-KY-N-VT--KV
LNE--A-G----Y-IPSDSEKYPLGGII---------------------SAI----QNA-
F-H-ATP-----LLVC---------------------KKE-------------AVE----
------------EL----------------------------------------------
--------------------------------------------------
>Nelumbo_nucifera_RNase4
-----MVKSFL----------S----VVL---------------LF---FS----LFCFS
EID---------G----------------------------SEQ----------RE-FDY
FVLALQ-WPGTFC----Q-------RT-HHCCKS-N--GC-------C-----RS--SN-
GPT-E-FTIHGLWPD---YN-GGTW------P-----AC------C----TQS---NFDI
K------KV------S-S---------LLGELQ----------KY---------W-----
----P-SL---SCSA-SST------CHG--G-----R------GLFWAHEW-EKHGTC-S
-PV-I-DE-FSYF---STTLD------------------------LYF-KY-N-VT--KI
LNE--A-G----F-APSNSEKYPLGGIV---------------------SAI----ENA-
V-G-ASP-----LLVC---------------------SHG-------------ALE----
------------ELRLCFYKD------F-------K-PRDC---------IIGSSTQFEL
L-TPR-SSCP----R-YIS--------L----P-------QY--------
>Opium_poppy_RNase8
-----MATLFV----------S----VLL---------------IV---VS-----SCLV
EID---------GRRS-----------RS----------LLSEQ----------RE-FDY
FALSLQ-WPGTIC----Q-------HT-RHCCAG-N--GC-------C-----RS--DN-
GPT-E-FTIHGLWPD---YN-DGTW------P-----AC------C----TET---RFDE
K------LI------S-S---------LRKDLD----------KY---------W-----
----P-SL---SCGK-PST------CSG--G-----R------GLFWAHEW-EKHGTC-S
-PV-V-DE-YQYF---TTTLS------------------------VYF-KY-N-VT--AI
LAA--E-G----Y-VPSNSEKYPLGGIV---------------------SAV----QNA-
F-G-ATP-----QVVC---------------------SHG-------------AIE----
------------ELRLCFYKD------F-------K-PRDC---------IMNEKHR---
-------SCP----K-YVS--------M----P-------ER--------
>Parasponia_andersonii_RNase5
-----MALLSA------KLALT----IAT--------------------MA----SLATT
EAK---------AVGLGNQNGILQL----------------KTQ----------RE-FDY
FALALQ-WPATYC----R-------RS-SHCCTS-N--AC-------C-----RG--SN-
APT-E-FTIHGLWPD---YN-DGSW------P-----SC------C----TQK---RFNE
K------EI------S-T---------LLDALE----------KY---------W-----
----P-SL---SCSS-SST------CHG------------------------EKHGTC-S
-PI-T-DE-YNYF---LTTLN------------------------VYF-KY-N-VT--RV
LYE--A-G----Y-VPSNREKYPLGGII---------------------SAI----QNA-
F-H-ATP-----LVVC---------------------RNG-------------ALE----
------------ELRLCFYKN------F-------E-PRDC---------VT-EATQNDM
V-SSR-NSCP----S-YIG--------L----P-------EY--------
>Boehmeria_nivea_RNase4
-----MASRTC-----LL-LL-----------------------------------VAFL
A-----------GALA-----------GD-V------IEVNRSQ----------RE-FDY
FALSLQ-WPGTYC----R-------GT-RHCCSK-N--AC-------C-----RG--SN-
APT-Q-FTIHGLWPD---YN-DGSW------P-----SC------C----YRS---DFNE
K------EI------S-T---------LMDGLE----------KY---------W-----
----P-SL---SCGS-PSS------CHG--G-----K------GSFWGHEW-EKHGTC-S
-PV-F-DE-YNYF---LTTLN------------------------IYL-KY-N-VT--DV
LYQ--A-G----Y-VASNSEKYPLGGIV---------------------TAI----QNA-
F-H-ITP-----EVVC---------------------KKD-------------AID----
------------EIRICFYKD------F-------K-PRDC---------VGSKEL----
--TSR-KSCP----K-YVS--------L----P-------EY--------
>Capsella_rubella_RNase5
-----MASRTC-----LLFLL-----------------------------------VAFL
[truncated: 1,249,005 more chars]
