# Supplementary material for: Origin, loss, and regain of self-incompatibility in angiosperms
Source: Plant Cell. 2021 Nov 4;34(1):579–96. doi: 10.1093/plcell/koab266 (PMC8774079; doi:10.1093/plcell/koab266)
Supplement: koab266_Supplementary_Data [file koab266_supplementary_data.zip › TPC2021RA00601DR1 Supplemental File S2.txt]

##Tree text for Fig. 1
((Antirrhinum_majus_RNase10:0.7017794721,((((Solanum_lycopersicum_RNase4:0.0593480784,Solanum_tuberosum_RNase4:0.0485255222):0.3532824894[100],((Solanum_lycopersicum_RNase3:0.0246417625,Solanum_tuberosum_RNase2:0.0328081711):0.1995052207[100],((Antirrhinum_majus_RNase23:0.2700088998,Antirrhinum_majus_RNase14:0.0805911022):0.1439901479[100],Antirrhinum_majus_RNase16:0.1287478576):0.1239344911[99]):0.1269879538[100]):0.0532810403[90],((Malus_domestica_RNase2:0.2728863494,Antirrhinum_majus_RNase17:0.1510603710):0.0524753205[84],(((Antirrhinum_majus_RNase15:0.2857938407,(Fragaria_vesca_RNase4:0.1036087513,(Prunus_persica_RNase3:0.0433324783,(Malus_domestica_RNase9:0.0366398170,(Malus_domestica_RNase1:0.0241395971,Pyrus_bretschneideri_RNase3:0.0050415047):0.0267513660[100]):0.0274398069[100]):0.0768383987[100]):0.1009071544[100]):0.0262830495[78],Citrus_clementina_RNase6:0.1781827828):0.0433230246[70],(Solanum_lycopersicum_RNase2:0.0087013909,Solanum_tuberosum_RNase3:0.0386415850):0.1761426052[100]):0.0461452792[67]):0.0554699511[73]):0.0639772661[79],(Citrus_clementina_RNase7:0.1938712994,(((Malus_domestica_RNase7:0.1424676240,(Malus_domestica_RNase6:0.0047541332,Pyrus_bretschneideri_RNase4:0.0188118457):0.0326683580[100]):0.0366194965[100],(Prunus_mume_RNase5:0.0000027790,Prunus_persica_RNase2:0.0100222575):0.0631307113[100]):0.0400823693[100],Fragaria_vesca_RNase3:0.0338836439):0.1365946157[100]):0.0837232065[99]):0.1422046043[99]):0.15024555305[100],((((Solanum_lycopersicum_RNase7:0.2849537748,(Solanum_lycopersicum_RNase6:0.0321486004,Solanum_tuberosum_RNase6:0.0264056753):0.1293433310[100]):0.2019595783[100],(Fragaria_vesca_RNase2:0.0757224064,((Prunus_mume_RNase6:0.0411302883,Prunus_persica_RNase5:0.0570601887):0.0663690093[85],((Malus_domestica_RNase4:0.0884249167,Pyrus_bretschneideri_RNase7:0.0312988817):0.0590075027[100],Malus_domestica_RNase3:0.0667094655):0.0284697998[86]):0.0725766334[98]):0.1518909379[99]):0.1317392968[89],Antirrhinum_majus_RNase13:0.1459215600):0.8260275641[100],((((((Antirrhinum_majus_RNase19:0.5678872866,Antirrhinum_majus_RNase20:0.3694794940):0.3525115051[100],((Antirrhinum_hispanicum_S4RNase:0.6275534161,Antirrhinum_hispanicum_S3RNase:0.5325553651):0.2316385245[99],((Antirrhinum_hispanicum_S1RNase:0.6312300853,Antirrhinum_hispanicum_S5RNase:0.4995292570):0.1823533085[100],Antirrhinum_hispanicum_S2RNase:0.3698613104):0.2997470857[100]):0.0997585971[89]):0.1000842644[72],Antirrhinum_hispanicum_S7RNase:0.6654042134):0.2031599024[83],(Antirrhinum_hispanicum_Chr7_SRNL1:0.0000023843,Antirrhinum_majus_RNase18:0.0104829296):0.9915340807[100]):0.1803242379[98],(((((Malus_domestica_RNase8:0.1984703043,Pyrus_bretschneideri_RNase8:0.0177026110):0.0416072403[96],Malus_domestica_RNase17:0.0661039023):1.3261539040[100],(Fragaria_vesca_RNase7:1.1294895078,(Fragaria_vesca_RNase9:1.0500744386,(Fragaria_vesca_RNase10:0.7950217375,(Fragaria_vesca_RNase5:0.8939132381,(((Malus_domestica_RNase10:0.0000027790,Malus_domestica_RNase13:0.0192509674):0.0509463250[100],(Pyrus_bretschneideri_RNase2:0.0177331837,Pyrus_bretschneideri_RNase5:0.0689559364):0.0543807851[100]):0.4482098969[100],(Prunus_mume_RNase4:0.5869951344,((Prunus_avium_S7LIKE:0.0989470247,Prunus_mume_RNase2:0.0465926566):0.0120861142[100],(Prunus_persica_S2RNase:0.1332123747,Prunus_mume_RNase1:0.0454208607):0.0119695089[98]):0.2593527228[100]):0.2673043798[100]):0.1915108780[100]):0.0686151100[39]):0.0940422051[85]):0.0381600105[21]):0.0933378687[29]):0.0828618361[76],((((Prunus_dulcis_S8RNase:0.2076220692,Prunus_cerasus_S33RNase:0.1385196126):0.0272050733[90],((Prunus_persica_RNase1:0.1877038700,Prunus_mume_RNase3:0.0930406170):0.0283313100[98],((Prunus_dulcis_S23RNase:0.1475834166,Prunus_cerasus_S34RNase:0.1733360655):0.0223340671[97],Prunus_armeniaca_S1RNase:0.0805226975):0.0247524799[90]):0.0729039917[99]):0.0456949817[94],Prunus_armeniaca_S4RNase:0.1475789566):0.1060794467[98],Prunus_webbii_SRNase:0.0970276405):0.6467615840[100]):0.0933594044[39],(((Pyrus_communis_SeRNase:0.2703564684,Malus_spectabilis_S5RNase:0.2062136095):0.1034549577[98],((Malus_domestica_RNase16:0.2738598634,Pyrus_communis_SaRNase:0.1459437889):0.0562683762[59],(((Malus_spectabilis_S3RNase:0.2582350790,(Malus_spectabilis_S1RNase:0.0951687164,Pyrus_bretschneideri_RNase1:0.0416863262):0.0974830203[100]):0.0383275067[83],Malus_spectabilis_S4RNase:0.1828286359):0.0231844453[78],Pyrus_communis_SdRNase:0.1958142201):0.0419364057[80]):0.0481632995[56]):0.1328782154[79],Pyrus_communis_SbRNase:0.0935008646):0.8625847940[100]):0.2236534018[97]):0.0595668814[27],((Solanum_peruvianum_S7RNase:0.5204432502,((Solanum_peruvianum_S22RNase:0.0000027823,Solanum_peruvianum_SRNase:0.0050517015):0.5581982197[100],(Solanum_peruvianum_SnRNase:0.5986854351,((Petunia_hybrida_SB2RNase:0.2100589300,(Solanum_peruvianum_S24RNase:0.1711393564,Solanum_tuberosum_RNase1:0.1974040800):0.1103046385[100]):0.1221737820[99],(Solanum_lycopersicum_RNase1:0.3966874906,Petunia_hybrida_SxRNase:0.2901997735):0.2026010580[100]):0.1505841794[99]):0.1241057560[91]):0.1140659057[76]):0.6138503069[100],(((((Citrus_maxima_S2RNase:0.5999031117,(Citrus_maxima_S3RNase:0.1803103098,(Citrus_maxima_S10RNase:0.0460123629,(Citrus_maxima_S9RNase:0.0084925471,Citrus_maxima_S12RNase:0.0138762773):0.0518768084[100]):0.1603469794[100]):0.3666075279[100]):0.2438598528[100],(Citrus_maxima_S14RNase:0.5226301218,(Citrus_maxima_S5RNase:0.0459064221,Citrus_maxima_S13RNase:0.0159232927):0.4886889359[100]):0.2713741598[100]):0.1421195110[46],(Citrus_maxima_S7RNase:0.8013838267,(Citrus_clementina_RNase2:0.0667809635,Citrus_maxima_S11RNase:0.0238687255):0.5326917250[100]):0.1262343737[37]):0.0675094177[58],((Citrus_clementina_RNase3:0.1320753440,Citrus_clementina_RNase4:0.0420572095):0.8679676475[100],((Citrus_maxima_SmRNase:0.1463710030,(Citrus_maxima_S4RNase:0.1683850236,Citrus_maxima_S1RNase:0.1232922210):0.0536789976[98]):0.2603368437[100],(Citrus_maxima_S6RNase:0.2073094793,Citrus_maxima_S8RNase:0.2702317545):0.1502341137[100]):0.1270939275[99]):0.1405605194[99]):0.3965698340[100],(Solanum_tuberosum_RNase7:1.3269242673,(Solanum_tuberosum_RNase8:0.1201991651,(Solanum_lycopersicum_RNase5:0.0576575303,Solanum_tuberosum_RNase9:0.0887038125):0.1104268362[100]):1.0857609440[100])OROOT:0.1394568768[92]):0.0611704749[68]):0.1714119120[84]):0.3905813622[99]):0.15024555305);

##Tree text for Fig. 2
((Oryza_sativa_FBX1:0.5613281098,Oryza_sativa_FBX4:0.4149005272):0.589930565[100],(Prunus_mume_LG1_FBX15:1.6866912022,((((((((((Citrus_clementina_Sc5_FBX1:0.1386581562,Citrus_clementina_Sc5_FBX2:0.3700386681):0.9861076587[100],Citrus_clementina_Sc7_FBX8:0.9427073486):0.1085459137[73],((Citrus_clementina_Sc7_FBX1:0.6503706878,(Citrus_clementina_Sc7_FBX2:0.3896505470,(Citrus_clementina_Sc7_FBX5:0.1918535755,Citrus_clementina_Sc7_FBX7:0.3490118656):0.1564751492[99]):0.4544875892[100]):0.1426517517[94],((Citrus_clementina_Sc7_FBX10:0.7028171107,(Citrus_clementina_Sc7_FBX3:0.5240267230,Citrus_clementina_Sc7_FBX6:0.6251415260):0.1148105898[61]):0.0734998011[77],Citrus_clementina_Sc7_FBX11:0.5924801672):0.1436185556[86]):0.0532110090[59]):0.1281322190[67],Citrus_clementina_Sc7_FBX4:0.8229662096):0.4283248075[100],(Prunus_mume_LG4_FBX10:1.2779984954,Solanum_lycopersicum_Chr7_FBX1:1.0665184149):0.0702394435[39]):0.1812244721[80],(((((((((((Malus_domestica_FBX1:0.0959102383,(Malus_domestica_FBX2:0.0485169502,Malus_domestica_SFBB-S9:0.1027258541):0.0730239527[98]):0.0632131595[88],(Malus_domestica_FBX15:0.0408732800,Malus_domestica_FBX5:0.0308512938):0.1696978789[100]):0.0845320479[99],((Malus_domestica_FBX10:0.0237509875,Malus_domestica_FBX18:0.0237158448):0.2338914475[100],Malus_domestica_FBX8:0.1565652492):0.1427166209[100]):0.0763837176[100],(Malus_domestica_FBX17:0.0864601550,Malus_domestica_FBX7:0.0819030832):0.1859296851[100]):0.0441869510[94],(Malus_domestica_FBX13:0.1774947743,Malus_domestica_FBX6:0.1322189304):0.0425430863[75]):0.0505401851[96],(Malus_domestica_FBX14:0.3165866957,(Malus_domestica_FBX16:0.0376286310,Malus_domestica_FBX9:0.0377833180):0.1306981935[100]):0.0220754777[76]):0.0362551109[85],((Malus_domestica_FBX12:0.0340542664,Malus_domestica_FBX20:0.0502906745):0.1428577695[100],Malus_domestica_FBX3:0.2285507992):0.0638878930[94]):0.0512608697[88],Malus_domestica_FBX11:0.0875917242):0.0266741548[52],Malus_domestica_FBX19:0.1420357602):0.6675713108[100],(Prunus_avium_S4-SLFL2:0.0873942914,(Prunus_mume_LG1_FBX1:0.0437908660,Prunus_mume_LG1_FBX14:0.1527003468):0.0300394179[89]):0.6479787598[100]):0.0463541247[25],(((((((((Prunus_avium_S1-SLFL1:0.1329967940,Prunus_avium_S5-SLFL1:0.0611419288):0.0218999478[68],(((Prunus_avium_S4-SLFL1:0.0314820862,Prunus_dulcis_SLFL8:0.0383204461):0.0210910423[92],Prunus_mume_SLFLf:0.0574615480):0.0228595424[98],Prunus_webbii_SLFL:0.0872438772):0.0206674392[90]):0.0184042801[73],Prunus_mume_LG1_FBX7:0.1368542451):0.0157188414[57],Prunus_avium_S2-SLFL1:0.0636462930):0.2295542626[100],(Prunus_mume_LG1_FBX4:0.2628399325,Prunus_mume_LG1_FBX5:0.1894072011):0.1111894829[95]):0.3254787741[100],Prunus_mume_LG1_FBX3:0.5816260836):0.0648214888[62],(Prunus_mume_LG4_FBX3:0.9036519647,Prunus_mume_LG4_FBX5:0.7370324122):0.3344617323[100]):0.0842410011[89],Prunus_mume_LG1_FBX8:1.0518303031):0.1292706590[91],Prunus_mume_LG1_FBX2:0.6203633270):0.0730254325[63]):0.5110958672[100]):0.1584797306[58],(((((((((Petunia_hybrida_S11-SLF1:0.0661019235,(Petunia_hybrida_S9-SLF1:0.0229507922,Petunia_hybrida_S5-SLF1:0.0211326069):0.0028674565[44]):0.0060072803[49],Petunia_hybrida_S19-SLF1:0.0076386154):0.1859008947[100],(Solanum_habrochaites_S1-SLF7:0.0171943111,(Solanum_habrochaites_S5-SLF7:0.0000028235,Solanum_habrochaites_SLF7:0.0000028235):0.0132520452[100]):0.3753930382[100]):0.1769376035[100],((((Petunia_hybrida_S11-SLF2:0.1063720578,Petunia_hybrida_S7-SLF2:0.0932068638):0.0105613524[64],Petunia_axillaris_S17-SLF2:0.2258823858):0.0105136898[60],(Petunia_axillaris_S19-SLF2:0.0745256973,Solanum_habrochaites_SLF23:0.3964736819):0.0090652895[46]):0.0228442450[61],Petunia_hybrida_S5-SLF2:0.0721914861):0.2403410773[100]):0.0595343698[74],(((Solanum_habrochaites_S1-SLF9:0.0031672586,Solanum_habrochaites_SLF9:0.0097337288):0.0103328924[96],Solanum_lycopersicum_SLF9:0.1513671268):0.6842446112[100],Solanum_habrochaites_SLF20:0.4772297183):0.0454074536[53]):0.0365271667[55],((((((((((Petunia_hybrida_S11-SLF4:0.0312458404,Petunia_hybrida_S5-SLF4:0.0242664031):0.0071808429[71],Petunia_hybrida_S9-SLF4:0.0280077129):0.0000028258[52],Petunia_hybrida_S7-SLF4:0.0122591313):0.0081772554[76],Petunia_axillaris_S17-SLF4:0.0259261274):0.0180532582[75],Petunia_axillaris_S19-SLF4:0.0431679397):0.1777477266[100],(Solanum_habrochaites_S1-SLF6:0.0372751775,(Solanum_habrochaites_S5-SLF6:0.0258714306,Solanum_habrochaites_SLF6:0.0000022819):0.0503851926[93]):0.3409911105[100]):0.1331005805[100],(((Petunia_hybrida_S11-SLF5:0.0125403921,(Petunia_hybrida_S7-SLF5:0.0062172243,Petunia_hybrida_S9-SLF5:0.0187938337):0.0000024901[15]):0.0000022690[21],Petunia_hybrida_S5-SLF5:0.0124810327):0.0103754509[88],(Petunia_axillaris_S17-SLF5:0.0094430193,Petunia_axillaris_S19-SLF5:0.0093904955):0.0025527606[82]):0.3725589188[100]):0.0407142564[80],((Solanum_habrochaites_S1-SLF4:0.0000026546,Solanum_habrochaites_SLF4:0.0000020671):0.0464661912[100],Solanum_habrochaites_S5-SLF4:0.0505817558):0.4409000664[100]):0.0172389468[63],(Petunia_hybrida_S5-FBX:0.3774649098,((((Petunia_hybrida_S5-SLF6:0.0368120109,Petunia_hybrida_S7-SLF6:0.0411292137):0.0030065829[75],Petunia_axillaris_S17-SLF6:0.0373331494):0.0186929624[98],(Petunia_axillaris_S19-SLF6:0.0213426417,(Petunia_hybrida_S9-SLF6:0.0303156434,Petunia_hybrida_S11-SLF6:0.0476451938):0.0030042534[64]):0.0000020258[40]):0.2066041244[100],(Solanum_habrochaites_S5-SLF13:0.0000022901,(Solanum_habrochaites_SLF13:0.0035401987,Solanum_lycopersicum_SLF13:0.0399576739):0.0054466277[71]):0.3450070874[100]):0.0589519537[87]):0.1719094780[100]):0.0904521000[100],(Solanum_habrochaites_S1-SLF5:0.0174584704,Solanum_habrochaites_SLF5:0.0298516846):0.4967196617[100]):0.0440620668[74]):0.0405600680[46],(((((Petunia_hybrida_S11-SLF3:0.0784205699,(((Petunia_hybrida_S5-SLF3:0.0000028235,Petunia_axillaris_S19-SLF3:0.0217948915):0.0043566785[70],Petunia_axillaris_S17-SLF3:0.0115132967):0.0139811178[69],Petunia_hybrida_S9-SLF3:0.0209988970):0.0532823865[100]):0.1565104476[100],Petunia_hybrida_S7-SLF3:0.2775752828):0.0418081718[83],((Solanum_habrochaites_S5-SLF12:0.0000028235,Solanum_habrochaites_SLF12:0.0000028235):0.0000024113[100],Solanum_lycopersicum_SLF12:0.0296634772):0.3975021428[100]):0.2292567013[100],Solanum_habrochaites_SLF22:0.4813638564):0.0629338964[66],(((Solanum_habrochaites_S5-SLF11:0.0093863878,Solanum_lycopersicum_SLF11:0.0347706059):0.0104632860[89],Solanum_habrochaites_SLF11:0.0114732019):0.4396109980[100],Solanum_habrochaites_SLF17:0.6487485902):0.1155905849[88]):0.0226266290[45]):0.0445044989[52],((Solanum_habrochaites_S1-SLF2:0.0236242522,(Solanum_habrochaites_S5-SLF2:0.0000025081,Solanum_habrochaites_SLF2:0.0199021652):0.0360333828[97]):0.7174202839[100],Solanum_habrochaites_SLF21:0.6033584773):0.1350275404[97]):0.5930737352[100],((Solanum_habrochaites_SLF1:0.0000026129,Solanum_lycopersicum_SLF1:0.0231869434):1.2219671430[100],((((((((((((Antirrhinum_hispanicum_Chr7_FBX1:0.0108601465,Antirrhinum_majus_Chr7_FBX1:0.0087535347):0.0971831008[100],(Antirrhinum_hispanicum_Chr8_FBX27:0.0233058373,Antirrhinum_majus_Chr8_FBX27:0.0456181022):0.0480802412[86]):0.2321806748[100],(Antirrhinum_hispanicum_Chr8_FBX28:0.0169480342,Antirrhinum_majus_Chr8_FBX33:0.0107861254):0.2306563933[100]):0.0924642373[57],(Antirrhinum_hispanicum_Chr8_FBX26:0.0131892585,Antirrhinum_majus_Chr8_FBX26:0.0195567112):0.3003985577[100]):0.2350479789[100],(Antirrhinum_hispanicum_Chr8_FBX32:0.0247460846,Antirrhinum_majus_Chr8_FBX29:0.1637433509):0.2738713091[100]):0.1765949642[100],((Antirrhinum_hispanicum_Chr8_FBX20:0.0255216617,Antirrhinum_majus_Chr8_FBX20:0.0089022112):0.3073432793[100],(Antirrhinum_hispanicum_Chr8_FBX25:0.0323418232,Antirrhinum_majus_Chr8_FBX25:0.0045300229):0.4641144814[100]):0.1220471741[100]):0.0904012913[98],((((Antirrhinum_hispanicum_Chr8_FBX18:0.0798262903,Antirrhinum_majus_Chr8_FBX18:0.1101934462):0.2385107327[100],Antirrhinum_hispanicum_Chr8_FBX36:0.3220380108):0.2604741717[100],(Antirrhinum_hispanicum_Chr8_FBX30:0.0208314433,Antirrhinum_majus_Chr8_FBX31:0.0085982407):0.2675514444[100]):0.2141912158[100],(Antirrhinum_hispanicum_Chr8_FBX29:0.0112383346,Antirrhinum_majus_Chr8_FBX32:0.0306094238):0.6334928257[100]):0.0128385275[54]):0.0557811389[79],(((Antirrhinum_hispanicum_Chr8_FBX1:0.0179052278,Antirrhinum_majus_Chr8_FBX1:0.0154578521):0.2015949200[100],(Antirrhinum_hispanicum_Chr8_FBX2:0.0349895552,Antirrhinum_majus_Chr8_FBX2:0.0050584612):0.1779029645[100]):0.4834638040[100],(((Antirrhinum_hispanicum_Chr8_FBX10:0.0280374059,Antirrhinum_majus_Chr8_FBX10:0.0785078603):0.5183978818[100],(((Antirrhinum_hispanicum_Chr8_FBX35:0.0509586055,Antirrhinum_hispanicum_Chr8_FBX4:0.0031278203):0.0199137821[66],Antirrhinum_majus_Chr8_FBX4:0.0240639055):0.3048968275[100],(Antirrhinum_hispanicum_Chr8_FBX6:0.0314782012,Antirrhinum_majus_Chr8_FBX6:0.0119864805):0.3868333924[100]):0.1440538855[99]):0.1128275214[91],(Antirrhinum_hispanicum_Chr8_FBX3:0.0280970181,Antirrhinum_majus_Chr8_FBX3:0.0175271634):0.5374747624[100]):0.1807192009[100]):0.2460039356[100]):0.0223102165[50],((((Antirrhinum_hispanicum_Chr8_FBX23:0.0031370439,Antirrhinum_hispanicum_SLF-S4D:0.0000028235):0.0410339582[100],(Antirrhinum_hispanicum_Chr8_FBX5:0.0196765201,Antirrhinum_majus_Chr8_FBX5:0.0090926820):0.0437747277[100]):0.3219244178[100],((Antirrhinum_hispanicum_Chr8_FBX7:0.0125217342,Antirrhinum_majus_Chr8_FBX7:0.0227327747):0.2689694136[100],(Antirrhinum_hispanicum_Chr8_FBX8:0.0504258918,Antirrhinum_majus_Chr8_FBX8:0.0562072476):0.1282338588[100]):0.0884218962[80]):0.3560502936[100],(Antirrhinum_hispanicum_Chr8_FBX33:0.0307810482,Antirrhinum_majus_Chr8_FBX28:0.0379645767):0.4115999246[100]):0.0896948500[82]):0.0191393130[46],((Antirrhinum_hispanicum_Chr8_FBX15:0.0174419859,Antirrhinum_majus_Chr8_FBX15:0.0305410667):0.5188839940[100],(Antirrhinum_hispanicum_Chr8_FBX16:0.0118239497,Antirrhinum_majus_Chr8_FBX16:0.0165270717):0.5016587944[100]):0.0402182242[69]):0.0369620447[52],(Antirrhinum_hispanicum_Chr8_FBX14:0.0145156947,Antirrhinum_majus_Chr8_FBX14:0.0292419125):0.4357575909[100]):0.0350669063[57],(((((((Antirrhinum_hispanicum_Chr8_FBX11:0.0602752772,Antirrhinum_majus_Chr8_FBX11:0.0233652538):0.3482855143[100],((Antirrhinum_hispanicum_Chr8_FBX12:0.0313509291,Antirrhinum_majus_Chr8_FBX12:0.0127600026):0.2856344934[100],(Antirrhinum_hispanicum_Chr8_FBX13:0.0134061882,Antirrhinum_majus_Chr8_FBX13:0.0168786559):0.2333528570[100]):0.1320513216[99]):0.0767822213[93],((Antirrhinum_hispanicum_Chr8_FBX24:0.0030718657,Antirrhinum_majus_Chr8_FBX24:0.0094039358):0.0127936990[93],Antirrhinum_hispanicum_SLF-S2C:0.0000026603):0.4579563739[100]):0.0773192091[84],((((Antirrhinum_hispanicum_Chr8_FBX22:0.0000021043,Antirrhinum_hispanicum_SLF-S4A:0.0094632932):0.0029766830[55],(Antirrhinum_majus_Chr8_FBX22:0.0000028235,Antirrhinum_majus_Chr8_FBX23:0.0000028235):0.0352319422[100]):0.0084272703[64],Antirrhinum_hispanicum_SLF-S5A:0.0270361205):0.3155198238[100],(Antirrhinum_hispanicum_Chr8_FBX31:0.0415942647,Antirrhinum_majus_Chr8_FBX30:0.0364276983):0.3234591937[100]):0.0701972569[79]):0.0511692282[48],(Antirrhinum_hispanicum_Chr8_FBX9:0.0413948229,Antirrhinum_majus_Chr8_FBX9:0.0519675680):0.3602427951[100]):0.1117780056[100],((Antirrhinum_hispanicum_Chr8_FBX17:0.0575549171,Antirrhinum_majus_Chr8_FBX17:0.0667726109):0.3706881699[100],((Antirrhinum_hispanicum_Chr8_FBX19:0.0063635234,Antirrhinum_hispanicum_SLF-S1E:0.0167426630):0.0512254572[100],Antirrhinum_majus_Chr8_FBX19:0.0643259467):0.2773607652[100]):0.1979433019[100]):0.0287129395[66],(((Antirrhinum_hispanicum_Chr8_FBX21:0.0073516874,((Antirrhinum_hispanicum_SLF-S1:0.0105731975,Antirrhinum_hispanicum_SLF-S5:0.0084786769):0.0097648340[66],Antirrhinum_hispanicum_SLF-S2:0.0116649661):0.0000025781[31]):0.0064400738[61],Antirrhinum_hispanicum_SLF-S4:0.0177137986):0.0113810065[92],Antirrhinum_majus_Chr8_FBX21:0.0158229727):0.6106968687[100]):0.0840848230[76]):0.5872558761[100]):0.1525673233[68]):0.1567024788[80]):0.1901954487[89],(((((((Prunus_armeniaca_SFB24:0.0133102932,Prunus_armeniaca_SFB4:0.0180374961):0.1508944841[100],(((Prunus_armeniaca_SFB8:0.1335176027,Prunus_mume_LG1_FBX6:0.1185641366):0.0155272388[37],((Prunus_avium_SFB1:0.0169819125,(Prunus_dulcis_SFB:0.0101379691,Prunus_tenella_SFB:0.0370496853):0.0604137743[100]):0.0990530071[100],(Prunus_cerasus_SFB:0.0241645500,Prunus_dulcis_SFB10:0.0206075621):0.1027630274[100]):0.0303030028[96]):0.0157753734[45],((Prunus_avium_SFB4:0.1236022454,((Prunus_avium_S9-SFB:0.1217985757,Prunus_speciosa_SFB51:0.1183957492):0.1136868514[100],(Prunus_dulcis_SFBb:0.1277550844,Prunus_pseudocerasus_SFB6:0.1662485118):0.0122943708[78]):0.0179703934[82]):0.0222616956[91],Prunus_mume_SFB1:0.1036262831):0.0106779431[81]):0.0281734249[64]):0.0762186401[97],Prunus_mume_LG4_FBX2:0.3525351056):0.0782890897[85],Prunus_mume_LG4_FBX1:0.3635116964):0.6075997922[100],(Prunus_mume_LG4_FBX6:0.4955709666,Prunus_mume_LG2_FBX1:0.7150100199):0.1543154884[74]):0.4873988704[100],Prunus_mume_LG4_FBX8:1.2819740118):0.3243792066[95],(((Prunus_mume_LG1_FBX11:0.7932243155,Prunus_mume_LG6_FBX1:0.8576552292):0.0832528507[52],Prunus_mume_LG3_FBX2:0.8322656129):0.5349085988[100],(Prunus_mume_LG4_FBX11:0.0939499465,Prunus_mume_LG4_FBX12:0.0777059992):0.8610043367[100]):0.1090197701[82]):0.2831838983[96]):0.1781625716[85],(((((((Antirrhinum_majus_Chr1-FBX3:0.2108590130,Antirrhinum_majus_Chr1-FBX4:0.1040974164):0.2186919666[100],Antirrhinum_majus_Chr3-FBX1:0.7347534988):0.0619897771[61],Antirrhinum_majus_Chr3-FBX2:0.5436636354):0.3893660140[100],((Solanum_lycopersicum_Chr10_FBX1:0.8679606723,Solanum_lycopersicum_Chr9_FBX2:0.5262122205):0.1377397038[81],((Solanum_lycopersicum_Chr10_FBX2:0.8593014720,Solanum_lycopersicum_Chr5_FBX1:1.3086327742):0.2259378635[89],Solanum_lycopersicum_Chr9_FBX1:0.8727873558):0.1541838462[79]):0.2448896340[92]):0.1828816054[82],Antirrhinum_majus_Chr4-FBX1:1.0179397119):0.3494820197[92],(Antirrhinum_majus_Chr1-FBX6:4.7379239011,Prunus_mume_LG5_FBX1:0.9864036276):0.3010554453[81]):0.2119050043[81],Prunus_mume_LG3_FBX1:1.2742820077):0.1672946187[82]):0.0540389212[55],(Citrus_clementina_Sc2_FBX1:1.3434478464,(Citrus_clementina_Sc2_FBX2:0.6105224101,Citrus_clementina_Sc2_FBX3:0.6420842545):0.6588837747[100])OROOT:0.1598863730[82]):0.3540525435[91]):0.589930565);

##Tree text for Fig. 7 and Supplemental Fig. 8
((((((((((Bromeliaceae,Poaceae),Musaceae),(Amaryllidaceae,Orchidaceae)),Zosteraceae),Acoraceae),((((((((((((((Lamiaceae,Phrymaceae),(Bignoniaceae,Pedaliaceae)),Plantaginaceae),Oleaceae),(Convolvulaceae,Solanaceae)),(Rubiaceae,Apocynaceae)),Eucommiaceae),((Asteraceae,Campanulaceae),(Araliaceae,Apiaceae))),((((Actinidiaceae,Ericaceae),Theaceae),Primulaceae),Polemoniaceae)),(Caryophyllaceae,Amaranthaceae)),((((((((((Moraceae,Urticaceae),Cannabaceae),Rhamnaceae),Rosaceae),(((Betulaceae,Juglandaceae),Fagaceae),Cucurbitaceae)),Fabaceae),((((Salicaceae,Passifloraceae),Euphorbiaceae),Cephalotaceae),Celastraceae)),((((Cleomaceae,Brassicaceae),Caricaceae),Malvaceae),Rutaceae)),Vitaceae),Crassulaceae)),Nelumbonaceae),(Ranunculaceae,Papaveraceae)),Ceratophyllaceae)),Lauraceae),Nymphaeaceae),Amborellaceae),Ginkgoaceae)OROOT;

##Tree text for Fig. 8
(((Oryza_sativa:104.41767333,Ananas_comosus:104.41767333):56.05945392[14],(((((Gossypium_raimondii:90.60000000,(Arabidopsis_thaliana:25.62549633,Brassica_oleracea:25.62549633):64.97450367[13]):8.00000000[11],(Citrus_maxima:5.73000000,Citrus_clementina:5.73000000):92.87000000[10]):7.40000000[19],((Cucurbita_pepo:106.00000000,(Phaseolus_vulgaris:106.00000000,(Prunus_mume:106.00000000,Ziziphus_jujube:106.00000000):0.00000000[9]):0.00000000[22]):0.00000000[8],Ricinus_communis:106.00000000):0.00000000[6]):11.02839392[30],(Dianthus_caryophyllus:111.50651982,((Helianthus_annuus:104.00000000,(Coffea_canephora:84.50000000,(((Antirrhinum_hispanicum:4.10000000,Antirrhinum_majus:4.10000000):77.37617600[29],Olea_europaea:81.47617600):2.02382400[27],(Solanum_habrochaites:3.03758000,Solanum_lycopersicum:3.03758000):80.46242000[35]):1.00000000[43]):19.50000000[42]):4.00000000[40],(Primula_veris:90.70000000,Actinidia_chinensis:90.70000000):17.30000000[48]):3.50651982[51]):5.52187411[47]):10.88813100[39],(Aquilegia_coerulea:112.28885143,Papaver_somniferum:112.28885143):15.62767350[56]):32.56060233[55]):20.40857832[61],Amborella_trichopoda:180.88570558)OROOT;

##Tree text for Supplemental Fig. 1
((((((((((((((((((((((((Salvia_miltiorrhiza_RNase1:0.00000476,Salvia_miltiorrhiza_RNase4:0.06797361):0.10701857[1.0000],Antirrhinum_majus_RNase17:0.08125209):0.00833456[0.2500],(Handroanthus_Handroanthus_RNase5:0.09479586,(Mimulus_Mimulus_RNase1:0.03923171,Sesamum_indicum_RNase4:0.05384203):0.01011051[0.3200]):0.02492093[0.3500]):0.03355369[0.3700],(Cuscuta_australis_RNase1:0.17767409,Ipomoea_nil_RNase4:0.12790696):0.07628469[0.3100]):0.00000180[0.0700],(Vitis_vinifera_RNase1:0.16179194,(Coffea_Coffea_Chr11RNase3:0.18630486,Malus_domestica_RNase2:0.16752036):0.03709880[0.3700]):0.06764281[0.1400]):0.00995379[0.0000],Ipomoea_nil_RNase2:0.13580298):0.04637638[0.0000],(Castanea_Mollissima_RNase2:0.06294000,(Juglans_regia_RNase11:0.00001002,(Juglans_regia_RNase3:0.00000000,(Juglans_regia_RNase12:0.00031815,Juglans_regia_RNase7:0.00000000):0.01777642[0.8800]):0.00000000[0.4000]):0.16288385[0.9900]):0.02406659[0.3700]):0.00267115[0.0000],Ipomoea_nil_RNase1:0.17731996):0.02971219[0.0000],((((((Arachis_hypogaea_RNase1:0.01770384,Arachis_hypogaea_RNase2:0.00656711):0.15099773[1.0000],Phaseolus_vulgaris_RNase3:0.06412881):0.06129264[0.5800],(Phaseolus_vulgaris_RNase5:0.12874804,(Medicago_truncatula_RNase1:0.04642450,Medicago_truncatula_RNase2:0.05193969):0.04321524[0.7600]):0.01203012[0.5900]):0.02220698[0.4500],Arachis_hypogaea_RNase3:0.14164223):0.03362891[0.6100],Citrus_clementina_RNase6:0.10707399):0.04468912[0.1900],(((Solanum_lycopersicum_RNase2:0.00206198,Solanum_tuberosum_RNase3:0.04696284):0.16383356[0.9900],Morus_notabilis_RNase1:0.11161779):0.01553464[0.0400],(Fragaria_vesca_RNase4:0.07655904,(Prunus_persica_RNase3:0.04909891,(Malus_domestica_RNase9:0.02771617,(Malus_domestica_RNase1:0.02566600,Pyrus_bretschneideri_RNase3:0.01191991):0.01824773[0.8500]):0.02078228[0.6500]):0.03321020[0.5900]):0.02623154[0.8000]):0.03433554[0.0500]):0.01721833[0.0000]):0.01373992[0.0000],((Jatropha_curcas_RNase1:0.07135961,Ricinus_communis_RNase6:0.04539540):0.01387451[0.3300],(Hevea_brasiliensis_RNase8:0.03076914,(Populus_trichocarpa_RNase1:0.05117647,Populus_trichocarpa_RNase2:0.11737019):0.05117859[0.9500]):0.01808036[0.2500]):0.01798931[0.5600]):0.01365578[0.0000],(Asparagus_officinalis_RNase1:0.15070113,(((((((Ananas_comosus_RNase3:0.13491285,Asparagus_officinalis_RNase3:0.08445487):0.03314775[0.2500],Asparagus_officinalis_RNase4:0.07014901):0.04814608[0.3700],Musa_balbisiana_RNase2:0.17245447):0.02151512[0.1100],(Apostasia_shenzhenica_RNase1:0.09536271,Phalaenopsis_equestris_RNase1:0.13454805):0.09388898[0.7600]):0.05249427[0.1300],(Spirodela_polyrhiza_RNase1:0.15296293,Spirodela_polyrhiza_RNase2:0.20275298):0.13466938[0.8900]):0.03385954[0.0000],Cinnamomum_micranthum_RNase1:0.10026216):0.00773988[0.0000],(((Opium_poppy_RNase1:0.06481599,Opium_poppy_RNase4:0.04204699):0.01294961[0.5400],Opium_poppy_RNase2:0.02246544):0.12157227[0.9800],((((Ananas_comosus_RNase1:0.00001543,Ananas_comosus_RNase2:0.00927670):0.25580706[1.0000],(Musa_balbisiana_RNase1:0.12336444,Musa_balbisiana_RNase3:0.09464826):0.02212502[0.8000]):0.01471808[0.1000],Beta_vulgaris_RNase1:0.30924981):0.01892875[0.0200],(((Juglans_regia_RNase2:0.21020699,NC2G0033800_NC2G0033800:0.40323841):0.01365025[0.0800],Amborella_trichopoda_RNase1:0.12561437):0.04854981[0.0100],((Adonis_aestivalis_RNase1I:0.18410523,Aquilegia_coerulea_RNase1:0.10213432):0.06259209[0.8000],(Opium_poppy_RNase9:0.47371932,(Opium_poppy_RNase3:0.11723130,Opium_poppy_RNase5:0.06232332):0.17604528[0.9800]):0.11817640[0.2500]):0.02363391[0.0200]):0.00000224[0.0000]):0.01573034[0.0000]):0.00187369[0.0000]):0.03871924[0.0000]):0.02358458[0.0000]):0.02948172[0.0000],(((((((((Artemisia_annua_RNase4:0.02759785,Chrysanthemum_Chrysanthemum_RNase2:0.00160692):0.04430122[0.9100],Helianthus_annuus_RNase2:0.04358588):0.00001284[0.5000],(Lactuca_sativa_RNase2:0.01681726,Taraxacum_Taraxacum_RNase2:0.04631936):0.01004891[0.3900]):0.02760025[0.7600],(Lactuca_sativa_RNase1:0.17767140,(Helianthus_annuus_RNase1:0.10494047,(Artemisia_annua_RNase3:0.01479821,Chrysanthemum_Chrysanthemum_RNase1:0.01055824):0.04858998[0.9600]):0.01227339[0.1300]):0.00000760[0.0000]):0.01397380[0.0300],Taraxacum_Taraxacum_RNase5:0.19386732):0.01258325[0.0300],Lactuca_sativa_RNase3:0.08204451):0.09114366[0.8100],Daucus_carota_RNase2:0.11217543):0.03489020[0.0500],(Dianthus_caryophyllus_RNase1:0.08721094,(Amaranthus_hypochondriacus_RNase4:0.12234692,(Beta_vulgaris_RNase2:0.10802950,Chenopodium_quinoa_RNase1:0.08830114):0.01888904[0.4000]):0.03574506[0.7700]):0.05439948[0.7900]):0.02155575[0.0300],(Punica_Punica_RNase1:0.13053446,((Eucalyptus_grandis_RNase2:0.02084578,Eucalyptus_grandis_RNase3:0.06844626):0.07027886[0.9700],(((Gossypium_raimondii_RNase4:0.10526275,Theobroma_cacao_RNase14:0.06399254):0.01544030[0.4900],Corchorus_olitorius_RNase2:0.01967785):0.06211450[0.9800],(Tarenaya_hassleriana_RNase1:0.05795086,((((Brassica_napus_RNase15:0.04675869,Brassica_oleracea_RNase3:0.00000000):0.06188266[1.0000],Brassica_rapa_RNase8:0.00000185):0.04857395[0.9800],Raphanus_sativus_RNase3:0.05936598):0.05596915[0.8000],((((Brassica_napus_RNase3:0.00004189,Brassica_rapa_RNase6:0.00922643):0.00000000[0.1800],Raphanus_sativus_RNase1:0.03746753):0.00927265[0.3600],(Brassica_napus_RNase2:0.00000981,Brassica_oleracea_RNase4:0.00004403):0.00125181[0.5800]):0.02914055[0.9000],(((Camelina_sativa_RNase1:0.02772601,Camelina_sativa_RNase2:0.00905428):0.00000312[0.2400],Camelina_sativa_RNase3:0.01843571):0.01068806[0.4800],(Eutrema_salsugineum_RNase1:0.04671106,(Boehmeria_nivea_RNase1:0.01259453,(Arabidopsis_lyrata_RNase1:0.03055885,Capsella_rubella_RNase1:0.01841943):0.01219652[0.4000]):0.01072076[0.3100]):0.00807033[0.0600]):0.01687094[0.3000]):0.01001678[0.4600]):0.13536293[1.0000]):0.08165855[0.8200]):0.04092255[0.2700]):0.03011290[0.1400]):0.04867498[0.2400]):0.00690440[0.0000]):0.01297920[0.0000],((((Anacardium_occidentale_RNase2:0.00924608,Anacardium_occidentale_RNase4:0.08347950):0.00000000[0.2700],Anacardium_occidentale_RNase1:0.00985167):0.12347525[0.9000],Anacardium_occidentale_RNase5:0.36511212):0.09214790[0.6500],(((Antirrhinum_majus_RNase15:0.10154032,Sesamum_indicum_RNase8:0.13997316):0.07431591[0.4900],(Carica_papaya_RNase5:0.18916962,Olea_europaea_RNase5:0.12565276):0.02103952[0.0200]):0.03305987[0.0100],(Gelsemium_Gelsemium_RNase3:0.16345991,((Panax_Panax_RNase1:0.00000000,Panax_Panax_RNase21:0.27984432):0.05011893[0.9200],((Coffea_Coffea_Chr11_RNase1:0.07812792,Nelumbo_nucifera_RNase3:0.15345457):0.01668387[0.1100],(Catharanthus_roseus_RNase1:0.12349913,(Nelumbo_nucifera_RNase1:0.22494905,Nelumbo_nucifera_RNase2:0.15338523):0.05980476[0.4800]):0.04673572[0.0400]):0.00607666[0.0300]):0.01228196[0.0100]):0.02105808[0.0100]):0.01803590[0.0100]):0.02073371[0.0000]):0.02984916[0.0000],((Aldrovanda_vesiculosa_I:0.28478870,Cephalotus_follicularis_RNase2:0.17237939):0.06438182[0.2800],(Phalaenopsis_equestris_RNase2:0.32376587,(Oryza_sativa_RNase6:0.08272761,(Zea_mays_RNase1:0.08802743,((Triticum_aestivum_RNase1:0.01933602,Triticum_aestivum_RNase2:0.00990358):0.01070295[0.7200],(Triticum_aestivum_RNase3:0.00000000,Triticum_aestivum_RNase5:0.00957801):0.06692237[0.9800]):0.07989295[0.8900]):0.04680475[0.5100]):0.33533021[1.0000]):0.08860221[0.0800]):0.04352375[0.0000]):0.00000179[0.0000],(((((((((((Antirrhinum_majus_RNase14:0.00000180,Antirrhinum_majus_RNase23:0.41207929):0.09471442[0.9000],Antirrhinum_majus_RNase16:0.09625521):0.03667812[0.6000],(Olea_europaea_RNase6:0.04649185,(Olea_europaea_RNase7:0.00000000,Olea_europaea_RNase9:0.00892816):0.05990671[1.0000]):0.03681948[0.7400]):0.04004390[0.2200],(Handroanthus_Handroanthus_RNase3:0.31194452,Handroanthus_Handroanthus_RNase4:0.09540018):0.04943552[0.4600]):0.00000944[0.0300],Mimulus_Mimulus_RNase2:0.18799324):0.02208449[0.0100],(Salvia_miltiorrhiza_RNase2:0.15763474,Sesamum_indicum_RNase6:0.06122357):0.04560943[0.5800]):0.06451289[0.5200],(Ipomoea_nil_RNase3:0.12893592,(Solanum_lycopersicum_RNase3:0.01993190,Solanum_tuberosum_RNase2:0.02570971):0.04562701[0.4800]):0.07612455[0.9500]):0.00484011[0.2600],(Catharanthus_roseus_RNase6:0.36307896,(Coffea_Coffea_Chr11RNase2:0.06393304,Gelsemium_Gelsemium_RNase2:0.11246954):0.01620428[0.3100]):0.07162055[0.5200]):0.05890668[0.5900],((Daucus_carota_RNase3:0.26336475,Panax_Panax_RNase2:0.18996617):0.04009559[0.4100],(((Daucus_carota_RNase1:0.13117845,Panax_Panax_RNase14:0.07967147):0.04060193[0.5600],Actinidia_Actinidia_RNase1:0.13230634):0.02953400[0.2500],((Helianthus_annuus_RNase3:0.08893286,Helianthus_annuus_RNase9:0.04457758):0.02156172[0.3800],((Artemisia_annua_RNase1:0.00142662,Artemisia_annua_RNase2:0.00750821):0.07385554[1.0000],(Lactuca_sativa_RNase4:0.03761286,Taraxacum_Taraxacum_RNase1:0.05316962):0.00000000[0.2200]):0.00832404[0.2400]):0.16788260[0.9700]):0.00000180[0.0800]):0.08167244[0.4100]):0.03163989[0.2400],(Cucurbita_pepo_RNase3:0.13596736,(Momordica_charantia_RNase11:0.07299685,(Cucumis_sativus_RNase6:0.07990434,Cucurbita_pepo_RNase6:0.06813936):0.00904876[0.4200]):0.01968017[0.3900]):0.16111881[0.9900]):0.04814539[0.0800],(((((Chenopodium_quinoa_RNase2:0.00000407,Chenopodium_quinoa_RNase20:0.04633077):0.01807972[0.7200],Chenopodium_quinoa_RNase6:0.00957870):0.18996092[0.9800],Dianthus_caryophyllus_RNase3:0.43680009):0.30185898[0.9500],(Kalanchoe_Kalanchoe_RNase1:0.05789860,(Kalanchoe_Kalanchoe_RNase2:0.00139979,Kalanchoe_laxiflora_RNase3:0.00214270):0.18577640[1.0000]):0.04763088[0.8600]):0.03807830[0.0800],((((((((((((Arabidopsis_lyrata_RNase3:0.02749759,Boehmeria_nivea_RNase2:0.00044233):0.00000000[0.2500],(Capsella_rubella_RNase2:0.00052983,Eutrema_salsugineum_RNase2:0.03729622):0.00000000[0.1500]):0.00930194[0.3300],Camelina_sativa_RNase4:0.01815478):0.01850133[0.5700],(Brassica_oleracea_RNase7:0.00010901,(Brassica_napus_RNase7:0.00000180,(Brassica_napus_RNase8:0.00915297,Brassica_rapa_RNase1:0.00000180):0.00000000[0.3700]):0.00000227[0.3100]):0.00000000[0.3900]):0.00765260[0.2200],Raphanus_sativus_RNase5:0.02799203):0.08436183[0.9900],Tarenaya_hassleriana_RNase3:0.08572589):0.11678980[0.9400],(Hevea_brasiliensis_RNase1:0.07002737,(Jatropha_curcas_RNase2:0.06872303,Ricinus_communis_RNase5:0.02300095):0.01622022[0.3400]):0.00540032[0.3700]):0.00143370[0.0700],(Punica_Punica_RNase2:0.17407241,(Corchorus_olitorius_RNase1:0.04679253,(Gossypium_raimondii_RNase18:0.09614193,Theobroma_cacao_RNase13:0.05207183):0.02190003[0.4800]):0.05046810[0.6800]):0.02920410[0.0800]):0.02122453[0.1200],(Citrus_clementina_RNase7:0.09446241,(Carica_papaya_RNase3:0.06440365,Carica_papaya_RNase4:0.01525541):0.09616918[0.9800]):0.04033217[0.5500]):0.01473672[0.1900],(Populus_trichocarpa_RNase3:0.07024729,Populus_trichocarpa_RNase7:0.19262605):0.11397252[0.9500]):0.01733657[0.1400],Eucalyptus_grandis_RNase1:0.22662524):0.05699520[0.1500],((((((((Camelina_sativa_RNase8:0.05372122,Capsella_rubella_RNase3:0.04879751):0.01800906[0.3600],Camelina_sativa_RNase7:0.00000180):0.00000949[0.1000],Camelina_sativa_RNase6:0.00948294):0.01047676[0.4100],(Camelina_sativa_RNase19:0.00001567,(Camelina_sativa_RNase13:0.11980574,Camelina_sativa_RNase9:0.03746061):0.02918428[0.5800]):0.07648114[0.9800]):0.02769110[0.7400],((Arabidopsis_lyrata_RNase2:0.01200232,Boehmeria_nivea_RNase3:0.01626956):0.02945385[0.8200],(Raphanus_sativus_RNase7:0.01052469,(Raphanus_sativus_RNase4:0.00000948,(Brassica_napus_RNase6:0.00000180,Brassica_napus_RNase9:0.00903493):0.05460472[0.9900]):0.00000180[0.1600]):0.08253587[0.8600]):0.01418451[0.2400]):0.04273071[0.5100],(Brassica_rapa_RNase3:0.02113953,(Brassica_napus_RNase4:0.00831832,Brassica_napus_RNase5:0.12359013):0.01697680[0.6800]):0.19203696[0.9900]):0.09746078[0.9300],Tarenaya_hassleriana_RNase2:0.13092605):0.05963693[0.2900],(((Cucumis_sativus_RNase7:0.04628791,Cucurbita_pepo_RNase10:0.11214785):0.01436855[0.6300],Momordica_charantia_RNase14:0.11215768):0.11356290[0.9800],((((Arachis_hypogaea_RNase4:0.01069914,Arachis_hypogaea_RNase5:0.00453389):0.03696362[0.8000],Phaseolus_vulgaris_RNase1:0.09455791):0.02227567[0.6200],Acacia_mangium_RNaseI:0.03994676):0.05859314[0.8700],(Morus_notabilis_RNase2:0.12382949,(Parasponia_andersonii_RNase2:0.02779313,(((((Malus_domestica_RNase6:0.00944488,Pyrus_bretschneideri_RNase4:0.01836633):0.02778544[0.9200],Malus_domestica_RNase7:0.17670361):0.03380237[0.5200],Fragaria_vesca_RNase3:0.07089670):0.00000180[0.1700],(Prunus_mume_RNase5:0.00000000,Prunus_persica_RNase2:0.00271690):0.01798994[0.6800]):0.03502854[0.7200],(Ziziphus_jujub_RNase3:0.09177141,(((Castanea_Mollissima_RNase1:0.01904052,Quercus_lobata_RNase3:0.00344290):0.01111575[0.7800],Fagus_Fagus_RNase1:0.03926938):0.03113076[0.5600],(Juglans_regia_RNase1:0.08364902,(Quercus_lobata_RNase2:0.13255727,Quercus_lobata_RNase6:0.00001694):0.19547511[1.0000]):0.00417472[0.0000]):0.02245286[0.1200]):0.01978692[0.0800]):0.02455211[0.0200]):0.00010819[0.0000]):0.05149968[0.3600]):0.02711558[0.2300]):0.01353706[0.4000]):0.02413056[0.0700]):0.06938374[0.1800]):0.02803803[0.0500]):0.02910471[0.0000]):0.05398347[0.0000],(Parasponia_andersonii_RNase3:0.33289364,Parasponia_andersonii_RNase4:0.14653665):0.06098188[0.6100]):0.02480151[0.0000],Opium_poppy_RNase6:0.34336678):0.00521000[0.0000],(Solanum_lycopersicum_RNase4:0.03736868,Solanum_tuberosum_RNase4:0.03409462):0.42676051[1.0000]):0.04238323[0.0100],(Ipomoea_nil_RNase5:0.39473197,(Sesamum_indicum_RNase3:0.18991949,(Sesamum_indicum_RNase1:0.14758011,(Handroanthus_Handroanthus_RNase1:0.10837668,(Olea_europaea_RNase3:0.18710449,(Coffea_Coffea_Chr11RNase4:0.17432562,Coffea_Coffea_Chr11RNase5:0.13848507):0.29511789[0.9900]):0.02524893[0.2700]):0.08140563[0.4900]):0.08234507[0.5300]):0.01124546[0.6300]):0.20192601[0.8600]):0.03839607[0.0000],((((Picea_Picea_RNase4:0.00000180,Picea_Picea_RNase5:0.01834266):0.04068286[0.7500],Picea_Picea_RNase6:0.09500326):0.02323926[0.6500],Pinus_Pinus_RNase1:0.06084052):0.39896094[1.0000],(Taraxacum_Taraxacum_RNase6:0.71769134,((Arachis_hypogaea_RNase11:0.00834660,Arachis_hypogaea_RNase14:0.00024003):0.31327421[1.0000],(Raphanus_sativus_RNase8:0.05372090,(Brassica_rapa_RNase5:0.00842859,((Brassica_napus_RNase10:0.00000180,Brassica_napus_RNase12:0.02583464):0.00000180[0.1100],(Eutrema_salsugineum_RNase3:0.10118321,(Arabidopsis_lyrata_RNase5:0.05440883,(Boehmeria_nivea_RNase5:0.02496130,(Camelina_sativa_RNase17:0.03325779,(Capsella_rubella_RNase4:0.03763689,(Camelina_sativa_RNase16:0.00911117,Camelina_sativa_RNase18:0.00974050):0.01859908[0.8900]):0.00827109[0.4800]):0.03695960[0.8000]):0.01653572[0.7600]):0.02633691[0.6500]):0.02607216[0.3600]):0.00000000[0.0100]):0.00509299[0.1500]):0.63564908[1.0000]):0.02124731[0.1100]):0.06147141[0.1000]):0.09095521[0.0100]):0.01236476[0.0100],(Panax_Panax_RNase8:0.41949516,(Medicago_truncatula_RNase4:0.46178364,(Juglans_regia_RNase13:0.65375544,(Antirrhinum_majus_RNase10:0.44069134,Aquilegia_coerulea_RNase4:0.33677526):0.11523857[0.8500]):0.06536221[0.1900]):0.07411945[0.2500]):0.03663083[0.0300]):0.17944032[0.4800],((Dianthus_caryophyllus_RNase5:0.05841747,Dianthus_caryophyllus_RNase7:0.04361486):0.22829878[1.0000],(Cuscuta_australis_RNase2:0.23467146,(((((Chenopodium_quinoa_RNase13:0.01132915,Chenopodium_quinoa_RNase19:0.04382003):0.14948463[1.0000],Chenopodium_quinoa_RNase21:0.27652433):0.02384188[0.2400],Chenopodium_quinoa_RNase22:0.21547288):0.01281326[0.2600],(Beta_vulgaris_RNase3:0.16334018,Beta_vulgaris_RNase5:0.11351227):0.05196221[0.6900]):0.18389762[0.9900],((((Chenopodium_quinoa_RNase15:0.00158997,Chenopodium_quinoa_RNase17:0.00181265):0.11893085[0.9900],Amaranthus_hypochondriacus_RNase1:0.34933408):0.03485887[0.6500],Dianthus_caryophyllus_RNase4:0.11301297):0.11950959[0.7500],(Chenopodium_quinoa_RNase4:0.18786198,((Chenopodium_quinoa_RNase10:0.00073321,Chenopodium_quinoa_RNase12:0.00000000):0.09988186[1.0000],((Chenopodium_quinoa_RNase14:0.04865639,Chenopodium_quinoa_RNase9:0.03211439):0.02996290[0.5900],(Chenopodium_quinoa_RNase16:0.00000476,Chenopodium_quinoa_RNase18:0.03425251):0.07537572[0.9700]):0.17149515[1.0000]):0.02184425[0.8500]):0.13560634[1.0000]):0.06677040[0.5200]):0.01477372[0.1800]):0.05270801[0.3700]):0.33325111[1.0000]):0.15673007[0.8200],(((((((Cucurbita_pepo_RNase16:0.14899500,Momordica_charantia_RNase20:0.08988175):0.04624628[0.5500],Cucumis_sativus_RNase12:0.10791325):0.19487524[0.9900],(Cucurbita_pepo_RNase15:0.27995080,Momordica_charantia_RNase19:0.27551931):0.07724986[0.5300]):0.10675425[0.6100],Momordica_charantia_RNase23:0.44526007):0.16017683[0.9600],(Ipomoea_nil_RNase16:0.38462208,Ipomoea_nil_RNase17:0.26757462):0.58793462[1.0000]):0.07734252[0.4000],(Helianthus_annuus_RNase8:0.45485156,(Helianthus_annuus_RNase7:0.04945567,(Helianthus_annuus_RNase5:0.01634594,Helianthus_annuus_RNase6:0.12618789):0.05221025[0.9500]):0.43212350[1.0000]):0.29130036[0.9100]):0.03394515[0.3100],(Fagus_Fagus_RNase3:0.56416089,(((((((Asparagus_officinalis_RNase2:0.23870050,Spirodela_polyrhiza_RNase3:0.30237028):0.08337226[0.2000],(Cinnamomum_micranthum_RNase2:0.02166823,Cinnamomum_micranthum_RNase3:0.00000000):0.42748875[1.0000]):0.03162855[0.0400],(Zostera_marina_RNase2:0.15102837,Zostera_marina_RNase3:0.20606995):0.41274317[1.0000]):0.01955363[0.0300],(Ananas_comosus_RNase4:0.16981586,(Oryza_sativa_RNase7:0.47654685,(Oryza_sativa_RNase5:0.07319026,Zea_mays_RNase2:0.15401011):0.27760574[0.9900]):0.08389070[0.4500]):0.06664828[0.1600]):0.06747573[0.0400],Phalaenopsis_equestris_RNase3:0.30731856):0.07028849[0.0200],(Cucumis_sativus_RNase14:0.32132992,Gelsemium_Gelsemium_RNase4:0.34512802):0.18355197[0.4100]):0.01932338[0.0400],(((Aquilegia_coerulea_RNase5:0.40206998,Opium_poppy_RNase8:0.23579243):0.05471181[0.1000],Nelumbo_nucifera_RNase4:0.20736644):0.10250304[0.0900],(((((((((Chenopodium_quinoa_RNase3:0.11935255,Chenopodium_quinoa_RNase8:0.03883128):0.13404281[0.9700],Beta_vulgaris_RNase4:0.13888978):0.04901052[0.2700],Amaranthus_hypochondriacus_RNase3:0.17541838):0.09643000[0.4200],Dianthus_caryophyllus_RNase12:0.25641002):0.14128055[0.8000],(Arachis_hypogaea_RNase16:0.00553765,Arachis_hypogaea_RNase17:0.00014552):0.44987640[1.0000]):0.07384723[0.0700],(Salvia_miltiorrhiza_RNase5:0.54769388,(Chrysanthemum_Chrysanthemum_RNase4:0.13884900,(Helianthus_annuus_RNase4:0.14388046,(Lactuca_sativa_RNase6:0.05124996,Taraxacum_Taraxacum_RNase3:0.05043284):0.04959842[0.6600]):0.05725498[0.5700]):0.19130815[0.9600]):0.19156120[0.5400]):0.00007557[0.0200],Phaseolus_vulgaris_RNase8:0.28710115):0.03215093[0.0100],(Cuscuta_australis_RNase4:0.37332778,Ipomoea_nil_RNase18:0.20648483):0.25770714[0.8600]):0.03188049[0.0000],((((((Antirrhinum_majus_RNase13:0.28140061,Handroanthus_Handroanthus_RNase6:0.14011485):0.00436212[0.2400],Mimulus_Mimulus_RNase5:0.24789855):0.04853022[0.1000],Sesamum_indicum_RNase5:0.09959820):0.11444185[0.1800],Olea_europaea_RNase11:0.33000386):0.00003138[0.0400],(Handroanthus_Handroanthus_RNase7:0.13700583,(Mimulus_Mimulus_RNase3:0.23635610,Salvia_miltiorrhiza_RNase6:0.41502302):0.07707346[0.4200]):0.12014824[0.3200]):0.14733731[0.0400],(((((Solanum_lycopersicum_RNase6:0.07147474,Solanum_tuberosum_RNase6:0.08854036):0.13728705[0.9400],Solanum_lycopersicum_RNase7:0.27358447):0.10968040[0.5800],(Cuscuta_australis_RNase3:0.15223915,Ipomoea_nil_RNase14:0.11148488):0.17192613[0.8600]):0.09046445[0.4600],Catharanthus_roseus_RNase4:0.27775437):0.03959713[0.0000],(((((((((((((Camelina_sativa_RNase11:0.01536400,Camelina_sativa_RNase14:0.00068383):0.03126747[0.8400],(Capsella_rubella_RNase5:0.00000180,Capssila_RNase1_II:0.00370211):0.07530351[0.9600]):0.01540202[0.6700],Boehmeria_nivea_RNase4:0.00686372):0.02009036[0.4300],Eutrema_salsugineum_RNase5:0.17426008):0.02190137[0.2900],Brassica_oleracea_RNase1:0.13284814):0.06760234[0.2800],(Brassica_napus_RNase17:0.06188782,(Brassica_napus_RNase16:0.02531326,Raphanus_sativus_RNase9:0.00641302):0.02902019[0.6700]):0.09743171[0.8400]):0.01108600[0.1000],Eutrema_salsugineum_RNase4:0.15515696):0.17197162[0.7900],Tarenaya_hassleriana_RNase4:0.16760622):0.13667546[0.7100],Eucommia_Eucommia_RNase2II:0.28438854):0.00568818[0.0200],Parasponia_andersonii_RNase5:0.29586129):0.05030482[0.0000],((Gossypium_raimondii_RNase1:0.01009942,Gossypium_raimondii_RNase3:0.05028089):0.13302391[0.9600],(Theobroma_cacao_RNase12:0.09870879,(Gossypium_raimondii_RNase20:0.03023147,Gossypium_raimondii_RNase26:0.33410425):0.02049691[0.4900]):0.04186669[0.4700]):0.21879649[0.9800]):0.04825517[0.0000],(Momordica_charantia_RNase16:0.27860883,(Cucumis_sativus_RNase11:0.09579899,(Cucurbita_pepo_RNase14:0.16587582,Cucurbita_pepo_RNase20:0.15051492):0.05864001[0.7600]):0.06333188[0.7000]):0.06187030[0.3200]):0.08041756[0.0000],(((Eucalyptus_grandis_RNase4:0.20382019,Eucalyptus_grandis_RNase5:0.16712089):0.08809871[0.6800],Punica_Punica_RNase3:0.19730911):0.07284724[0.4500],((((((Populus_trichocarpa_RNase4:0.20117677,Populus_trichocarpa_RNase5:0.00093553):0.11890197[0.9000],Juglans_regia_RNase6:0.20961826):0.04986603[0.1800],(Hevea_brasiliensis_RNase2:0.06205217,Manihot_esculenta_RNase3:0.08381334):0.10320698[0.9500]):0.03998245[0.0600],Ziziphus_jujub_RNase1:0.19985950):0.07645095[0.0100],(Daucus_carota_RNase4:0.11934932,Panax_Panax_RNase22:0.21686600):0.15178859[0.6900]):0.00000180[0.0000],((((Cephalotus_follicularis_RNase3:0.11243756,Ricinus_communis_RNase2:0.24746761):0.04049178[0.1700],(Euonymus_RNase1_II:0.23045137,Jatropha_curcas_RNase3:0.23734660):0.02463605[0.0400]):0.03182423[0.1400],(Anacardium_occidentale_RNase3:0.17876934,Vitis_vinifera_RNase2:0.18900420):0.06580439[0.1500]):0.03740971[0.0700],(Morus_notabilis_RNase3:0.23267205,(Fragaria_vesca_RNase2:0.16899360,((Prunus_mume_RNase6:0.01513137,Prunus_persica_RNase5:0.13077384):0.08329061[0.7900],(Malus_domestica_RNase4:0.09952956,(Malus_domestica_RNase3:0.05719570,Pyrus_bretschneideri_RNase7:0.04530469):0.01923853[0.4800]):0.06708500[0.7700]):0.10642219[0.8200]):0.11577626[0.6200]):0.11030182[0.0700]):0.04071529[0.0100]):0.00000180[0.0000]):0.00007927[0.0000]):0.05509584[0.0000]):0.04867993[0.0000]):0.02662562[0.0000]):0.03380037[0.0400]):0.04744716[0.1200]):0.00000180[0.1000]):0.15384934[0.4300]):0.70899267[1.0000]):0.083229405[0.3600],((((Juglans_regia_RNase14:0.98052002,Juglans_regia_RNase18:0.86317885):0.24421195[0.3400],Populus_trichocarpa_RNase6:1.12626097):0.00000210[0.0100],(Quercus_lobata_RNase5:0.55694172,(Quercus_lobata_RNase1:0.01986940,Quercus_lobata_RNase7:0.08911766):0.45746725[1.0000]):0.49410563[0.8900]):0.12193432[0.0000],(((Ricinus_communis_RNase3:0.28775307,Ricinus_communis_RNase4:0.28929569):0.76344599[0.9800],(Vitis_vinifera_RNase4:0.98355778,(((((((Panax_Panax_RNase6:0.04657765,Panax_Panax_RNase9:0.05607787):0.07322662[0.6500],Panax_Panax_RNase5:0.14974820):0.00000000[0.2300],Panax_Panax_RNase4:0.04775864):0.76923500[1.0000],(Panax_Panax_RNase20:0.46957703,Panax_Panax_RNase7:0.48792174):0.28112163[0.8600]):0.41437418[0.8800],(Panax_Panax_RNase13:0.19866391,(Panax_Panax_RNase3:0.57349427,(Panax_Panax_RNase10:0.05558639,Panax_Panax_RNase15:0.36621027):0.54287618[1.0000]):0.09524412[0.5000]):0.45149176[1.0000]):0.17965296[0.3000],Manihot_esculenta_RNase4:1.21512425):0.16020427[0.0800],(Solanum_tuberosum_RNase7:1.17220332,(((((Citrus_clementina_RNase3:0.18121823,Citrus_clementina_RNase4:0.13586174):0.82112135[0.9800],Citrus_clementina_RNase2:0.69085191):0.47079827[0.7800],Eucommia_Eucommia_RNase3:1.72506561):0.00000180[0.1200],(Actinidia_Actinidia_RNase2:0.42845570,Actinidia_Actinidia_RNase3:0.49244137):0.56199042[0.9800]):0.12586189[0.0300],(((Solanum_lycopersicum_RNase5:0.08724930,Solanum_tuberosum_RNase9:0.12055041):0.10316386[0.5300],Solanum_tuberosum_RNase8:0.14879229):1.30011425[0.9900],(Handroanthus_Handroanthus_RNase2:0.89975397,(Handroanthus_Handroanthus_RNase8:0.40182422,(Mimulus_Mimulus_RNase6:0.52726956,Sesamum_indicum_RNase7:0.22640246):0.06385509[0.4000]):0.56131606[1.0000]):0.06698511[0.1600]):0.13603438[0.0500]):0.11233323[0.0200]):0.20081069[0.0000]):0.00013675[0.0000]):0.14860453[0.0000]):0.00336435[0.0000],((Ipomoea_nil_RNase15:1.42238475,((Ipomoea_nil_RNase10:0.57973025,Ipomoea_nil_RNase11:0.56525030):0.32576236[0.7100],(Ipomoea_nil_RNase13:0.97926954,(Ipomoea_nil_RNase6:0.07692852,Ipomoea_nil_RNase8:0.09454275):0.98197821[1.0000]):0.22250196[0.3000]):0.27835990[0.3200]):0.33499441[0.1400],(Medicago_truncatula_RNase5:1.27987454,((((((((((((Antirrhinum_h_Chr7_SRNL1:0.00000000,Antirrhinum_majus_RNase18:0.02748801):1.02038143[1.0000],Antirrhinum_h_S7RNase:0.38684484):0.22402633[0.2500],(Antirrhinum_h_S2RNase:0.45131392,(Antirrhinum_h_S1RNase:0.55734781,Antirrhinum_h_S5RNase:0.38808828):0.05815146[0.3800]):0.20452978[0.6200]):0.08302197[0.1600],(Antirrhinum_h_S3RNase:0.52615626,Antirrhinum_h_S4RNase:0.42483303):0.24997213[0.8600]):0.13291846[0.2300],(Antirrhinum_majus_RNase19:0.50480589,Antirrhinum_majus_RNase20:0.37662623):0.29893998[0.9400]):0.17510031[0.4600],Olea_europaea_RNase1:1.10166162):0.12153787[0.2000],(Catharanthus_roseus_RNase3:0.94105999,(Coffea_Coffea_Chr1RNase1:0.68396586,Coffea_Coffea_Chr5RNase1:0.46833007):0.31778272[0.8200]):0.10591687[0.1900]):0.07739197[0.0100],Coffea_Coffea_Chr2RNase1:1.35192002):0.00429167[0.0200],((Solanum_peruvianum_S22RNase:0.08883888,Solanum_peruvianum_SRNase:0.09671140):0.53315925[1.0000],(Solanum_peruvianum_S7RNase:0.66817049,(Solanum_peruvianum_SnRNase:0.56283021,(((Petunia_axillaris_SRNase:0.18686938,Solanum_lycopersicum_RNase1:0.22596511):0.11479265[0.8500],Petunia_hybrida_SxRNase:0.29270055):0.15835175[0.7700],(Petunia_hybrida_SB2RNase:0.26803059,(Solanum_peruvianum_S24RNase:0.22250382,Solanum_tuberosum_RNase1:0.22099949):0.08742037[0.5600]):0.13623247[0.8800]):0.27972765[0.9500]):0.25981107[0.7900]):0.10669510[0.4800]):0.53742740[0.7700]):0.17891657[0.0000],(Dianthus_caryophyllus_RNase2:1.01157816,(Tea##Tree_Tea##Tree_RNase1:0.94205778,((((Arachis_hypogaea_RNase10:0.22257249,Arachis_hypogaea_RNase9:0.04291312):0.10057641[0.6300],Arachis_hypogaea_RNase8:0.05243896):0.11067355[0.6600],Arachis_hypogaea_RNase6:0.10301592):0.44313918[1.0000],((Arachis_hypogaea_RNase21:0.19009670,Arachis_hypogaea_RNase7:0.05958305):0.13066383[0.8900],(Arachis_hypogaea_RNase12:0.15276194,(Arachis_hypogaea_RNase13:0.08004132,Arachis_hypogaea_RNase19:0.20475420):0.08222642[0.7900]):0.25302022[0.9700]):0.33475580[1.0000]):0.41516445[0.9300]):0.09170743[0.1100]):0.07667702[0.0100]):0.03546114[0.0000],(((Phaseolus_vulgaris_RNase10:0.71266908,Phaseolus_vulgaris_RNase7:0.25712711):0.13885049[0.6600],Phaseolus_vulgaris_RNase9:0.50432922):0.87276554[0.9900],((((Phaseolus_vulgaris_RNase2:0.18245513,Phaseolus_vulgaris_RNase6:0.25959280):0.06616743[0.5800],Phaseolus_vulgaris_RNase4:0.24242432):0.38617589[0.9300],(Phaseolus_vulgaris_RNase11:0.18695277,Phaseolus_vulgaris_RNase12:0.44702729):0.67339702[1.0000]):0.39715129[0.7800],((((((((((Prunus_avium_S7LIKE:0.12984143,Prunus_mume_RNase2:0.05050855):0.10110155[0.8600],(Prunus_mume_RNase1:0.06524506,Prunus_persica_S2RNase:0.16265748):0.00430097[0.6800]):0.49086719[0.9800],Prunus_mume_RNase4:0.56048581):0.11030781[0.7300],((Malus_domestica_RNase10:0.08119790,Malus_domestica_RNase13:0.05756122):0.08765341[0.6700],(Pyrus_bretschneideri_RNase2:0.02787131,Pyrus_bretschneideri_RNase5:0.06619515):0.02045897[0.6700]):0.47007983[0.9900]):0.15061257[0.8500],Fragaria_vesca_RNase10:0.83513014):0.22843790[0.3900],Fragaria_vesca_RNase5:0.71963790):0.32899738[0.3200],Fragaria_vesca_RNase7:1.16579623):0.15064313[0.4500],(Prunus_armeniaca_S4RNase:0.10859196,((Prunus_cerasus_S33RNase:0.12911461,Prunus_webbii_SRNase:0.35750427):0.14505756[0.2700],(Prunus_dulcis_S8RNase:0.18252856,((Prunus_cerasus_S34RNase:0.08944753,Prunus_dulcis_S23RNase:0.16974209):0.06764469[0.3300],(Prunus_armeniaca_S1RNase:0.09364276,(Prunus_mume_RNase3:0.15076698,Prunus_persica_RNase1:0.11314079):0.06527754[0.3800]):0.03393222[0.1200]):0.07279263[0.2000]):0.04063760[0.1800]):0.05363749[0.1900]):0.65572086[0.9800]):0.14538752[0.2400],(Pyrus_communis_SbRNase:0.19071241,(Malus_spectabilis_S4RNase:0.25051908,(((Malus_spectabilis_S1RNase:0.05262441,Pyrus_bretschneideri_RNase1:0.03528548):0.15964517[1.0000],(Malus_spectabilis_S3RNase:0.31257421,Pyrus_communis_SdRNase:0.17658555):0.05303477[0.2300]):0.04475410[0.1500],((Malus_domestica_RNase16:0.23168195,Pyrus_communis_SaRNase:0.20609477):0.04126227[0.1400],(Malus_spectabilis_S5RNase:0.20443295,(Eriobotrya_japonica_S6RNase:0.07961315,Pyrus_communis_SeRNase:0.09183960):0.14859592[0.9600]):0.05670747[0.1900]):0.04070696[0.0300]):0.04855386[0.0600]):0.00000180[0.1300]):0.83113000[1.0000]):0.09128958[0.0400],((((Malus_domestica_RNase17:0.16655605,Pyrus_bretschneideri_RNase8:0.13905969):0.09132318[0.6600],Malus_domestica_RNase8:0.21544813):1.08709790[1.0000],Catharanthus_roseus_RNase9:1.39408721):0.38348523[0.0300],((((((Momordica_charantia_RNase12:0.61686670,Momordica_charantia_RNase15:0.36133834):0.10229272[0.2000],Momordica_charantia_RNase7:0.20512917):0.14510197[0.2500],Momordica_charantia_RNase13:0.60343837):0.12576309[0.3500],Momordica_charantia_RNase5:0.43390485):0.23415356[0.8800],(Cucumis_sativus_RNase10:0.26597997,Cucurbita_pepo_RNase17:0.22914437):0.73937562[1.0000]):0.20760800[0.7000],(((((((Cucurbita_pepo_RNase12:0.09854643,Cucurbita_pepo_RNase9:0.05857821):0.15573756[0.9900],Cucumis_sativus_RNase5:0.15419707):0.05732289[0.8700],Cucumis_sativus_RNase8:0.60101432):0.05279317[0.3900],(Momordica_charantia_RNase8:0.09857392,Momordica_charantia_RNase9:0.10792211):0.09678921[0.6700]):0.20906538[0.8700],Momordica_charantia_RNase10:0.52235012):0.09112915[0.4400],Momordica_charantia_RNase6:0.34715357):0.54054114[0.9900],((Momordica_charantia_RNase1:0.01766899,Momordica_charantia_RNase3:0.11520070):0.59036767[1.0000],(Cucurbita_pepo_RNase2:0.59641272,(((Momordica_charantia_RNase2:0.07916817,Momordica_charantia_RNase4:0.35553664):0.42965210[0.9800],Cucurbita_pepo_RNase1:0.09898981):0.08856042[0.1800],(Cucurbita_pepo_RNase7:0.43024526,(Cucurbita_pepo_RNase5:0.72407337,(Cucurbita_pepo_RNase4:0.66086565,((Cucurbita_pepo_RNase19:0.07047628,Cucurbita_pepo_RNase8:0.01237102):0.60764111[1.0000],(Cucumis_sativus_RNase3:0.56689613,(Cucumis_sativus_RNase9:0.35684371,(Cucumis_sativus_RNase2:0.08284787,Cucumis_sativus_RNase4:0.23287626):0.46184919[1.0000]):0.24100157[0.8300]):0.11998146[0.2400]):0.10164655[0.0900]):0.00034856[0.0400]):0.01426557[0.0100]):0.08498485[0.0100]):0.12603951[0.1900]):0.14395010[0.2600]):0.11100929[0.3900]):0.06320416[0.3100]):0.18187172[0.3200]):0.04965017[0.0000]):0.04778233[0.0000]):0.01840563[0.0000]):0.10152983[0.0000]):0.09411200[0.0000],(((Carica_papaya_RNase1:1.23459584,Juglans_regia_RNase17:0.95357290):0.44503560[0.2100],((((((Gossypium_raimondii_RNase13:0.31045082,Gossypium_raimondii_RNase14:0.04424755):0.00099035[0.2400],Gossypium_raimondii_RNase11:0.11525974):0.20067828[0.6700],Gossypium_raimondii_RNase8:0.24114290):0.20138469[0.5500],(Gossypium_raimondii_RNase7:0.27611033,(Gossypium_raimondii_RNase6:0.40659804,(Gossypium_raimondii_RNase16:0.40336380,Gossypium_raimondii_RNase9:0.08091140):0.32512553[0.9500]):0.16085297[0.4100]):0.00002485[0.5000]):0.59462107[0.9900],Gossypium_raimondii_RNase15:0.49735882):0.16583421[0.6800],(Theobroma_cacao_RNase3:0.63479127,(((Gossypium_raimondii_RNase10:1.12314340,Gossypium_raimondii_RNase2:0.74322834):0.09435390[0.0500],(Theobroma_cacao_RNase4:0.22000380,Theobroma_cacao_RNase5:0.13696200):0.30864761[0.9600]):0.09462793[0.0300],((Theobroma_cacao_RNase1:0.49070795,Theobroma_cacao_RNase11:0.48413243):0.09530615[0.4600],(((Theobroma_cacao_RNase8:0.17546277,Theobroma_cacao_RNase9:0.13018900):0.03272144[0.7100],Theobroma_cacao_RNase10:0.09708064):0.28535266[0.9900],(Theobroma_cacao_RNase2:0.20495712,(Theobroma_cacao_RNase6:0.02903591,Theobroma_cacao_RNase7:0.09861456):0.09224810[0.9000]):0.33252183[1.0000]):0.15572389[0.4900]):0.14306239[0.5000]):0.19900380[0.1100]):0.22716363[0.3500]):0.37623115[0.6000]):0.26056574[0.0600],(((((Opium_poppy_RNase16:0.79926250,Papaver_somniferum_RNase18:0.63028029):0.47233258[0.6700],Papaver_somniferum_RNase15:0.84133668):0.42195814[0.9200],(Opium_poppy_RNase13:0.03622901,Papaver_somniferum_RNase13:0.30959852):0.74484898[0.9900]):0.33621050[0.3500],(Ziziphus_jujub_RNase5:1.91578731,(Aquilegia_coerulea_RNase6:0.89921800,Aquilegia_coerulea_RNase7:0.94362066):0.36307402[0.5800]):0.08879443[0.0200]):0.19035004[0.0000],(((((Dianthus_caryophyllus_RNase10:0.57915651,Dianthus_caryophyllus_RNase11:0.00000192):0.46044139[0.7900],Dianthus_caryophyllus_RNase9:0.52706383):0.45234989[0.9300],(Artemisia_annua_RNase7:0.52710568,Chrysanthemum_Chrysanthemum_RNase7:0.52290990):0.75616391[1.0000]):0.25817812[0.2500],Fragaria_vesca_RNase9:1.23375362):0.29094386[0.0900],((Aquilegia_coerulea_RNase13:1.40358402,Aquilegia_coerulea_RNase2:0.76256351):0.26401701[0.2600],(Dianthus_caryophyllus_RNase13:1.44939085,(((Opium_poppy_RNase12:0.00000187,Papaver_somniferum_RNase21:0.15849525):1.25010788[1.0000],Aquilegia_coerulea_RNase11:1.71269976):0.30105061[0.1300],(Catharanthus_roseus_RNase18:1.22451194,(Opium_poppy_RNase14:1.09753853,Papaver_somniferum_RNase20:1.25101014):0.39889773[0.4300]):0.26935581[0.1300]):0.06287281[0.0000]):0.09879070[0.0000]):0.23376131[0.0000]):0.00004208[0.0000]):0.04662148[0.0000])OROOT:0.08550738[0.0000]):0.02852693[0.0000]):0.00151290[0.0000]):0.02279862[0.0000]):0.15934041[0.0100]):0.083229405);

##Tree text for Supplemental Fig. 2
(((((((Aquilegia_coerulea_Chr1_FBX10:0.6070794169,(Aquilegia_coerulea_Chr1_FBX11:0.2036683756,(Aquilegia_coerulea_Chr1_FBX12_short:0.2650942447,Aquilegia_coerulea_Chr1_FBX13:0.2097041074):0.1241004818[100]):0.3811946870[100]):0.1043625334[100],Aquilegia_coerulea_Chr1_FBX9:0.8644620177):0.0648001152[40],((Aquilegia_coerulea_Chr5_FBX17:0.0034723380,Aquilegia_coerulea_Chr5_FBX18:0.0000024291):0.6739394628[100],Aquilegia_coerulea_Chr5_FBX19:0.5367662165):0.2015395686[100]):0.7346368745[100],((Aquilegia_coerulea_Chr2_FBX5:0.1897972131,Aquilegia_coerulea_Chr2_FBX6:0.1840280210):0.7711521591[100],Aquilegia_coerulea_Chr3_FBX20:0.7438139978):0.6591074322[100]):0.2355804906[81],((Aquilegia_coerulea_Chr2_FBX9_short:1.5290926369,(((Citrus_clementina_Sc2_FBX2:0.3109852352,Theobroma_cacao_Sc1_FBX5:0.1203118958):0.2346629435[100],Citrus_clementina_Sc2_FBX3:0.6543776342):0.1219555942[100],(Theobroma_cacao_Sc1_FBX1:0.5625317516,(((Theobroma_cacao_Sc1_FBX10:0.0000027485,Theobroma_cacao_Sc1_FBX11:0.0000023134):0.0000027323[51],Theobroma_cacao_Sc1_FBX6:0.0000024352):0.6176724031[100],(Theobroma_cacao_Sc1_FBX2:0.3007860834,Theobroma_cacao_Sc1_FBX4:1.0733428057):0.3377336072[100]):0.0801132095[91]):0.2090317257[100]):0.7007892648[100]):0.2458184093[79],(((((Aquilegia_coerulea_Chr3_FBX10:0.0000000000,Aquilegia_coerulea_Chr3_FBX12:0.0000000000):0.0000027485,Aquilegia_coerulea_Chr3_FBX11:0.0000020849):0.3262263827[100],Aquilegia_coerulea_Chr3_FBX13:0.6709709080):0.7220712714[100],(Citrus_clementina_Sc2_FBX1:0.8751626427,Mimulus_guttatus_Sc14_FBX16:1.3932789393):0.3607266960[99]):0.1189569025[52],(((Papaver_somniferum_Chr2_FBX14:1.9312312793,Papaver_somniferum_Chr2_FBX18:1.2589629529):0.1054454616[97],Papaver_somniferum_Chr2_FBX20:1.5252625534):0.1423045611[96],Papaver_somniferum_Chr2_FBX16:1.4520241702):0.2315196952[78]):0.1323833975[98]):0.1598721887[72]):0.0659838778[58],((((((((((Arachis_hypogaea_Chr15_FBX20:0.0350210994,Arachis_hypogaea_Chr5_FBX16:0.0088912771):1.3827655600[100],(Papaver_somniferum_SC44_FBX1:0.0000021675,Papaver_somniferum_SC44_FBX2:0.0095933513):1.2084858890[100]):0.2669288406[100],(Rosa_chinesis_Chr4_FBX2:0.4159375411,Rosa_chinesis_Chr4_FBX3:0.5182145171):0.7404748890[100]):0.1344467207[100],Cuscuta_australis_SC026_FBX2:1.1175302634):0.3536948347[100],(Rosa_chinesis_Chr6_FBX4:1.1287772285,Theobroma_cacao_Sc3_FBX2:1.2068772485):0.5205724789[100]):0.1892303710[95],((Theobroma_cacao_Sc1_FBX13:0.0000027485,Theobroma_cacao_Sc1_FBX14:0.0000020592):0.9573506328[100],Theobroma_cacao_Sc1_FBX3:0.8273248018):0.8842858312[100]):0.1704182769[97],(((Gossypium_raimondii_Chr11_FBX7:0.1583670370,Phaseolus_vulgaris_Chr6_FBX1:0.2104710493):1.5105500020[100],Ziziphus_jujuba_Chr1_FBX7:1.4021440091):0.2443705122[71],Amborella_trichopoda_evm_27.model.AmTr_v1.0_scaffold00012.11:2.1225102985):0.1718920177[90]):0.1160482034[67],((((((Theobroma_cacao_Sc1_FBX7:0.0000000000,Theobroma_cacao_Sc1_FBX9:0.0000000000):0.0000027485,Theobroma_cacao_Sc1_FBX8:0.0000027485):1.0120247420[100],Ginkgo_biloba_evm.model.chr11.1468:1.0312130214):0.4717154347[100],((Theobroma_cacao_Sc2_FBX1:0.0179466850,Theobroma_cacao_Sc2_FBX2:0.0191034658):0.0571801716[100],Theobroma_cacao_Sc2_FBX3:0.0000024023):1.6198869680[100]):0.2713166878[98],Amborella_trichopoda_evm_27.model.AmTr_v1.0_scaffold00012.152:2.4161985905):0.2282993656[89],((((Oryza_sativa_LOC_Os07g47650.1:1.1457025734,Ananas_comosus_Aco001134.1:1.4884554570):0.2228801518[100],(((Ananas_comosus_Aco001170.1:0.3302682693,Ananas_comosus_Aco004110.1:0.2763338604):0.8753100896[100],Ginkgo_biloba_evm.model.chr11.1618:1.4377570721):0.3687606246[95],Ananas_comosus_Aco014282.1:1.1640672316):0.2358297746[94]):0.2771502525[100],Ananas_comosus_Aco004199.1:1.3638652092):0.3747080786[100],Oryza_sativa_LOC_Os09g38300.1:1.5157634425):0.2740163346[100]):0.4381349371[92]):0.0653998196[71],((Cuscuta_australis_SC020_FBX1:2.2912611795,Ananas_comosus_Aco000868.1:1.5343505078):0.1775889252[73],(((Oryza_sativa_FBX1:0.2297260766,Oryza_sativa_FBX2:0.2643641104):0.1889366531[100],(Oryza_sativa_FBX3:0.0000022674,Oryza_sativa_FBX4:0.0000027485):0.2510048772[100]):1.5475541380[100],Populus_trichocarpa_Chr13_FBX1:1.7421414789):0.1468990381[90]):0.1426547759[71]):0.0571107623[66],(((Papaver_somniferum_Chr2_FBX19:0.6568329297,Papaver_somniferum_SC114_FBX3:1.1033530946):0.9263539294[100],Theobroma_cacao_Sc3_FBX1:1.8069533505):0.2474483124[93],(Oryza_sativa_LOC_Os08g38470.1:1.7657302879,(Oryza_sativa_LOC_Os09g20650.1:1.4315370295,(Oryza_sativa_LOC_Os09g30180.1:0.6834079021,Oryza_sativa_LOC_Os09g34200.1:0.4840796530):0.8536042649[100]):0.3039005129[100]):0.2596444639[98]):0.1545919830[78]):0.1696935078[99]):0.05393579365[98],((((((((Actinidia_chinensis_Chr26_FBX2:0.7743965434,(Gossypium_raimondii_Chr10_FBX6:0.0000027485,Gossypium_raimondii_Chr10_FBX7:0.0000027485):0.9495583203[100]):0.0922236015[100],((((Gossypium_raimondii_Chr10_FBX1:0.0000000000,Gossypium_raimondii_Chr10_FBX3:0.0000000000):0.0000000000,Gossypium_raimondii_Chr10_FBX4:0.0000000000):0.0000000000,Gossypium_raimondii_Chr10_FBX5:0.0000000000):0.0000027485,Gossypium_raimondii_Chr10_FBX2:0.0000027485):0.7321057345[100]):0.1621761589[100],Theobroma_cacao_Sc1_FBX15:1.3153212290):0.1140175140[100],(Mimulus_guttatus_Sc14_FBX19:1.6430140467,(Ziziphus_jujuba_Chr1_FBX1:0.0724877667,Ziziphus_jujuba_Chr1_FBX2:0.0226772041):1.0500606620[100]):0.2405253497[98]):0.2031981858[97],((((((Aquilegia_coerulea_Chr3_FBX15:0.0000024084,Aquilegia_coerulea_Chr3_FBX17:0.0223537685):0.0131874725[98],Aquilegia_coerulea_Chr3_FBX18:0.0000022383):0.0478916503[98],Aquilegia_coerulea_Chr3_FBX16:0.0784575372):1.3336569270[100],Vitis_vinifera_Chr14_FBX1:1.2596601822):0.3474703693[85],((((Arachis_hypogaea_Chr15_FBX21:1.7962630663,Arachis_hypogaea_Chr5_FBX19:1.0101745671):1.2184494690[100],Mimulus_guttatus_Sc14_FBX7:0.9807779642):0.1972369667[82],Arachis_hypogaea_Chr15_FBX23:1.8413258989):0.0662090416[78],Gossypium_raimondii_Chr11_FBX6:0.9933934921):0.1948109274[81]):0.1180926785[93],((((Arachis_hypogaea_Chr15_FBX19:1.3841509249,Arachis_hypogaea_Chr5_FBX17:1.2395050472):0.1737133647[93],Phaseolus_vulgaris_Chr6_FBX4:0.8361046104):0.0908916848[93],Rosa_chinesis_Chr4_FBX1:1.4854916563):0.2295317789[98],((((((Mimulus_guttatus_Sc14_FBX10:0.7937558045,(((Mimulus_guttatus_Sc14_FBX15:0.4131743611,Mimulus_guttatus_Sc14_FBX22:0.7057557731):0.0135975423[88],Mimulus_guttatus_Sc14_FBX5:0.7589025974):0.1412668926[99],Mimulus_guttatus_Sc14_FBX4:0.3807340367):0.3498357198[100]):0.1410804833[99],(Mimulus_guttatus_Sc14_FBX11:0.8986474844,Mimulus_guttatus_Sc8_FBX2:0.6790455685):0.1521430146[95]):0.0819798210[87],(((Mimulus_guttatus_Sc14_FBX1:0.0501465099,Mimulus_guttatus_Sc14_FBX2:0.0260311610):0.5592830470[100],(Mimulus_guttatus_Sc14_FBX6:0.1824263037,Mimulus_guttatus_Sc14_FBX8:0.1275082606):0.5150246267[100]):0.0343546507[89],((Mimulus_guttatus_Sc14_FBX12:0.0494676248,Mimulus_guttatus_Sc14_FBX9:0.1643620392):0.0226729948[99],(Mimulus_guttatus_Sc14_FBX14:0.0000027474,Mimulus_guttatus_Sc14_FBX17:0.0037656174):0.0817000658[100]):0.6857634521[100]):0.1165546112[93]):0.0706305843[87],(Mimulus_guttatus_Sc8_FBX1:0.4613172494,Mimulus_guttatus_Sc8_FBX3:0.8334925436):0.3420989173[100]):0.0890179367[87],((Mimulus_guttatus_Sc14_FBX18:0.5540995762,Mimulus_guttatus_Sc14_FBX21:0.5914075577):0.3179458656[100],Mimulus_guttatus_Sc14_FBX20:0.8068183701):0.1085034100[94]):0.2850485408[99],Mimulus_guttatus_Sc4_FBX1:0.9737504613):0.5312074629[100]):0.1691357700[95]):0.1251218701[95]):0.0766258735[85],(((Aquilegia_coerulea_Chr1_FBX2:1.4710802743,(Aquilegia_coerulea_Chr3_FBX14:0.0394941824,Aquilegia_coerulea_Chr3_FBX9:0.0622664182):0.9783619356[100]):0.1607756079[95],(Aquilegia_coerulea_Chr5_FBX1:0.9309044943,Aquilegia_coerulea_Chr5_FBX2:1.5533292849):0.1730316440[97]):0.1365157291[84],((((Papaver_somniferum_Chr2_FBX10:1.0438366820,Papaver_somniferum_SC76_FBX3_un:0.6982451804):0.2716502876[100],((Papaver_somniferum_Chr2_FBX15:0.7249739020,Papaver_somniferum_SC76_FBX2:1.0594602543):0.5113922096[100],Papaver_somniferum_Chr2_FBX8:0.7899110147):0.1655576415[98]):0.3887364526[100],(Papaver_somniferum_Chr2_FBX13:0.7456297720,Papaver_somniferum_SC114_FBX1:0.6231909005):0.7304610131[100]):0.0990518550[99],(Papaver_somniferum_Chr2_FBX12:0.6056876529,Papaver_somniferum_Chr2_FBX9:0.4159687649):0.8883912288[100]):0.2394291666[100]):0.0257864637[49]):0.1124035284[96],(Theobroma_cacao_Sc9_FBX3:1.9537010780,Theobroma_cacao_Sc9_FBX5:2.2144574150):0.4027915871[63]):0.0405327257[44],(((Gossypium_raimondii_Chr10_FBX8:0.5538393496,Gossypium_raimondii_Chr10_FBX9:0.7129390337):1.1277357690[100],((Ipomoea_nil_SC1043_FBX2:1.5007630826,(Prunus_mume_LG1_FBX11:1.4331668084,((Prunus_mume_LG4_FBX11:0.0326316474,Prunus_mume_LG4_FBX12:0.0346293527):0.6892976246[100],Theobroma_cacao_Sc1_FBX12:1.1924084621):0.2024251811[94]):0.1449228294[69]):0.1912307243[100],((Mimulus_guttatus_Sc14_FBX13:0.5548560698,Mimulus_guttatus_Sc14_FBX3:0.3758178526):1.2491767240[100],((((((Prunus_armeniaca_SFB24:0.0036089136,Prunus_armeniaca_SFB4:0.0036585672):0.1249869505[100],(((Prunus_armeniaca_SFB8:0.1363839485,Prunus_mume_LG1_FBX6:0.1045462579):0.0216903217[97],((Prunus_avium_SFB1:0.0190422754,(Prunus_dulcis_SFB:0.0036041318,Prunus_tenella_SFB:0.0072622173):0.0173142992[100]):0.1081583936[100],(Prunus_cerasus_SFB:0.0258506573,Prunus_dulcis_SFB10:0.0248201563):0.1153555893[100]):0.0316743084[99]):0.0166391279[95],((Prunus_avium_SFB4:0.1385444108,((Prunus_avium_S9SFB:0.1288837887,Prunus_pseudocerasus_SFB6:0.1552823867):0.0097567814[94],(Prunus_dulcis_SFBb:0.1432815463,Prunus_speciosa_SFB51:0.1206887883):0.0221778194[94]):0.0234207500[100]):0.0275994061[99],Prunus_mume_SFB1:0.1255204825):0.0021361100[97]):0.0165481969[95]):0.0960645531[99],Prunus_mume_LG4_FBX2:0.3826345358):0.0783482110[99],Prunus_mume_LG4_FBX1:0.3747199465):0.5764502414[100],Prunus_mume_LG4_FBX6:0.7735466903):0.4359951692[100],Prunus_mume_LG4_FBX8:1.1908908222):0.3788070114[100]):0.1157729027[99]):0.2000430432[100]):0.0703652421[65],(((((Prunus_mume_LG1_FBX14:0.6167766369,Prunus_mume_LG1_FBX15_short:0.4616605661):0.2997081939[99],(Rosa_chinesis_Chr6_FBX2:0.4139390003,Rosa_chinesis_Chr6_FBX3:0.4587365628):0.5855209553[100]):0.8906325023[100],Theobroma_cacao_Sc3_FBX3:1.5410843145):0.2390199367[67],Prunus_mume_LG4_FBX10:1.3888706400):0.2189651276[18],((((((Gossypium_raimondii_Chr11_FBX10:0.2556537482,((Gossypium_raimondii_Chr11_FBX11:0.0502112401,Gossypium_raimondii_Chr11_FBX16:0.0505291734):0.0478671532[100],(((Gossypium_raimondii_Chr11_FBX15:0.0350401092,(Gossypium_raimondii_Chr11_FBX17:0.0156089658,(Gossypium_raimondii_Chr11_FBX19:0.0049001527,Gossypium_raimondii_Chr11_FBX20:0.0084757959):0.0037597669[94]):0.0155625914[100]):0.0133817200[100],Gossypium_raimondii_Chr11_FBX22:0.0403489697):0.0159702745[100],Gossypium_raimondii_Chr11_FBX23:0.0336121801):0.0043729285[76]):0.0963974312[100]):0.1969675449[100],(Gossypium_raimondii_Chr11_FBX13:0.1647106718,Gossypium_raimondii_Chr11_FBX14:0.2022512871):0.2419106354[100]):0.3531899904[100],((((Gossypium_raimondii_Chr11_FBX1:0.0000027485,(Gossypium_raimondii_Chr11_FBX2:0.0000027485,Gossypium_raimondii_Chr11_FBX3:0.0000027485):0.0000020174[80]):0.0000027485[83],Gossypium_raimondii_Chr11_FBX4:0.0243449881):0.0452218010[100],Gossypium_raimondii_Chr11_FBX5:0.0817995909):0.1006706712[100],(Theobroma_cacao_Sc9_FBX1:0.0000024216,Theobroma_cacao_Sc9_FBX2:0.0000020894):0.1404629701[100]):0.1037716600[100]):0.3039144261[100],((((Theobroma_cacao_Sc10r_FBX1:0.2042415540,((Theobroma_cacao_Sc10r_FBX13:0.1562448998,Theobroma_cacao_Sc10r_FBX6:0.1902104566):0.0482740845[100],Theobroma_cacao_Sc10r_FBX5:0.1379443975):0.1936448415[100]):0.0590198715[85],Theobroma_cacao_Sc10r_FBX4:0.3868439441):0.0870934544[95],(Theobroma_cacao_Sc10r_FBX10:0.0138453641,((Theobroma_cacao_Sc10r_FBX11:0.0000027485,Theobroma_cacao_Sc10r_FBX14:0.0000027485):0.0000022739[59],(Theobroma_cacao_Sc10r_FBX7:0.0217719171,Theobroma_cacao_Sc10r_FBX9:0.0000021993):0.0414505070[99]):0.0077359296[94]):0.2594452880[100]):0.0495521876[91],((Theobroma_cacao_Sc10r_FBX12:1.1452783368,Theobroma_cacao_Sc10r_FBX3:0.1358636268):0.1546732474[99],Theobroma_cacao_Sc10r_FBX2:0.3276984312):0.9401684441[100]):0.2777116249[100]):0.6207368749[100],Quercus_lobata_SC950_FBX1:0.9326704383):0.0970073656[48],(((((((((((Cucumis_sativus_Sc2977_FBX1:0.0000027485,Cucumis_sativus_Sc2977_FBX4:0.0000027485):0.0000020258[74],Cucumis_sativus_Sc2977_FBX3:0.0000027485):0.2504202289[100],Cucumis_sativus_Sc2977_FBX2:0.3658859455):0.2994556700[100],(Cucumis_sativus_Sc3810_FBX1:0.1579217772,(Cucumis_sativus_Sc3810_FBX2:0.1337049472,(Cucumis_sativus_Sc3810_FBX3:0.0000027485,Cucumis_sativus_Sc3810_FBX5:0.0000027485):0.0591799081[100]):0.0499891904[100]):0.4287655433[100]):0.2031002904[100],((((Cucurbita_pepo_LG9_FBX1:0.0116415943,Cucurbita_pepo_LG9_FBX2:0.0136072452):0.3132425036[100],Cucurbita_pepo_LG9_FBX3:0.0758975873):0.1400995194[100],(Cucurbita_pepo_LG9_FBX5:0.0000022355,Cucurbita_pepo_LG9_FBX8:0.0000024184):0.1572766891[100]):0.4321715099[100],(Cucurbita_pepo_LG9_FBX6:0.0586791488,Cucurbita_pepo_LG9_FBX7:0.1142323441):0.4846272741[100]):0.2504779919[100]):0.1064352435[99],((Cucumis_sativus_Sc3356_FBX1:0.2299815842,((Cucurbita_pepo_LG03_FBX1:0.0000027485,Cucurbita_pepo_LG03_FBX5:0.0000027485):0.0835705304[100],Cucurbita_pepo_LG03_FBX3:0.3051865654):0.0801497311[100]):0.0780851935[100],(Cucumis_sativus_Sc3356_FBX2:0.1122730844,Cucumis_sativus_Sc3356_FBX3:0.0980407615):0.5439596610[100]):0.1283695964[100]):0.0696189533[80],(Cucurbita_pepo_LG11_FBX1:0.0417366985,Cucurbita_pepo_LG11_FBX2:0.1584274542):0.4303533740[100]):0.0542498970[80],Cucurbita_pepo_LG11_FBX3:0.6624971513):0.7072526895[100],(((((((((Malus_domestica_FBX1:0.0836151257,(Malus_domestica_FBX15:0.0167664139,Malus_domestica_FBX5:0.0082451843):0.1642312859[100]):0.0217206753[97],Malus_domestica_FBX2:0.0895632730):0.1129062575[100],((Malus_domestica_FBX10:0.0132704821,Malus_domestica_FBX18:0.0210392554):0.1665492938[100],Malus_domestica_FBX8:0.1200377742):0.1570231880[100]):0.1057000127[100],(Malus_domestica_FBX17:0.0466701525,Malus_domestica_FBX7:0.0655746585):0.1954601195[100]):0.0437351894[88],((Malus_domestica_FBX12:0.0327265033,Malus_domestica_FBX20:0.0529820324):0.1452410832[100],(Malus_domestica_FBX16:0.0270068730,Malus_domestica_FBX9:0.0209135259):0.1626055719[100]):0.0264326547[81]):0.0156404199[46],((Malus_domestica_FBX11:0.1147902485,Malus_domestica_FBX13:0.1771934971):0.0113238814[63],(Malus_domestica_FBX19:0.1427377253,Malus_domestica_FBX6:0.1301971886):0.0256399431[66]):0.0370029434[91]):0.0231926665[69],Malus_domestica_FBX3:0.2174021255):0.0553346699[89],Malus_domestica_FBX14:0.2306360174):0.7999238776[100],(((((((((Prunus_avium_S1SLFL1:0.0949653566,((Prunus_avium_S4SLFL1:0.0245441706,((Prunus_dulcis_SLFL8:0.0252325786,Prunus_webbii_SLFL:0.0309019718):0.0147761664[100],Prunus_mume_SLFLf:0.0290839027):0.0073181610[79]):0.0194026279[100],Prunus_avium_S5SLFL1:0.0728960502):0.0300507910[100]):0.0132856666[84],Prunus_avium_S2SLFL1:0.0799408414):0.0195153092[56],Prunus_mume_LG1_FBX7:0.0845465288):0.1938321041[100],(Prunus_mume_LG1_FBX4:0.1767400515,Prunus_mume_LG1_FBX5:0.1836677436):0.1534654424[100]):0.3218856812[100],((Prunus_mume_LG4_FBX3:0.8971435822,((Prunus_mume_LG4_FBX5:0.0657958732,Prunus_mume_LG4_FBX7_short:0.0954712606):0.7899218397[100],Rosa_chinesis_Chr2_FBX1:0.9677553983):0.1099765628[72]):0.1263967331[100],Rosa_chinesis_Chr3_FBX1:0.6959992854):0.0927786439[100]):0.0937371481[96],Prunus_mume_LG1_FBX3:0.6423494975):0.1650247153[100],((Prunus_avium_S4SLFL2:0.0164829425,Prunus_mume_LG1_FBX1:0.0363392875):0.6237093900[100],Rosa_chinesis_Chr6_FBX1:0.8385154840):0.2394695491[100]):0.0449301869[76],Prunus_mume_LG1_FBX2:0.6738565697):0.0514273397[77],Prunus_mume_LG1_FBX8:1.1810453163):0.1511913932[100]):0.0631639010[100]):0.1575341797[100],Ziziphus_jujuba_Chr2_FBX1:1.3444034495):0.3261621802[64],(((((((Aquilegia_coerulea_Chr1_FBX1:0.5472337168,(((Aquilegia_coerulea_Chr5_FBX10:0.0100588153,(Aquilegia_coerulea_Chr5_FBX6:0.0000020965,((Aquilegia_coerulea_Chr5_FBX7:0.0000000000,Aquilegia_coerulea_Chr5_FBX9:0.0000000000):0.0000027485,Aquilegia_coerulea_Chr5_FBX8:0.0000026514):0.0000026426[99]):0.0000028149[99]):0.0094957981[72],((Aquilegia_coerulea_Chr5_FBX3:0.0000027485,Aquilegia_coerulea_Chr5_FBX4:0.0000027485):0.0000020035[49],Aquilegia_coerulea_Chr5_FBX5:0.0000024448):0.0230245757[100]):0.0037359726[69],((Aquilegia_coerulea_Chr5_FBX11:0.0000026598,Aquilegia_coerulea_Chr5_FBX13:0.0000027252):0.0000028342[67],(((Aquilegia_coerulea_Chr5_FBX12:0.0000000000,Aquilegia_coerulea_Chr5_FBX16:0.0000000000):0.0000000000,Aquilegia_coerulea_Chr5_FBX15:0.0000000000):0.0000027485,Aquilegia_coerulea_Chr5_FBX14:0.0000027485):0.0000025203[95]):0.0000027237[83]):0.7595264519[100]):0.1852867381[99],(((((Aquilegia_coerulea_Chr1_FBX15:0.0000027485,Aquilegia_coerulea_Chr1_FBX6:0.0000027485):0.0000023294[97],Aquilegia_coerulea_Chr1_FBX7:0.0000027485):0.0107481237[100],Aquilegia_coerulea_Chr1_FBX4:0.0034488416):0.0183271953[100],Aquilegia_coerulea_Chr1_FBX3:0.0000028128):0.6389320615[100],(Aquilegia_coerulea_Chr1_FBX5:0.7090179677,Aquilegia_coerulea_Chr1_FBX8:0.4884741183):0.2863142255[100]):0.2249480303[100]):0.1519106556[100],((((Aquilegia_coerulea_Chr2_FBX1:0.3106572248,Aquilegia_coerulea_Chr2_FBX10:0.4791293484):0.1920406392[100],Aquilegia_coerulea_Chr2_FBX8:0.3811875905):0.1786651041[100],(Aquilegia_coerulea_Chr3_FBX1:0.0036154811,Aquilegia_coerulea_Chr3_FBX19:0.0030232805):0.6154587492[100]):0.1137228322[100],(Aquilegia_coerulea_Chr2_FBX2:0.1534752429,(Aquilegia_coerulea_Chr2_FBX3:0.0000027485,Aquilegia_coerulea_Chr2_FBX4:0.0000021073):0.1462362328[100]):0.2884379439[100]):0.5393503463[100]):0.2739173319[100],(Aquilegia_coerulea_Chr3_FBX2:1.0041634995,((Aquilegia_coerulea_Chr3_FBX3:0.0303112217,Aquilegia_coerulea_Chr3_FBX4:0.0000027485):0.0032842549[99],(((Aquilegia_coerulea_Chr3_FBX5:0.0000000000,Aquilegia_coerulea_Chr3_FBX8:0.0000000000):0.0000000000,Aquilegia_coerulea_Chr3_FBX7:0.0000000000):0.0000027485,Aquilegia_coerulea_Chr3_FBX6:0.0000027485):0.0000020233[85]):0.8753387231[100]):0.4152310617[100]):0.1900175291[100],(((Papaver_somniferum_Chr2_FBX2:0.0000028802,Papaver_somniferum_Chr2_FBX5:0.0198461371):0.0043908974[100],(Papaver_somniferum_Chr2_FBX3:0.0070155608,Papaver_somniferum_Chr2_FBX4:0.0187914865):0.0027495405[91]):0.7632618202[100],Papaver_somniferum_Chr2_FBX6:1.0534317813):0.6448063725[100]):0.2902626311[100],(((((((((Arachis_hypogaea_Chr15_FBX1:0.0196890543,(Arachis_hypogaea_Chr15_FBX2:0.0252629838,Arachis_hypogaea_Chr15_FBX3:0.0207181885):0.0246393317[100]):0.0127821128[100],Arachis_hypogaea_Chr5_FBX1:0.0989044969):0.0484807781[100],((Arachis_hypogaea_Chr15_FBX18:0.0888310241,Arachis_hypogaea_Chr15_FBX8:0.1030288032):0.0341073750[94],Arachis_hypogaea_Chr5_FBX3:0.0946521832):0.0226251066[95]):0.0872450120[100],(Arachis_hypogaea_Chr15_FBX4:0.0326898418,Arachis_hypogaea_Chr5_FBX2:0.0245710499):0.2161421549[100]):0.0717863773[100],((((Arachis_hypogaea_Chr15_FBX10:0.0389476848,Arachis_hypogaea_Chr5_FBX4:0.0464663407):0.0025245459[95],Arachis_hypogaea_Chr5_FBX9:0.0547605732):0.0201525888[95],Arachis_hypogaea_Chr15_FBX12:0.0229119186):0.0633261058[100],(Arachis_hypogaea_Chr5_FBX7:0.0000026350,Arachis_hypogaea_Chr5_FBX8:0.0000021770):0.0589089616[100]):0.0960907737[100]):0.1185346175[100],(((Arachis_hypogaea_Chr15_FBX17:0.0126792557,Arachis_hypogaea_Chr5_FBX5:0.1200783988):0.0563363842[88],Arachis_hypogaea_Chr5_FBX14:0.0250759901):0.4106629655[100],Arachis_hypogaea_Chr15_FBX7:0.2511658899):0.0883586179[100]):0.0670742048[98],((Arachis_hypogaea_Chr15_FBX9:0.0352062886,Arachis_hypogaea_Chr5_FBX10:0.0146611695):0.0392249754[95],Arachis_hypogaea_Chr5_FBX11:0.0474588410):0.1942837331[96]):0.9720448285[100],(((Phaseolus_vulgaris_Chr4_FBX1:0.1651307650,Phaseolus_vulgaris_Chr4_FBX2:0.0752066414):0.1285749840[100],Phaseolus_vulgaris_Chr4_FBX3:0.2378835161):0.3073677440[100],(Phaseolus_vulgaris_Chr4_FBX4:0.1262543771,(((Phaseolus_vulgaris_Chr4_FBX5:0.3051149034,Phaseolus_vulgaris_Chr4_FBX7:0.1523871761):0.0486303806[89],Phaseolus_vulgaris_Chr4_FBX9:0.3476508717):0.0099606416[89],Phaseolus_vulgaris_Chr4_FBX6:0.2473661530):0.0884050380[100]):0.5210043027[100]):0.5120838072[100]):0.7011229396[100],((((Cuscuta_australis_SC026_FBX1:0.5159186468,Cuscuta_australis_SC026_FBX3:0.4951357944):0.6053061613[100],((Dianthus_caryophyllus_Sc127_FBX1:0.0216995410,Dianthus_caryophyllus_Sc127_FBX2:0.0353621186):0.1186658048[99],Dianthus_caryophyllus_Sc127_FBX3:0.2681582610):0.8051269806[100]):1.4353538440[100],((((((Ziziphus_jujuba_Chr1_FBX10:0.0444874532,Ziziphus_jujuba_Chr1_FBX3:0.0706642612):0.0116671947[100],(Ziziphus_jujuba_Chr1_FBX5:0.0910335500,Ziziphus_jujuba_Chr1_FBX9:0.0540525863):0.0104296998[64]):0.2794850235[100],Ziziphus_jujuba_Chr1_FBX4:0.4207071999):1.0852486760[100],(Ziziphus_jujuba_Chr5_FBX1:0.5232415200,Ziziphus_jujuba_Chr5_FBX2:0.6894230714):0.5262464367[100]):0.1599156919[100],((Ziziphus_jujuba_Chr2_FBX2:0.6648637714,Ziziphus_jujuba_Chr2_FBX4:0.5671088397):0.2781494167[100],Ziziphus_jujuba_Chr2_FBX3:0.6797939123):0.3727557158[100]):0.1175538766[100],Ziziphus_jujuba_Chr2_FBX5:1.3337358012):0.1409388380[100]):0.1283705827[85],(((Manihot_esculenta_SC1372_FBX1:0.0225646262,Manihot_esculenta_SC1372_FBX2:0.0629427114):0.0224335672[100],Manihot_esculenta_SC3698_FBX1:0.0000021846):0.6602021292[100],(Ricinus_communis_30131_FBX1:0.1015030716,(Ricinus_communis_30131_FBX2:0.0073983472,Ricinus_communis_30131_FBX3:0.0069045522):0.1531860642[100]):0.5745223002[100]):0.6572153414[100]):0.0467476026[81]):0.1377497303[85]):0.1113088443[85],((Dianthus_caryophyllus_Sc2850_FBX1:2.0057906655,((((Ipomoea_nil_SC1043_FBX1:0.3690186049,((Ipomoea_nil_SC1043_FBX4:0.0145253070,Ipomoea_nil_SC1043_FBX5:0.0108515930):0.0712393595[100],Ipomoea_nil_SC1043_FBX7:0.0620318581):0.2245910312[100]):0.3007759670[100],Ipomoea_nil_SC1043_FBX6:1.0287680398):0.4157325008[100],Ipomoea_nil_SC1043_FBX3:0.8639992404):1.1306393290[100],(Juglans_regia_FBX1:0.2278043143,(Juglans_regia_FBX2:0.0296592121,(Juglans_regia_FBX3:0.0151927016,(Juglans_regia_FBX4:0.0219355538,Juglans_regia_FBX5:0.0542972827):0.0067297590[92]):0.0194065966[93]):0.1310189237[99]):0.9163869704[100]):0.0705031122[54]):0.1721202013[23],((((((((((((((((((Antirrhinum_hispanicum_Chr7_FBX1:0.0100181830,Antirrhinum_majus_Chr7_FBX1:0.0039057872):0.1397330232[100],(Antirrhinum_hispanicum_Chr8_FBX27:0.0159251213,Antirrhinum_majus_Chr8_FBX27:0.0178934416):0.0413270693[100]):0.2229876531[100],(Antirrhinum_hispanicum_Chr8_FBX28:0.0151770089,Antirrhinum_majus_Chr8_FBX33:0.0050752521):0.2660091434[100]):0.1044273267[100],(Antirrhinum_hispanicum_Chr8_FBX26:0.0014442648,Antirrhinum_majus_Chr8_FBX26:0.0087004124):0.2906472273[100]):0.3157232461[100],(Antirrhinum_hispanicum_Chr8_FBX32:0.0188144119,Antirrhinum_majus_Chr8_FBX29:0.1614720977):0.2678760260[100]):0.1841328582[100],((Antirrhinum_hispanicum_Chr8_FBX20:0.0278231390,Antirrhinum_majus_Chr8_FBX20:0.0101537356):0.3445312242[100],(Antirrhinum_hispanicum_Chr8_FBX25:0.0058900229,Antirrhinum_majus_Chr8_FBX25:0.0080998537):0.4969395165[100]):0.1758888639[100]):0.0564151603[98],(((Antirrhinum_hispanicum_Chr8_FBX18:0.1012516589,Antirrhinum_majus_Chr8_FBX18:0.0977499606):0.2423438139[100],Antirrhinum_hispanicum_Chr8_FBX36:0.3158484578):0.2746301509[100],(Antirrhinum_hispanicum_Chr8_FBX30:0.0225351456,Antirrhinum_majus_Chr8_FBX31:0.0120969432):0.2646557597[100]):0.2361065944[100]):0.0611096784[95],((((Antirrhinum_hispanicum_Chr8_FBX1:0.0196035419,Antirrhinum_majus_Chr8_FBX1:0.0158791614):0.1259380940[100],(Antirrhinum_hispanicum_Chr8_FBX2:0.0034342016,Antirrhinum_majus_Chr8_FBX2:0.0000027485):0.1950084169[100]):0.5475640441[100],(((Antirrhinum_hispanicum_Chr8_FBX10:0.0226664288,Antirrhinum_majus_Chr8_FBX10:0.0556729097):0.5993182899[100],((Antirrhinum_hispanicum_Chr8_FBX35:0.0189518657,(Antirrhinum_hispanicum_Chr8_FBX4:0.0032637634,Antirrhinum_majus_Chr8_FBX4:0.0162599684):0.0177871624[100]):0.3525604512[100],(Antirrhinum_hispanicum_Chr8_FBX6:0.0234596024,Antirrhinum_majus_Chr8_FBX6:0.0152190816):0.4359520694[100]):0.1470205961[100]):0.0979999632[100],(Antirrhinum_hispanicum_Chr8_FBX3:0.0065981559,Antirrhinum_majus_Chr8_FBX3:0.0000024667):0.5643151231[100]):0.2036770215[100]):0.2288821750[100],(Antirrhinum_hispanicum_Chr8_FBX29:0.0099995017,Antirrhinum_majus_Chr8_FBX32:0.0284852022):0.7019906615[100]):0.0423349596[66]):0.0316700863[70],((((Antirrhinum_hispanicum_Chr8_FBX23:0.0000027485,Antirrhinum_hispanicum_SLFS4D:0.0000027485):0.0386727828[100],(Antirrhinum_hispanicum_Chr8_FBX5:0.0104163375,Antirrhinum_majus_Chr8_FBX5:0.0139829895):0.0369923093[100]):0.3900389898[100],((Antirrhinum_hispanicum_Chr8_FBX7:0.0158962812,Antirrhinum_majus_Chr8_FBX7:0.0263266723):0.3193592262[100],(Antirrhinum_hispanicum_Chr8_FBX8:0.0478346327,Antirrhinum_majus_Chr8_FBX8:0.0674038455):0.1511491800[100]):0.0961734413[100]):0.4283696930[100],(Antirrhinum_hispanicum_Chr8_FBX33:0.0260700239,Antirrhinum_majus_Chr8_FBX28:0.0180027845):0.4947856359[100]):0.0881895654[23]):0.0188786152[21],((Antirrhinum_hispanicum_Chr8_FBX15:0.0151270668,Antirrhinum_majus_Chr8_FBX15:0.0129027832):0.4886254786[100],(Antirrhinum_hispanicum_Chr8_FBX16:0.0133714666,Antirrhinum_majus_Chr8_FBX16:0.0179733397):0.5128081127[100]):0.0668799178[100]):0.0260590505[21],(Antirrhinum_hispanicum_Chr8_FBX14:0.0179834852,Antirrhinum_majus_Chr8_FBX14:0.0297240679):0.4955760412[100]):0.0499149488[29],((((((Antirrhinum_hispanicum_Chr8_FBX11:0.0552834384,Antirrhinum_majus_Chr8_FBX11:0.0263430034):0.4032689820[100],((Antirrhinum_hispanicum_Chr8_FBX12:0.0319964774,Antirrhinum_majus_Chr8_FBX12:0.0163437587):0.3162972459[100],(Antirrhinum_hispanicum_Chr8_FBX13:0.0161187167,Antirrhinum_majus_Chr8_FBX13:0.0169207834):0.2875942231[100]):0.1564730720[100]):0.0816374434[100],((Antirrhinum_hispanicum_Chr8_FBX24:0.0034200364,Antirrhinum_majus_Chr8_FBX24:0.0103446476):0.0068790888[89],Antirrhinum_hispanicum_SLFS2C:0.0000023610):0.5091117218[100]):0.0935975800[99],((((Antirrhinum_hispanicum_Chr8_FBX22:0.0000021951,Antirrhinum_hispanicum_SLFS4A:0.0103898853):0.0033559328[99],(Antirrhinum_majus_Chr8_FBX22:0.0000027485,Antirrhinum_majus_Chr8_FBX23:0.0000029728):0.0387826279[100]):0.0085853295[69],Antirrhinum_hispanicum_SLFS5A:0.0303326733):0.3787024185[100],(Antirrhinum_hispanicum_Chr8_FBX31:0.0369634268,Antirrhinum_majus_Chr8_FBX30:0.0370665519):0.3523016250[100]):0.0494474982[93]):0.0657371208[84],(Antirrhinum_hispanicum_Chr8_FBX9:0.0415593921,Antirrhinum_majus_Chr8_FBX9:0.0524335103):0.3696560636[100]):0.1328919915[100],(((Antirrhinum_hispanicum_Chr8_FBX17:0.0446058849,Antirrhinum_majus_Chr8_FBX17:0.0574072847):0.4248381815[100],((Antirrhinum_hispanicum_Chr8_FBX19:0.0035548741,Antirrhinum_hispanicum_SLFS1E:0.0134810365):0.0525157593[100],Antirrhinum_majus_Chr8_FBX19:0.0609280086):0.3163098823[100]):0.1847571292[100],(((((Antirrhinum_hispanicum_Chr8_FBX21:0.0043570535,Antirrhinum_hispanicum_SLFS1:0.0060850498):0.0034759768[74],Antirrhinum_hispanicum_SLFS4:0.0130647856):0.0043793624[100],Antirrhinum_hispanicum_SLFS2:0.0104498646):0.0069565929[95],Antirrhinum_hispanicum_SLFS5:0.0000022704):0.0123346152[85],Antirrhinum_majus_Chr8_FBX21:0.0121971058):0.6858443659[100]):0.0505496635[98]):0.1114421554[100]):0.3459973046[100],(Handroanthus_impetiginosus_scaffold8460__FBX1:0.0000022364,Handroanthus_impetiginosus_scaffold8460__FBX2:0.0000024621):0.9219335849[100]):0.2702547146[100],(Olea_europaea_Sc997_FBX1:0.1773084611,Olea_europaea_Sc997_FBX2:0.0892657736):0.7253216721[100]):0.1424537373[99],((((((((Petunia_hybrida_S11SLF1:0.0632235159,((Petunia_hybrida_S19SLF1:0.0126969220,Petunia_hybrida_S9SLF1:0.0216219090):0.0036243515[100],Petunia_hybrida_S5SLF1:0.0110249362):0.0234746139[100]):0.1913279494[100],(Solanum_habrochaites_S1SLF7:0.0178793021,(Solanum_habrochaites_S5SLF7:0.0000027485,Solanum_habrochaites_SLF7:0.0000027485):0.0164479189[100]):0.4293208799[100]):0.1872207149[100],((((Petunia_hybrida_S11SLF2:0.1294026046,(Petunia_hybrida_S7SLF2:0.0870383180,Petunia_axillaris_S17SLF2:0.0987600887):0.0299767782[100]):0.0158662957[100],Petunia_hybrida_S5SLF2:0.1084144647):0.0097560640[89],Petunia_axillaris_S19SLF2:0.0923135077):0.0455088926[89],Solanum_habrochaites_SLF23:0.4036382217):0.2331347773[100]):0.0545618521[100],Solanum_habrochaites_SLF20:0.5435921780):0.0733661890[99],(((((((((Petunia_hybrida_S11SLF4:0.0375864498,Petunia_hybrida_S7SLF4:0.0104679288):0.0033766557[81],(Petunia_hybrida_S5SLF4:0.0201877199,Petunia_hybrida_S9SLF4:0.0308931210):0.0000026170[86]):0.0089239927[94],Petunia_axillaris_S17SLF4:0.0289799306):0.0229749131[94],Petunia_axillaris_S19SLF4:0.0732506509):0.1968847885[100],(Solanum_habrochaites_S1SLF6:0.0365674047,(Solanum_habrochaites_S5SLF6:0.0000027485,Solanum_habrochaites_SLF6:0.0000027485):0.0372365262[100]):0.3693699196[100]):0.1406663491[100],((((Petunia_hybrida_S11SLF5:0.0140193015,Petunia_hybrida_S7SLF5:0.0104463186):0.0000027485[17],(Petunia_axillaris_S17SLF5:0.0104481675,Petunia_axillaris_S19SLF5:0.0139993787):0.0000024598[21]):0.0000026198[23],Petunia_hybrida_S9SLF5:0.0209902158):0.0027650254[65],Petunia_hybrida_S5SLF5:0.0112199676):0.4223621475[100]):0.0666526080[100],((Solanum_habrochaites_S1SLF4:0.0000026501,Solanum_habrochaites_SLF4:0.0000027531):0.0347864624[100],Solanum_habrochaites_S5SLF4:0.0422863805):0.5134474653[100]):0.0112992402[97],(Petunia_hybrida_S5FBX:0.4339499353,((((Petunia_hybrida_S5SLF6:0.0374088924,(Petunia_hybrida_S9SLF6:0.0271551326,Petunia_hybrida_S7SLF6:0.0346944922):0.0065941445[64]):0.0000022356[23],(Petunia_axillaris_S17SLF6:0.0345752396,Petunia_axillaris_S19SLF6:0.0169009239):0.0033338048[100]):0.0039682385[23],Petunia_hybrida_S11SLF6:0.0233799013):0.2281579567[100],((Solanum_habrochaites_S5SLF13:0.0000027485,Solanum_habrochaites_SLF13:0.0000027485):0.0047764492[100],Solanum_lycopersicum_SLF13:0.0212132313):0.3859963665[100]):0.0670305692[100]):0.2044787982[100]):0.1189390448[100],(Solanum_habrochaites_S1SLF5:0.0000023278,Solanum_habrochaites_SLF5:0.0034344840):0.5425163861[100]):0.0719875566[100]):0.0296728621[96],(((((Petunia_hybrida_S11SLF3:0.0821930980,(((Petunia_hybrida_S5SLF3:0.0000027485,Petunia_axillaris_S19SLF3:0.0243406672):0.0000028080[92],Petunia_axillaris_S17SLF3:0.0104046000):0.0198568286[100],Petunia_hybrida_S9SLF3:0.0167647206):0.0606482357[100]):0.1543605415[100],Petunia_hybrida_S7SLF3:0.2916237467):0.0372745463[94],((Solanum_habrochaites_S5SLF12:0.0000027485,Solanum_habrochaites_SLF12:0.0000027485):0.0000026341[93],Solanum_lycopersicum_SLF12:0.0248112625):0.4267636549[100]):0.2580565812[100],Solanum_habrochaites_SLF22:0.5907513652):0.0588653508[90],(((Solanum_habrochaites_S5SLF11:0.0000024468,Solanum_habrochaites_SLF11:0.0000027485):0.0078078361[100],Solanum_lycopersicum_SLF11:0.0230853692):0.4634943893[100],Solanum_habrochaites_SLF17:0.6797861875):0.1439306088[95]):0.0447074235[72]):0.0210866572[63],((Solanum_habrochaites_S1SLF2:0.0328775393,(Solanum_habrochaites_S5SLF2:0.0000027485,Solanum_habrochaites_SLF2:0.0000027485):0.0161520265[100]):0.8156470154[100],Solanum_habrochaites_SLF21:0.6082794024):0.1487536317[96]):0.1542766188[96],((Solanum_habrochaites_S1SLF9:0.0034952043,Solanum_habrochaites_SLF9:0.0070233159):0.0032067404[99],Solanum_lycopersicum_SLF9:0.1184848611):0.6706713018[100]):0.5898333118[100]):0.1498834681[93],(((Coffea_canephora_Chr1_FBX1:0.0236867130,Coffea_canephora_Chr5_FBX3:0.0555150946):0.7360552425[100],(Coffea_canephora_Chr5_FBX1:0.0045662978,Coffea_canephora_Chr5_FBX2:0.0068959520):0.7269674239[100]):0.2535235227[100],Coffea_canephora_Chr2_FBX1:1.0081499352):0.0878267071[83]):0.1695837131[97],(Solanum_habrochaites_SLF1:0.0000027485,Solanum_lycopersicum_SLF1:0.0000027485):1.2736106340[100]):0.3014661729[99],((((((Citrus_clementina_Sc5_FBX1:0.0935992286,(Citrus_clementina_Sc5_FBX2:0.0139620921,Citrus_clementina_Sc5_FBX3_short:0.0907007170):0.1247315080[100]):1.0142007300[100],Citrus_clementina_Sc7_FBX8:0.8884856917):0.1167033028[99],((Citrus_clementina_Sc7_FBX1:0.5482443260,((Citrus_clementina_Sc7_FBX2:0.4320407747,(Citrus_clementina_Sc7_FBX5:0.1783453079,Citrus_clementina_Sc7_FBX7:0.2654281355):0.0825548201[100]):0.0747219072[16],Citrus_clementina_Sc7_FBX9_short:0.2348149976):0.5386284743[100]):0.1659945451[100],(((Citrus_clementina_Sc7_FBX10:0.5712828733,Citrus_clementina_Sc7_FBX6:0.6115477190):0.0707950171[45],Citrus_clementina_Sc7_FBX3:0.6464471348):0.0460468494[92],Citrus_clementina_Sc7_FBX11:0.5278251249):0.1644301037[100]):0.1520903232[100]):0.1450939804[99],Citrus_clementina_Sc7_FBX4:0.8978458203):0.1712251992[100],Theobroma_cacao_Sc10r_FBX8:1.1321593952):0.2361832476[100],(((Handroanthus_impetiginosus_scaffold6529__FBX1:0.8411940542,Sesamum_indicum_Chr15_FBX2:0.3212024947):0.3774152242[100],Sesamum_indicum_Chr15_FBX1:0.9762218625):0.3461170696[100],(Actinidia_chinensis_Chr26_FBX1:0.0000027485,(Actinidia_chinensis_Chr16_FBX1:0.0000027485,Actinidia_chinensis_Chr26_FBX3:0.0000027485)OROOT:0.0000027485[60]):0.9914740414[100]):0.1161701817[91]):0.3023923051[100]):0.0705038861[31]):0.0460168508[20]):0.0793670542[48]):0.0373292924[40]):0.1232355893[67]):0.1895448508[61]):0.1272395655[68]):0.05393579365);

##Tree text for Supplemental Fig. 6A
(((Aquilegia_coerulea_RNase1:0.5243859423,Aquilegia_coerulea_RNase4:0.7066527239):0.2852039236[97],((Aquilegia_coerulea_RNase5:0.0000021222,Aquilegia_coerulea_RNase9:0.0306570574):0.0000025956[96],Aquilegia_coerulea_RNase9a:0.0249741675):1.0668905080[100]):0.1188723438[65],(((((((Malus_spectabilis_S1RNase:0.2036218183,Malus_spectabilis_S5RNase:0.2481204755):0.0485120308[48],((Pyrus_communis_SaRNase:0.1905059978,Pyrus_communis_SeRNase:0.2578955158):0.0419213884[41],Pyrus_communis_SdRNase:0.1998438409):0.0302637267[37]):0.0265213958[36],Malus_spectabilis_S4RNase:0.1787610326):0.0365885454[56],Malus_spectabilis_S3RNase:0.2044178291):0.0516700606[60],Pyrus_communis_SbRNase:0.1878071566):0.7443214493[100],(((((Prunus_armeniaca_S1RNase:0.0767170339,(Prunus_cerasus_S34RNase:0.0828349561,Prunus_dulcis_S23RNase:0.1537098390):0.0374244136[59]):0.0661099204[80],(Prunus_cerasus_S33RNase:0.1186441856,Prunus_dulcis_S8RNase:0.1788169509):0.0246648739[34]):0.0487596926[38],Prunus_armeniaca_S4RNase:0.1041561112):0.0726199317[49],Prunus_webbii_SRNase:0.0816459992):0.5355681268[100],Prunus_persica_S2RNase:0.9504708880):0.1334499596[44]):0.1899345545[68],(((((Aquilegia_coerulea_RNase2:1.0377504643,Aquilegia_coerulea_RNase14:0.7976586052):0.2721036858[63],Aquilegia_coerulea_RNase13:1.3956790422):0.2844383126[63],((Aquilegia_coerulea_RNase8:0.0000021222,Aquilegia_coerulea_RNase12:0.0000021247):0.8941860920[100],Aquilegia_coerulea_RNase11:1.3168401464):0.4269505145[91]):0.1486640065[45],((Aquilegia_coerulea_RNase3:1.4387656308,(Aquilegia_coerulea_RNase6:0.7274539810,Aquilegia_coerulea_RNase10:0.9981477757):0.3459699835[93]):0.2445143477[49],Aquilegia_coerulea_RNase7:1.0317381697):0.2882808117[71]):0.2789284011[61],(((((Antirrhinum_hispanicum_S1RNase:0.5590546495,Antirrhinum_hispanicum_S5RNase:0.4245811526):0.1898607519[79],Antirrhinum_hispanicum_S2RNase:0.2791779795):0.1948682534[72],(Antirrhinum_hispanicum_S3RNase:0.5035182166,Antirrhinum_hispanicum_S4RNase:0.5709698334):0.2927282317[96]):0.1765435289[67],Antirrhinum_hispanicum_S7RNase:0.6477120473):0.4122625044[100],((((((Petunia_hybrida_SB2RNase:0.2542734479,Solanum_peruvianum_S24RNase:0.3297795593):0.1336856700[81],Petunia_hybrida_SxRNase:0.3042936698):0.1761742322[94],Solanum_peruvianum_SnRNase:0.6601837509):0.0976228365[76],Solanum_peruvianum_S7RNase:0.6456318674):0.1269026841[73],(Solanum_peruvianum_S22RNase:0.0000021208,Solanum_peruvianum_SRNase:0.0050272741):0.5061160511[100]):0.4280857354[100],((((Citrus_maxima_S14-RNase:0.5814308645,(Citrus_maxima_S13-RNase:0.0095466289,Citrus_maxima_S5-RNase:0.0000028613):0.4072410442[100]):0.2750720633[99],Citrus_maxima_S7-RNase:0.6171890847):0.1074464413[65],((((Citrus_maxima_S12-RNase:0.0133274298,Citrus_maxima_S9-RNase:0.0089488684):0.0439484916[88],Citrus_maxima_S10-RNase:0.0443617771):0.1677460759[100],Citrus_maxima_S3-RNase:0.1596404166):0.2872909693[100],Citrus_maxima_S2-RNase:0.4394565459):0.2706303447[100]):0.0564046199[39],(Citrus_maxima_S11-RNase:0.5484821931,((Citrus_maxima_S8-RNase:0.1947176727,Citrus_maxima_S6-RNase:0.2941428908):0.1361164485[98],(Citrus_maxima_S4-RNase:0.1071475418,(Citrus_maxima_Sm-RNase:0.1499715300,Citrus_maxima_S1-RNase:0.1152862526)OROOT:0.0345913356[66]):0.2615404786[100]):0.2872066022[99]):0.0990334759[70]):0.6504460151[100]):0.1080036028[45]):0.1342408056[62]):0.0795864277[27]):0.1188723438);

##Tree text for Supplemental Fig. 6B
((Oryza_sativa_FBX1:0.1643449733,Oryza_sativa_FBX2:0.2765738052):0.8946734435[100],((((((((Aquilegia_coerulea_Chr1_FBX2:1.2735610419,(((Aquilegia_coerulea_Chr3_FBX15:0.0000026243,(Aquilegia_coerulea_Chr3_FBX18:0.0000025741,Aquilegia_coerulea_Chr3_FBX16:0.1728484105):0.0065752733[74]):0.0104488925[74],Aquilegia_coerulea_Chr3_FBX17:0.0092598992):1.4831322750[100],Aquilegia_coerulea_Chr5_FBX1:0.8851833792):0.0850268757[27]):0.1055495296[41],Aquilegia_coerulea_Chr5_FBX2:1.3742044990):0.0848766017[41],(Aquilegia_coerulea_Chr3_FBX9:0.0000021527,Aquilegia_coerulea_Chr3_FBX14:0.0000026090):1.3035918140[100]):0.0784065012[61],(((((Prunus_armeniaca_SFB24:0.0031873689,Prunus_armeniaca_SFB4:0.0032891475):0.1144316009[100],Prunus_mume_SFB1:0.1060412569):0.0087300076[65],(((Prunus_avium_SFB1:0.0162135194,(Prunus_dulcis_SFB:0.0032539637,Prunus_tenella_SFB:0.0032607177):0.0168513631[100]):0.1014256754[100],(Prunus_cerasus_SFB:0.0203296104,Prunus_dulcis_SFB10:0.0196806353):0.0969292716[100]):0.0256826072[94],Prunus_armeniaca_SFB8:0.1260512011):0.0217114229[70]):0.0273596232[95],((Prunus_speciosa_SFB51:0.1076336836,Prunus_dulcis_SFBb:0.1323584698):0.0181373645[82],(Prunus_avium_S9-SFB:0.1091939073,Prunus_pseudocerasus_SFB6:0.1389831790):0.0114322659[79]):0.0193287256[81]):0.0868116577[96],Prunus_avium_SFB4:0.0393823768):1.7091057700[100]):0.0914840048[40],(Aquilegia_coerulea_Chr1_FBX9:0.6776780132,((Aquilegia_coerulea_Chr1_FBX10:0.5149992994,(Aquilegia_coerulea_Chr1_FBX11:0.2387027513,Aquilegia_coerulea_Chr1_FBX13:0.2361913080):0.2789499817[100]):0.1030412453[84],((Aquilegia_coerulea_Chr5_FBX17:0.0000026090,Aquilegia_coerulea_Chr5_FBX18:0.0000026090):0.5858737759[100],Aquilegia_coerulea_Chr5_FBX19:0.5119429969):0.2238447930[100]):0.1138153480[85]):0.6352781642[100]):0.0826451781[27],((Aquilegia_coerulea_Chr2_FBX5:0.1581163065,Aquilegia_coerulea_Chr2_FBX6:0.1798139350):0.6026274562[100],Aquilegia_coerulea_Chr3_FBX20:0.6096240345):0.7228227826[100]):0.0960691841[24],(((Aquilegia_coerulea_Chr3_FBX10:0.0000000000,Aquilegia_coerulea_Chr3_FBX12:0.0000000000):0.0000027547,Aquilegia_coerulea_Chr3_FBX11:0.0000026090):0.3355922404[100],Aquilegia_coerulea_Chr3_FBX13:0.4377590261):0.9385764938[100]):0.2366295106[64],((((((Malus_domestica_FBX1:0.0915235504,Malus_domestica_FBX5:0.1553228484):0.0230015865[49],Malus_domestica_FBX2:0.0724875762):0.2070881175[100],Malus_domestica_FBX6:0.1211678792):0.0382282166[60],Malus_domestica_FBX3:0.2606052203):0.6162571231[100],(((Prunus_avium_S1-SLFL1:0.0950950381,Prunus_avium_S2-SLFL1:0.0850005566):0.0129426925[75],(Prunus_avium_S4-SLFL1:0.0223062843,(Prunus_mume_SLFLf:0.0261541997,(Prunus_dulcis_SLFL8:0.0230265216,Prunus_webbii_SLFL:0.0459814100):0.0138334116[86]):0.0063113862[34]):0.0196866784[72]):0.6486843782[100],Prunus_avium_S4-SLFL2:0.7866400987):0.1308291604[64]):0.4140661983[100],(((((((Antirrhinum_hispanicum_SLF-S1:0.0061747123,Antirrhinum_hispanicum_SLF-S4:0.0092645176):0.0062187976[88],Antirrhinum_hispanicum_SLF-S2:0.0092779246):0.0022060452[62],Antirrhinum_hispanicum_SLF-S5:0.0039507912):0.5854342547[100],(Antirrhinum_hispanicum_SLF-S1E:0.5015781289,(Antirrhinum_hispanicum_SLF-S2C:0.4879680170,(Antirrhinum_hispanicum_SLF-S4A:0.0127110927,Antirrhinum_hispanicum_SLF-S5A:0.0315054010):0.3385944648[100]):0.1042968448[94]):0.0562495309[55]):0.1654322141[79],Antirrhinum_hispanicum_SLF-S4D:0.6937072581):0.5390140055[100],((((((Petunia_hybrida_S11-SLF1:0.2069226166,Solanum_habrochaites_S1-SLF7:0.3898893861):0.1680763362[100],Petunia_hybrida_S11-SLF2:0.3826281777):0.0931817895[91],(((((Petunia_hybrida_S11-SLF4:0.2288144818,Solanum_habrochaites_S1-SLF6:0.3545825617):0.1205921857[100],Petunia_hybrida_S11-SLF5:0.3842018452):0.0602146645[96],(((Petunia_hybrida_S5-SLF6:0.0304678159,Petunia_hybrida_S9-SLF6:0.0258669417):0.0050923337[67],(Petunia_hybrida_S7-SLF6:0.0243173344,Petunia_hybrida_S11-SLF6:0.0166558284):0.0076661329[71]):0.1932187408[100],Solanum_habrochaites_S5-SLF13:0.3625566239):0.2123035314[100]):0.0129242211[44],Solanum_habrochaites_S1-SLF4:0.4506113226):0.0849340156[98],Solanum_habrochaites_S1-SLF5:0.4626023480):0.0866951709[87]):0.0218902350[48],Solanum_habrochaites_S1-SLF9:0.6614795173):0.0247069863[19],((Petunia_hybrida_S11-SLF3:0.2281564525,Solanum_habrochaites_S5-SLF12:0.3808504490):0.2095887658[100],Solanum_habrochaites_S1-SLF2:0.7599694445):0.0748650769[62]):0.0473001323[32],Solanum_habrochaites_S5-SLF11:0.4874427155):0.5595894847[100]):0.2397886320[99],((Aquilegia_coerulea_Chr3_FBX2:0.9577668055,(Aquilegia_coerulea_Chr3_FBX3:0.0207390561,((((Aquilegia_coerulea_Chr3_FBX4:0.0000000000,Aquilegia_coerulea_Chr3_FBX6:0.0000000000):0.0000000000,Aquilegia_coerulea_Chr3_FBX8:0.0000000000):0.0000000000,Aquilegia_coerulea_Chr3_FBX7:0.0000000000):0.0000026090,Aquilegia_coerulea_Chr3_FBX5:0.0000026090):0.0044274979[100]):1.0392443570[100]):0.1343064534[66],(((((Aquilegia_coerulea_Chr2_FBX1:0.2868758359,((Aquilegia_coerulea_Chr2_FBX10:0.0026581300,AqucaSLF-Sc004_00636.1:0.0000026090):0.0222002300[100],AqucaSLF-Sc004_00635.1:0.0130270227):0.3547344259[100]):0.1141503203[91],Aquilegia_coerulea_Chr2_FBX8:0.3516473432):0.1635411634[100],(Aquilegia_coerulea_Chr3_FBX1:0.0000026090,Aquilegia_coerulea_Chr3_FBX19:0.0000025969):0.5565965117[100]):0.0573668601[72],(Aquilegia_coerulea_Chr2_FBX2:0.1415449922,(Aquilegia_coerulea_Chr2_FBX3:0.0000026090,Aquilegia_coerulea_Chr2_FBX4:0.0000026090):0.1318120136[100]):0.2340271781[100]):0.4500419623[100],(((Aquilegia_coerulea_Chr1_FBX3:0.0000021092,(Aquilegia_coerulea_Chr1_FBX4:0.0029422148,(((((((Aquilegia_coerulea_Chr1_FBX6:0.0000000000,Aquilegia_coerulea_Chr1_FBX19:0.0000000000):0.0000000000,Aquilegia_coerulea_Chr1_FBX15:0.0000000000):0.0000000000,Aquilegia_coerulea_Chr1_FBX17:0.0000000000):0.0000000000,Aquilegia_coerulea_Chr1_FBX18:0.0000000000):0.0000000000,Aquilegia_coerulea_Chr1_FBX16:0.0000000000):0.0000000000,Aquilegia_coerulea_Chr1_FBX20:0.0000000000):0.0000026090,Aquilegia_coerulea_Chr1_FBX7:0.0000026090):0.0054152942[100]):0.0137957878[100]):0.5260456874[100],(Aquilegia_coerulea_Chr1_FBX5:0.5928639580,Aquilegia_coerulea_Chr1_FBX8:0.4065954311):0.2473830926[99]):0.2850337960[100],(Aquilegia_coerulea_Chr1_FBX1:0.6918034674,((((Aquilegia_coerulea_Chr5_FBX3:0.0000000000,Aquilegia_coerulea_Chr5_FBX5:0.0000000000):0.0000026090,Aquilegia_coerulea_Chr5_FBX4:0.0000026090):0.0222481308[100],(((((Aquilegia_coerulea_Chr5_FBX11:0.0000000000,Aquilegia_coerulea_Chr5_FBX14:0.0000000000):0.0000000000,Aquilegia_coerulea_Chr5_FBX16:0.0000000000):0.0000000000,Aquilegia_coerulea_Chr5_FBX13:0.0000000000):0.0000000000,Aquilegia_coerulea_Chr5_FBX15:0.0000000000):0.0000026090,Aquilegia_coerulea_Chr5_FBX12:0.0000026090):0.0124930287[100]):0.0074835482[83],((((Aquilegia_coerulea_Chr5_FBX6:0.0000000000,Aquilegia_coerulea_Chr5_FBX9:0.0000000000):0.0000000000,Aquilegia_coerulea_Chr5_FBX10:0.0000000000):0.0000000000,Aquilegia_coerulea_Chr5_FBX8:0.0000000000):0.0000026090,Aquilegia_coerulea_Chr5_FBX7:0.0000026090):0.0000027685[100]):0.7750973302[100])OROOT:0.1155125341[63]):0.1489825971[86]):0.3524719505[100]):0.6252582859[100]):0.1346281271[60]):0.3397260056[89]):0.8946734435);

##Tree text for Supplemental Fig. 9
(Poaceae:160.47712725,((((Malvaceae:90.60000000,((Brassicaceae:46.32969800,Cleomaceae:46.32969800):21.87030200[14],Caricaceae:68.20000000):22.40000000[13]):15.40000000[11],Rosaceae:106.00000000):11.02839392[10],(Asteraceae:104.00000000,Solanaceae:104.00000000):13.02839392[19]):10.88813100[9],Ranunculaceae:127.91652493):32.56060233[22])OROOT;

##Tree text for Supplemental Fig. 10A
((Boechera_stricta_SRK-like1:0.2889846630,(Conringia_planisiliqua_SRK-like2:0.3033491345,Euclidium_syriacum_SRK:0.7840263413):0.3172587500[95]):1.8085103425[100],(((((((((((((Arabidopsis_lyrata_SRK:0.0396730628,(Arabidopsis_thaliana_SRK:0.0793545507,Capsella_rubella_SRK:0.1849415854):0.0425451656[70]):0.0767551603[93],Erysimum_cheiri_SRK:0.0877235630):0.1060170209[100],(((((Brassica_napus_SRK:0.0097683455,Brassica_oleracea_SRK:0.0023856043):0.0262081229[100],Brassica_rapa_SRK:0.0890614205):0.0280614032[78],Raphanus_sativus_SRK:0.1015800015):0.1892306325[100],Orychophragmus_violaceus_SRK:0.2160133096):0.0890661117[99],Eutrema_salsugineum_SRK:0.2194172207):0.0311239451[57]):0.0282284062[44],(Arabis_alpina_SRK:0.0668804520,Arabis_nordmanniana_SRK2:0.0741614481):0.1095555557[100]):0.1665851165[100],Iberis_amara_SRK:0.4617321171):0.0839801263[95],Brassica_rapa_SRK-like2:0.4019694405):0.0975554442[97],((Arabis_nordmanniana_SRK-like1:0.1487553801,(Brassica_rapa_SRK-like1:0.3057506574,(Eutrema_heterophyllum_SRK-like2:0.0988033633,Eutrema_heterophyllum_SRK-like2a:0.0980812303):0.0196075141[74]):0.1017832606[100]):0.0184097161[73],(((Brassica_rapa_SRK-like3:0.1044977093,Conringia_planisiliqua_SRK-like1:0.0699586951):0.0323177653[81],Eutrema_heterophyllum_SRK-like1:0.0664865130):0.0218906267[83],(Crucihimalaya_himalaica_SRK:0.0797178849,(Leavenworthia_alabamica_SRK:0.0887756999,Lepidium_aucheri_SRK:0.1552292158):0.0152036523[46]):0.0190129448[58]):0.0206943549[63]):0.0904811801[90]):0.0630551980[79],((Tarenaya_hassleriana_SRK-like1:0.0000000000,Tarenaya_hassleriana2_SRK-like3:0.0000000000):0.0000028883,Tarenaya_hassleriana1_SRK-like2:0.0000028883):0.1564358029[100]):0.2030101003[91],(Carica_papaya_SRK-like1:0.4856221548,((Durio_zibethinus_SRK-like1:0.0427291886,(Durio_zibethinus_SRK-like2:0.0740294029,Theobroma_cacao_SRK-like2:0.0870192744):0.0123964708[49]):0.0619135841[97],Gossypium_arboreum_SRK-like2:0.1708598380):0.1761457505[100]):0.0609751491[51]):0.0918353767[76],((((Helianthus_annuus_SRK-like1:0.2017616803,Helianthus_annuus_SRK-like2:0.2330341917):0.0478940551[74],Lactuca_sativa_SRK-like4:0.2101644358):0.0760982984[76],(Lactuca_sativa_SRK-like1:0.2304202693,Lactuca_sativa_SRK-like3:0.1446284314):0.1595525390[100]):0.1687324807[100],(((Solanum_lycopersicum_SRK-like1:0.0153934832,Solanum_tuberosum_SRK-like2:0.0564972588):0.0031550034[45],Solanum_pennellii_SRK-like2:0.0013978440):0.3273873646[100],(Solanum_lycopersicum_SRK-like2:0.0106179129,Solanum_pennellii_SRK-like1:0.0038982899):0.2116061208[100]):0.2737253281[100]):0.1119094321[89]):0.1337546894[84],(Oryza_sativa_SRK-like1:0.4925661250,Oryza_sativa_SRK-like2:0.5941469575):0.3414639477[100]):0.1610163720[83],((Brassica_rapa_SRK-like4:0.9360565034,(Papaver_somniferum_SRK-like1:0.4986291550,Papaver_somniferum_SRK-like2:0.7804976372):0.1147340143[59]):0.1550225484[91],(Oryza_sativa_SRK-like3:0.7197397851,Papaver_somniferum_SRK-like3:0.4206038913):0.3702473026[100]):0.2125910806[99]):0.0143803144[49],((((((Arabis_nordmanniana_SRK-like2:0.1610478012,Lactuca_sativa_SRK-like2:0.2761630780):0.3168160141[100],(Solanum_lycopersicum_SRK-like3:0.0145589249,Solanum_tuberosum_SRK-like1:0.0331324563):0.4274002189[100]):0.0754715338[47],Gossypium_arboreum_SRK-like1:0.5712621843):0.1431203032[99],Theobroma_cacao_SRKL-like1:0.4781722373):0.0400681321[70],Durio_zibethinus_SRKL-like3:0.6643997621):0.0776393647[66],(Carica_papaya_SRK-like2:0.4575024356,(Aquilegia_coerulea_SRK-lik1:0.2309308744,Aquilegia_coerulea_SRK-like2:0.3124173782)OROOT:0.2288559393[100]):0.0963298098[76]):0.0714655771[51]):1.8085103425);

##Tree text for Supplemental Fig. 10B
(((AtLURE1.1:0.1488983021,((AtLURE1.2:0.0082064551,AtLURE1.5:0.0462888983):0.0329890039[86],AtLURE1.3:0.0000027980):0.0119373982[47]):0.0296907305[49],AtLURE1.4:0.0080747222):0.831671475[100],((((Sinapis_alba_SP11:0.0760405042,(((Brassica_oleracea_SP11:0.0000026491,Brassica_oleracea_SP11-15:0.0000026491):0.0108438469[95],Brassica_rapa_SP11-60:0.0234404846):0.1034985136[99],(Raphanus_sativus_SP11-1:0.2104057213,Raphanus_sativus_SP11-3:0.3070850683):0.2871241713[100]):0.0319799952[65]):0.0923026249[81],(Brassica_rapa_SP11-29:0.1588936645,((Brassica_rapa_SP11-40:0.2020007446,Raphanus_sativus_SP11-2:0.1085913504):0.0828409059[72],Brassica_rapa_SP11-44:0.2727957164):0.0380445886[52]):0.1179964368[89]):0.1497628173[91],(Raphanus_sativus_SP11-4:0.0267429780,Raphanus_sativus_SP11-5:0.0000033676):0.0000028881[74]):0.5843773121[92],((((Arabidopsis_thaliana_SCR-B:0.5237291830,ACArabidopsis_lyrata_SCR-25:0.3086978078):0.0619954518[53],(Arabidopsis_halleri_SCRp:0.2799428377,Capsella_grandiflora_SCR:0.1255126134):0.2660045545[96]):0.0921115931[57],(((((((((((Boechera_stricta_SCR1:0.0717901626,(Capsella_rubella_SCR-like1:0.1876435326,(Camelina_sativa_SCR-like3:0.0342248195,Camelina_sativa_SCR-like4:0.0375109862):0.0707907180[96]):0.0553126840[81]):0.1591049765[98],Eutrema_salsugineum_SCR-like1:0.0491409612):0.1262810156[70],Eutrema_salsugineum_SCR-like2:0.0609154736):0.1043579929[73],Raphanus_sativus_SCR-like1:0.1992333051):0.0941760223[91],(Iberis_amara_SCR1:0.2355797990,Iberis_amara_SCR2:0.1874258855):0.3016940835[100]):0.0989599693[90],(Tarenaya_hassleriana_SCR:0.1607397788,((Capsella_rubella_SCR-like2:0.0870613626,(Eutrema_salsugineum_SCR-like3:0.0261766173,Eutrema_salsugineum_SCR-like4:0.0581253703):0.0902714833[100]):0.0387685666[57],((Camelina_sativa_SCR-like5:0.0421986326,Camelina_sativa_SCR-like1:0.0000028752):0.0274967436[89],Camelina_sativa_SCR-like2:0.0000033046):0.0331691414[88]):0.2627087310[100]):0.0647933252[80]):0.3260781872[90],((((Boechera_stricta_SCR2:0.0528747587,Capsella_rubella_SCR-like3:0.0553401188):0.2052231838[85],Raphanus_sativus_SCR-like2:0.2545029219):0.0270545938[53],Capsella_rubella_SCR-like4:0.1739787642):0.0749381348[70],Capsella_rubella_SCR-like5:0.6258409012):0.1322144528[57]):0.2700741530[63],(Solanum_pennellii_SCR-like:1.3821690623,(Gossypium_hirsutum_SCR-like:0.2722631942,Theobroma_cacao_SCR-like9:0.2722720817):1.0408385330[100]):0.0000036644[54]):0.5550421357[55],(Arabidopsis_lyrata_SCR-like5:0.6177625331,Arabidopsis_lyrata_SCR-like1:0.4886474504):0.0808976482[52]):0.1187739715[24],(Arabidopsis_lyrata_SCR-like7:0.1979660399,(Arabidopsis_lyrata_SCR-like6:0.1456614900,Capsella_rubella_SCR-like6:0.1134001468):0.1065651349[67]):0.2990968765[95]):0.2090863886[28],(Arabidopsis_lyrata_SCR-like3:0.0847910854,Arabidopsis_lyrata_SCR-like4:0.0635212430):0.7122697083[100]):0.1949815191[31]):0.3828913418[37],(Capsella_grandiflora_SCR7:0.2088398328,Arabidopsis_lyrata_SCR-like2:0.3868251555)OROOT:0.2104653422[73]):0.9528541804[67]):0.831671475);

##Tree text for Supplemental Fig. 11
(Poaceae:160.47712725,((((Lythraceae:105.21364740,Brassicaceae:105.21364740):0.78635260[14],Rosaceae:106.00000000):11.02839392[13],(Polygonaceae:111.50651982,((Rubiaceae:84.50000000,(Lamiaceae:83.50000000,Solanaceae:83.50000000):1.00000000[11]):23.50000000[10],(((Primulaceae:81.50000000,Ericaceae:81.50000000):9.20000000[19],Actinidiaceae:90.70000000):0.00000000[9],Theaceae:90.70000000):17.30000000[22]):3.50651982[8]):5.52187411[6]):10.88813100[30],Ranunculaceae:127.91652493):32.56060233[29])OROOT;

##Tree text for Supplemental Fig. 12
(Poaceae:160.47712725,(((Nelumbonaceae:111.01469500,Proteaceae:111.01469500):10.98530500[14],(Brassicaceae:117.02839392,(Plantaginaceae:83.50000000,Solanaceae:83.50000000):33.52839392[13]):4.97160608[11]):5.91652493[10],(Ranunculaceae:112.28885143,((Papaver:73.39674000,Macleaya:73.39674000):4.91930000[19],Eschscholzia:78.31604000):33.97281143[9]):15.62767350[22]):32.56060233[8])OROOT;

##Tree text for Supplemental Fig. 13A
(((Arabidopsis_thaliana_NP_189048.1:0.6713900466,(Solanum_lycopersicum_Solyc09g091360.1.1:0.4511562897,Solanum_lycopersicum_Solyc12g098110.1.1:0.2745349495):0.4046576172[100]):1.0284152970[100],((((Antirrhinum_majus_Am07g09040.P01:1.2130093183,((Antirrhinum_majus_Am04g19000.P01:0.0000020064,Antirrhinum_majus_Am04g18990.P01:0.0088020448):0.2147178373[100],(Antirrhinum_majus_Am04g20220.P01:0.2753987396,(Antirrhinum_majus_Am04g19020.P01:0.2975669000,Antirrhinum_majus_Am04g19010.P01:0.1765105505):0.0348699291[97]):0.1756735155[98]):0.7490624973[100]):0.2995634908[91],(((Solanum_lycopersicum_Solyc09g092370.1.1:1.4450914703,Solanum_lycopersicum_Solyc09g091320.1.1:0.3339399213):0.2350106966[93],((Solanum_lycopersicum_Solyc09g091340.1.1:0.6302397575,Solanum_lycopersicum_Solyc09g091330.1.1:0.2485235155):0.0627223616[96],(Solanum_lycopersicum_Solyc09g091290.1.1:0.2247851164,(Solanum_lycopersicum_Solyc09g091300.1.1:0.4818874302,Solanum_lycopersicum_Solyc09g091310.1.1:0.1561079178):0.2848202405[100]):0.1840814951[100]):0.2519860431[96]):0.3972939594[93],Solanum_lycopersicum_Solyc09g091350.1.1:1.0571295900):0.3829278614[92]):0.0979398066[75],Antirrhinum_majus_Am04g13220.P01:1.3393580447):0.2012988874[74],((((Solanum_lycopersicum_Solyc05g053460.1.1:1.0985730374,(Solanum_lycopersicum_Solyc09g011100.1.1:0.3796567022,Solanum_lycopersicum_Solyc09g011103.1.1:0.3835986141):0.1144471117[95]):0.1576266074[72],Solanum_lycopersicum_Solyc09g011107.1.1:0.7720254558):0.2296953016[77],Solanum_lycopersicum_Solyc03g025660.1.1:0.5927725673):0.3870602823[98],((Antirrhinum_majus_Am04g08520.T01:0.0237187734,Antirrhinum_majus_Am04g08530.P01:0.0165469781):0.3881687456[100],(Antirrhinum_majus_Am04g12750.P01:0.2329547933,Antirrhinum_majus_Am04g12710.P01:0.3568126518):0.2671512831[100]):0.7536357243[100]):0.1861592644[85]):0.2777814800[90]):0.15883603895[87],((Aquilegia_coerulea_Aqcoe3G318700.1.p:1.5374424798,(Nelumbo_nucifera_XP_010273172.2:0.7283595049,(Macleaya_cordata_OVA02222.1:0.0171809226,Macleaya_cordata_OVA02223.1:0.0000027481):0.6769522760[100]):0.3784587435[96]):0.2028051949[68],((Arabidopsis_thaliana_NP_001078467.1:0.2180539354,Arabidopsis_thaliana_NP_680714.1:0.0000409928):2.0123314000[100],((((((((Arabidopsis_thaliana_NP_197977.1:2.3297403139,((((Papaver_somniferum_XP_026438692.1:0.7889920111,(Papaver_somniferum_XP_026430841.1:0.0000025536,Papaver_somniferum_XP_026430842.1:0.0000025536):0.6501946608[100]):0.0545679797[95],Papaver_somniferum_XP_026380561.1:0.3614152394):0.1256743806[95],Papaver_somniferum_XP_026396401.1:0.5486859267):0.0256555081[98],Papaver_somniferum_XP_026438688.1:0.6826181575):0.3571167692[100]):0.3770926415[89],Macleaya_cordata_OVA17451.1:0.6017201277):0.0814809651[52],(Arabidopsis_thaliana_NP_196221.1:0.3396877744,Arabidopsis_thaliana_NP_196222.1:0.4937306321):1.2939249030[100]):0.1240908226[56],((Macleaya_cordata_OVA05763.1:1.4081750912,Eschscholzia_californica_Eca_sc001139.1_g4070.1:0.4432893388):0.4080524790[52],((Eschscholzia_californica_Eca_sc005757.1_g0030.1:0.0298816691,(Eschscholzia_californica_Eca_sc005757.1_g0020.1:0.0121521225,(Eschscholzia_californica_Eca_sc005757.1_g0010.1:0.0090115220,Eschscholzia_californica_Eca_sc194443.1_g0240.1:0.0379829548):0.0689767878[100]):0.1039673568[99]):0.8526003386[100],(Macleaya_cordata_OVA18532.1:0.1543983506,Macleaya_cordata_OVA18533.1:0.2061335318):0.3969967876[100]):0.0757012336[78]):0.1937629989[35]):0.1642506114[37],((((((Aquilegia_coerulea_Aqcoe3G252500.1.p:1.5677894730,(Macleaya_cordata_OVA13269.1:0.0000029652,Macleaya_cordata_OVA13272.1:0.0000028865):0.6091928602[100]):0.0966378739[54],((Macleaya_cordata_OVA03480.1:0.0096110103,(Macleaya_cordata_OVA13271.1:0.0082486066,Macleaya_cordata_OVA19199.1:0.0000025536):0.0114767244[100]):0.4666435137[100],(Macleaya_cordata_OVA03744.1:0.0112864001,Macleaya_cordata_OVA13268.1:0.0154359479):0.5297326578[100]):0.2232715168[100]):0.2323422526[58],((Eschscholzia_californica_Eca_sc003050.1_g0030.1:1.4206598758,(Macleaya_cordata_OVA13267.1:0.9368738784,Eschscholzia_californica_Eca_sc003050.1_g0020.1:0.9014920666):0.0775924971[94]):0.1259573282[81],Macleaya_cordata_OVA13121.1:0.6848952555):0.0841017636[63]):0.1337023303[72],(Aquilegia_coerulea_Aqcoe4G127300.1.p:0.6025480518,(Aquilegia_coerulea_Aqcoe2G156200.1.p:0.6577090590,Aquilegia_coerulea_Aqcoe5G017600.1.p:0.5675858577):0.3242487529[100]):0.7805199592[100]):0.0989505805[67],(Aquilegia_coerulea_Aqcoe3G295700.1.p:0.6895251236,(Nelumbo_nucifera_XP_010274369.1:0.1585132326,((Nelumbo_nucifera_XP_010274368.1:0.3146308036,Nelumbo_nucifera_XP_010274365.1:0.0140010663):0.0136068208[85],(Nelumbo_nucifera_XP_010274380.1:0.1048651085,(Nelumbo_nucifera_XP_010274366.1:0.0000025536,Nelumbo_nucifera_XP_010274367.1:0.0000025536):0.0000023928[62]):0.0423487456[99]):0.0746718869[86]):0.8459681417[100]):0.3484342819[90]):0.1053009957[58],(Papaver_somniferum_XP_026450710.1:0.8976791094,((Macleaya_cordata_OVA18535.1:0.5891880730,Macleaya_cordata_OVA18534.1:0.4352941586):0.3629178926[100],(Macleaya_cordata_OVA18536.1:0.5266146769,((Macleaya_cordata_OVA07077.1:0.0000025536,Macleaya_cordata_OVA18542.1:0.0000021775):0.3841709756[100],(((((Macleaya_cordata_OVA07074.1:0.0000025536,Macleaya_cordata_OVA18541.1:0.0000025536):0.0000030035[56],Macleaya_cordata_OVA07075.1:0.0076268022):0.2098404375[100],(Macleaya_cordata_OVA07073.1:0.0000026135,Macleaya_cordata_OVA18540.1:0.0077681395):0.1139812275[90]):0.2159629343[100],Macleaya_cordata_OVA18538.1:0.2640763612):0.1264974844[99],Macleaya_cordata_OVA18543.1:0.2894305206):0.1012519332[86]):0.2562111599[98]):0.2279987207[88]):0.1025025798[92]):0.1642711257[97]):0.0818884125[51]):0.1519378251[30],(((((Eschscholzia_californica_Eca_sc002140.1_g0670.1:0.0129522399,Eschscholzia_californica_Eca_sc000763.1_g0680.1:0.0218962620):0.2233651740[100],(Eschscholzia_californica_Eca_sc000763.1_g0750.1:0.0563871101,Eschscholzia_californica_Eca_sc002140.1_g0710.1:0.1533497606):0.1140593943[98]):0.6935681903[100],(((Eschscholzia_californica_Eca_sc193916.1_g0290.1:0.1266613790,Eschscholzia_californica_Eca_sc193916.1_g0300.1:0.1211119545):0.3788934001[100],(Eschscholzia_californica_Eca_sc000145.1_g1990.1:0.1767107138,(Eschscholzia_californica_Eca_sc000145.1_g1970.1:0.0000024342,Eschscholzia_californica_Eca_sc052517.1_g0010.1:0.0208233238):0.0845717781[100]):0.3192682776[100]):0.1062265812[99],(Eschscholzia_californica_Eca_sc193916.1_g0760.1:0.3951824913,Eschscholzia_californica_Eca_sc193916.1_g0740.1:0.5101989261):0.3639000170[100]):0.0728539925[99]):0.3199511371[100],Macleaya_cordata_OVA10711.1:0.8403285435):0.1272016775[76],((((((Papaver_somniferum_XP_026384265.1:0.0445252205,Papaver_somniferum_XP_026398669.1:0.0564584961):0.8772086835[100],Papaver_somniferum_XP_026429822.1:0.5075337853):0.1127396706[99],Papaver_somniferum_XP_026422839.1:0.9318777527):0.1165553669[100],Papaver_somniferum_XP_026458631.1:0.6460615838):0.1816509922[100],((Macleaya_cordata_OVA10710.1:0.6277271029,Macleaya_cordata_OVA10709.1:0.2155142943):0.2071454561[100],(Macleaya_cordata_OVA02160.1:0.1131148014,(Macleaya_cordata_OVA01791.1:0.0000029307,Macleaya_cordata_OVA05570.1:0.1008652830):0.2761050717[100]):0.5255243965[100]):0.1090817000[98]):0.0405138976[98],(Eschscholzia_californica_Eca_sc191373.1_g0010.1:0.0540546855,Eschscholzia_californica_Eca_sc000386.1_g2650.1:0.0404838573):1.5344594930[100]):0.0442068590[71]):0.1154076569[47]):0.2222765296[26],((((Papaver_somniferum_XP_026382888.1:0.7557634397,(((Papaver_somniferum_XP_026396415.1:1.0171138658,(Papaver_somniferum_XP_026444909.1:0.0470384588,((Papaver_somniferum_XP_026458443.1:0.0000025536,Papaver_somniferum_XP_026458444.1:0.0000025536):0.0000023042[80],Papaver_somniferum_XP_026458446.1:0.0089047646):0.1532853774[100]):0.4638121187[100]):0.0980850245[74],Papaver_somniferum_XP_026459531.1:0.5295089937):0.0930465388[69],Papaver_somniferum_XP_026395978.1:0.3927831007):0.0908377057[56]):0.2326430154[96],((Papaver_somniferum_XP_026428798.1:0.0058729734,(Papaver_somniferum_XP_026428800.1:0.0000028862,Papaver_somniferum_XP_026431201.1:0.0546853841):0.0438122922[100]):0.2722788028[100],(((Papaver_somniferum_XP_026428797.1:0.0000026877,Papaver_somniferum_XP_026428799.1:0.0000023977):0.0315621589[100],Papaver_somniferum_XP_026428795.1:0.1190441141):0.0313406820[99],Papaver_somniferum_XP_026431200.1:0.0000024933):0.4046452645[100]):0.2092763497[96]):0.6328070519[100],(((Eschscholzia_californica_Eca_sc004324.1_g1810.1:0.2991984438,Eschscholzia_californica_Eca_sc000010.1_g0040.1:0.4045549448):0.4773979454[100],(Eschscholzia_californica_Eca_sc004044.1_g0840.1:0.6594385385,Eschscholzia_californica_Eca_sc189356.1_g0380.1:0.3480593841):0.2970205834[100]):0.1788221705[98],(Aquilegia_coerulea_Aqcoe2G131600.1.p:0.9712736318,Aquilegia_coerulea_Aqcoe2G131700.1.p:0.0769828118):1.1716243850[91]):0.2101110663[30]):0.2265182392[29],((((((Papaver_somniferum_XP_026395807.1:0.4825245847,Papaver_somniferum_XP_026450632.1:0.8137283566):1.1219056330[100],(Antirrhinum_majus_Am02g45310.P01:0.9311774512,Antirrhinum_majus_Am02g45300.T01:0.3876267172):0.3269827643[100]):0.1453711334[75],Solanum_lycopersicum_Solyc11g071900.1.1:0.7447872116):0.1473200629[78],(Aquilegia_coerulea_Aqcoe5G089900.1.p:0.9783539860,Nelumbo_nucifera_XP_010248454.1:0.4956802018):0.2646690096[96]):0.0888764268[80],(Macleaya_cordata_OVA20186.1:0.7238799140,(Papaver_rhoeas_CAA06688.1:0.5570472909,Papaver_rhoeas_CAA60578.1:0.4270262560):0.0852215581[100]):0.4375620673[100]):0.3825075089[99],(Nelumbo_nucifera_XP_010243875.1:0.5135871758,Nelumbo_nucifera_XP_010245686.1:0.5005883765):0.9697483222[99]):0.1190774779[23]):0.1351638509[51]):0.1001067947[17],(((Eschscholzia_californica_Eca_sc007583.1_g0320.1:0.2404026954,Eschscholzia_californica_Eca_sc007583.1_g0330.1:0.0802529001):0.4139376454[100],((Eschscholzia_californica_Eca_sc007583.1_g0300.1:0.3769476064,Eschscholzia_californica_Eca_sc007583.1_g0160.1:0.1624525369):0.0930876403[56],((Eschscholzia_californica_Eca_sc007583.1_g0060.1:0.4822117075,(Eschscholzia_californica_Eca_sc007583.1_g0070.1:0.0335396578,(Eschscholzia_californica_Eca_sc007583.1_g0090.1:0.0000020846,Eschscholzia_californica_Eca_sc007583.1_g0080.1:0.0000025536):0.0157549454[96]):0.0105127724[98]):0.0854340456[99],(Eschscholzia_californica_Eca_sc007583.1_g0110.1:0.0446626441,(Eschscholzia_californica_Eca_sc007583.1_g0100.1:0.0109925338,Eschscholzia_californica_Eca_sc184224.1_g0010.1:0.0161659733):0.0194199183[99]):0.0399163815[99]):0.1320909091[99]):0.5999628419[99]):0.7424516125[99],(((((Arabidopsis_thaliana_NP_001078292.1:0.2811233480,(Arabidopsis_thaliana_NP_001118843.1:0.1972864189,((Arabidopsis_thaliana_NP_001030866.1:0.8854372470,Arabidopsis_thaliana_NP_001078299.1:0.1457371311):0.0731637736[98],Arabidopsis_thaliana_NP_001118847.1:0.0985227886):0.7227988166[100]):0.2147583592[96]):0.7326275388[100],((Arabidopsis_thaliana_NP_849709.1:0.2343838655,Arabidopsis_thaliana_NP_973917.1:0.3604808881):0.3565469059[100],(Arabidopsis_thaliana_NP_973918.1:0.3980571718,(Arabidopsis_thaliana_NP_001031095.1:0.1057846686,Arabidopsis_thaliana_NP_564262.1:0.0538073086):0.2398184128[100]):0.1234254041[96]):0.5026307110[100]):0.5274835432[99],Arabidopsis_thaliana_NP_563713.1:1.1576680767):0.1362005201[30],((Arabidopsis_thaliana_NP_001119049.1:0.2678676360,(Arabidopsis_thaliana_NP_001119050.1:0.3246517053,Arabidopsis_thaliana_NP_680739.1:0.0945778758):0.2509686636[100]):0.7852588193[100],((Arabidopsis_thaliana_NP_196767.1:0.1464961057,Arabidopsis_thaliana_NP_196768.2:0.1485944381):0.8029335947[100],(Arabidopsis_thaliana_NP_680709.1:0.4772970998,(Arabidopsis_thaliana_NP_188322.1:0.5172745074,Arabidopsis_thaliana_NP_188333.1:0.5255046065):0.5243216962[100]):0.2725971202[99]):0.4726849986[99]):0.4287934901[98]):0.3197678542[98],((Arabidopsis_thaliana_NP_849622.1:2.7605348566,Arabidopsis_thaliana_NP_001329897.1:1.0954121846):0.8751042632[61],(((Eschscholzia_californica_Eca_sc193557.1_g0010.1:0.0588189739,Eschscholzia_californica_Eca_sc194756.1_g0190.1:0.0510374238):0.3076186956[100],(Eschscholzia_californica_Eca_sc194756.1_g0290.1:0.1241340616,Eschscholzia_californica_Eca_sc194756.1_g0160.1:0.0291524954):0.0308695449[94]):0.8961750820[97],(Eschscholzia_californica_Eca_sc001542.1_g0110.1:0.0645292589,(Solanum_lycopersicum_Solyc12g097090.2.1:4.4917068357,Eschscholzia_californica_Eca_sc001542.1_g0090.1:0.0000020892)OROOT:0.0038562025[59]):1.1042183800[72]):0.2575439128[74]):0.1968577571[53]):0.1334934214[51]):0.1254944300[58]):0.1760908327[28]):0.0249406916[13]):0.15883603895);

##Tree text for Supplemental Fig. 13B
(Macleaya_cordata_PrpS2-like:0.34079295055,((Papaver_somniferum_PrpS1-like:0.0605474921,Papaver_somniferum_PrpS2-like:0.0187325707):1.4746634410[100],(Macleaya_cordata_PrpS1-like:0.7064613130,(Papaver_rhoeas_PrpS-S3:0.4547062950,(Papaver_rhoeas_PrpS-S1:0.3549975511,Papaver_rhoeas_PrpS-S8:0.2756479907)OROOT:0.1118643046[54]):0.6687293117[100]):0.1014012947[51]):0.34079295055);
